# Supplementary material for: Proteomics and weighted gene correlated network analysis reveal glutamatergic synapse signaling in diazepam treatment of alcohol withdrawal
Source: Front Pharmacol. 2023 Jan 11;13:1111758. doi: 10.3389/fphar.2022.1111758 (PMC9873974; doi:10.3389/fphar.2022.1111758)
Supplement: Supplementary file 3 [file DataSheet1.xlsx]

## Sheet: index
Table	Contents
Tabel S1	T-test results of control group(B) and withdrawal group(W)
Tabel S2	T-test results of withdrawal group(W) and diazepam group(D)
Tabel S3	the relationship between module and eigengenes
Tabel S4	the relationships between modules
Tabel S5	the relationships between modules and samples
Tabel S6	the relationships between modules and traits
Tabel S7	module membership(MM)
Tabel S8	Gene significance in blue module
Tabel S9	Gene significance in turquoise module

## Sheet: Tabel S1
Tabel S1 T-test results of control group(B) and withdrawal group(W).
Symbol	B10	B38	B21	B1	B16	W7	W39	W23	W31	W26	FC	pValue	logFC	change
2022-09-04	30.0905	31.2565	32.3458	19.2494	28.0948	74.6583	47.2786	67.1374	66.0031	78.9957	2.36869	0.00902344	1.24409	Up
2022-09-05	29.1498	33.5954	29.7556	32.7719	19.0017	10.1553	5.845	9.9891	10.6074	19.4177	0.38825	0.0162936	-1.36494	Down
2022-09-09	2.2095	1.1551	2.1817	1.8041	1.6156	2e-05	0.1333	0.0505	2e-05	1.1427	0.147952	0.00881586	-2.7568	Down
2010300C02Rik	0.7202	1.7997	1.7954	0.8717	0.7346	2e-05	2e-05	2e-05	2e-05	0.1323	0.0223554	0.00705833	-5.48323	Down
2310011J03Rik	0.5013	0.512	0.582	2e-05	0.4698	2e-05	2e-05	0.344	2e-05	2e-05	0.166615	0.0342661	-2.58541	Down
2310035C23Rik	8.7397	2.8731	5.6095	8.1733	5.8086	0.4829	0.7249	0.461	2.4421	6.6066	0.343463	0.0472018	-1.54177	Down
2610034B18Rik	2e-05	0.395	2e-05	2e-05	2e-05	1.2623	0.8208	0.3761	0.5427	0.4602	8.76304	0.0131916	3.13143	Up
2610301B20Rik	0.1385	0.0748	0.1956	0.1778	0.1288	2e-05	2e-05	0.1008	0.0594	2e-05	0.223983	0.0150186	-2.15854	Down
2610301G19Rik	0.724	0.3244	0.325	0.6173	0.3547	1.0442	0.7886	0.4984	3.8129	0.6727	2.90646	0.0472018	1.53926	Up
6330403A02Rik	12.702	15.6012	17.2522	15.8368	12.1502	2e-05	2e-05	2e-05	2e-05	7.4821	0.10174	0.00705833	-3.29705	Down
8430419L09Rik	0.7779	0.7586	0.7024	0.6904	0.6747	0.2497	0.3987	0.1315	0.354	0.629	0.489151	0.00902344	-1.03165	Down
9030624J02Rik	0.0523	0.0417	2e-05	2e-05	0.0641	0.0887	0.0688	0.2831	0.0445	0.2333	4.54281	0.027803	2.18359	Up
A230046K03Rik	2e-05	0.0216	0.0217	0.0618	0.1251	0.2215	0.112	0.0978	0.2254	0.1686	3.58483	0.0282801	1.84191	Up
A830010M20Rik	0.375	0.0445	0.0743	2e-05	0.057	2e-05	2e-05	2e-05	2e-05	2e-05	0.000181548	0.0186029	-12.4274	Down
Aamdc	2e-05	6.6058	2e-05	3.5727	4.5707	3.6064	100.855	127.176	91.1001	123.603	30.2619	0.027803	4.91943	Up
Abce1	1.2883	0.554	0.5724	0.803	0.581	0.1	0.1581	0.3183	0.2292	0.3176	0.29568	0.00902344	-1.75789	Down
Abcg2	0.1451	0.1395	0.1554	0.1383	0.1651	2e-05	2e-05	2e-05	2e-05	0.0882	0.118752	0.00705833	-3.07398	Down
Abi2	3.8851	2.7809	6.2946	3.6361	5.6206	0.4508	0.2827	0.2319	1.2088	1.922	0.18437	0.00902344	-2.43933	Down
Ablim1	0.377	0.2918	0.1025	0.0746	0.2063	1.2208	0.759	1.719	1.3501	0.3345	5.11633	0.0162936	2.35511	Up
Ablim3	2e-05	2e-05	0.0399	0.0358	2e-05	0.221	0.137	0.164	0.6595	0.0635	16.4335	0.00820774	4.03857	Up
Acad8	0.4832	0.5118	0.5246	0.6678	0.6003	4.1468	2.5491	1.8652	2.5712	2.3601	4.83998	0.00902344	2.275	Up
Acadl	8.0043	6.0657	5.5305	5.9502	7.7552	12.9852	24.9948	13.9152	18.5562	12.6773	2.49592	0.00902344	1.31957	Up
Acads	0.2582	0.3244	0.2877	0.7432	2e-05	1.0518	0.4384	0.6931	0.857	0.4947	2.19086	0.0472018	1.1315	Up
Acap2	0.5128	0.1467	0.4361	0.1931	0.161	2e-05	2e-05	2e-05	2e-05	2e-05	6.89798e-05	0.00534568	-13.8235	Down
Acin1	0.2157	0.2687	0.2762	0.4133	0.3406	1.8243	1.6032	0.5716	1.7441	0.4024	4.05784	0.0162936	2.02071	Up
Acot11	0.7687	0.9524	0.8576	0.9011	1.4046	6.189	5.246	3.7467	6.6982	2.1904	4.928	0.00902344	2.301	Up
Acsbg1	6.5236	4.1259	3.9213	7.9154	4.1275	10.3481	17.5367	13.3792	16.5862	7.4531	2.45375	0.0162936	1.29499	Up
Actn1	20.3754	23.756	26.2379	16.5491	13.9703	2.5471	1.6191	2.1791	3.3475	8.5912	0.181229	0.00902344	-2.46411	Down
Actn2	2.9949	4.6036	7.2042	3.1129	1.9563	2e-05	2e-05	2e-05	2e-05	2e-05	5.03223e-06	0.00534568	-17.6004	Down
Actn4	12.3663	15.8109	15.5098	14.4056	12.7498	4.8398	4.7116	4.3944	5.4902	11.4656	0.436202	0.00902344	-1.19693	Down
Actr1b	41.2969	19.2784	13.5983	39.1913	14.5927	10.5771	12.1951	8.7035	12.1822	12.3024	0.437335	0.00902344	-1.19319	Down
Acyp2	2e-05	2.4037	1.817	2e-05	3.1866	6.0717	3.3465	4.2957	6.9361	5.139	3.48155	0.00881586	1.79973	Up
Adam10	1.4793	0.5789	1.6937	2.3243	2e-05	4.9263	3.3172	3.1543	3.4599	3.6376	3.04388	0.00902344	1.60591	Up
Adap1	10.4816	9.5612	2.2811	9.1299	2.4387	0.8925	0.9177	1.2119	4.5633	1.3755	0.264392	0.0282801	-1.91925	Down
Adck1	0.0247	2e-05	0.0996	0.0866	0.1838	2e-05	2e-05	0.0222	2e-05	2e-05	0.0564451	0.0342661	-4.14701	Down
Adcy2	0.3853	0.055	0.0313	0.4588	0.0424	2e-05	0.0296	2e-05	2e-05	0.0245	0.0556743	0.00820774	-4.16684	Down
Adcy5	0.9565	1.3926	1.7101	1.2256	0.6711	2e-05	0.1338	0.1359	0.1704	0.1616	0.101029	0.00902344	-3.30716	Down
Adcy9	0.7495	0.4492	0.0842	0.5096	0.7013	2e-05	0.344	0.0708	0.1012	0.1307	0.259331	0.0472018	-1.94713	Down
Add2	17.5865	18.7728	15.7724	11.4256	9.5631	6.4416	2.9984	8.8528	7.4626	9.0806	0.47642	0.00902344	-1.06969	Down
Agap2	1.3033	1.6171	0.4834	1.0535	0.4589	0.0833	0.0891	2e-05	0.0221	0.5668	0.154859	0.0282801	-2.69097	Down
Ago2	0.143	0.0334	0.0768	0.3784	0.1089	1.5734	0.1694	0.9776	1.4919	0.3058	6.10142	0.0282801	2.60914	Up
Ahcyl2	8.9253	4.9003	7.9975	7.3559	8.5699	28.0145	17.4657	13.1982	25.5415	15.7366	2.64793	0.00902344	1.40487	Up
Ahnak	0.1792	0.2659	0.0705	0.2454	0.2292	0.3615	0.4826	0.2836	0.4798	0.4776	2.10574	0.00902344	1.07432	Up
Ahsg	0.3732	2e-05	2e-05	2e-05	0.3796	0.1871	1.406	1.4136	2.0445	1.2343	8.34883	0.0263877	3.06157	Up
AI118078	2e-05	2e-05	2e-05	2e-05	2e-05	0.8626	0.1548	0.1241	0.4959	2e-05	16374.2	0.0186029	13.9991	Up
Ak5	1.8373	9.5121	2.4623	0.8196	8.0246	2e-05	2e-05	0.058	2e-05	1.5735	0.0720148	0.0150186	-3.79556	Down
Akap12	0.0625	0.0802	0.1573	0.2029	0.1093	3.5882	0.5142	0.7752	0.6613	1.0744	10.8025	0.00902344	3.4333	Up
Akap5	8.1576	12.1244	6.9353	3.8939	10.5233	2e-05	2e-05	2e-05	2e-05	8.2385	0.197879	0.040609	-2.33731	Down
Alad	0.7982	0.5394	0.5872	0.8627	0.4812	1.6543	1.8685	1.188	1.3138	1.2215	2.21681	0.00902344	1.14849	Up
Alcam	6.6475	6.6955	13.0982	7.6944	9.3532	1.7914	2.3089	1.6438	2.0423	5.9515	0.315895	0.00902344	-1.66248	Down
Aldh1a1	8.6981	7.1058	10.2093	7.294	10.0838	27.2706	18.5002	21.1148	22.8954	17.167	2.46475	0.00902344	1.30144	Up
Aldh1b1	3.6803	3.4559	4.8472	7.0386	4.8959	2e-05	0.1501	1.7654	2e-05	3.6095	0.231	0.0159707	-2.11403	Down
Aldh3a2	0.6669	1.1	0.7358	0.3986	0.8698	3.7149	2.3581	2.5721	3.0096	2.2489	3.68688	0.00902344	1.8824	Up
Aldh3b1	0.2655	0.137	0.2347	0.3078	2e-05	2e-05	2e-05	2e-05	2e-05	2e-05	0.000105818	0.0186029	-13.2061	Down
Aldh9a1	0.4394	1.0735	1.1935	2.13	1.7563	4.04	2.6327	2.2286	2.7791	2.643	2.17262	0.00902344	1.11943	Up
Aldoc	157.12	178.425	157.624	132.454	180.064	608.889	507.222	459.414	663.387	370.764	3.23907	0.00902344	1.69558	Up
Alyref	4.2873	0.8908	5.3347	4.7158	2e-05	8.5754	4.832	6.8544	7.8189	5.6814	2.21702	0.0162936	1.14862	Up
Ampd3	0.0526	0.0408	0.0249	0.0894	0.0694	0.1134	0.1102	0.129	0.123	0.0966	2.06496	0.00902344	1.04611	Up
Amt	2e-05	0.0513	2e-05	2e-05	2e-05	0.0841	0.1669	0.1086	2e-05	0.0988	8.92215	0.0342661	3.15739	Up
Ank1	0.4899	0.5903	0.4616	0.4273	0.5772	5.765	5.1663	4.2012	6.583	2.9772	9.69748	0.00902344	3.27761	Up
Ankrd29	2e-05	2e-05	2e-05	0.0738	2e-05	0.5059	3.8442	0.4035	0.3239	0.2719	72.4066	0.00705833	6.17805	Up
Ankrd63	0.3878	1.4824	1.8973	1.3954	0.1569	2e-05	2e-05	2e-05	2e-05	2e-05	1.87977e-05	0.00534568	-15.6991	Down
Anks1b	2.2276	4.3422	2.1204	3.153	3.5895	0.2941	0.0597	0.2262	0.1915	2.1938	0.192144	0.0162936	-2.37974	Down
Anln	0.4265	0.0349	0.0279	2e-05	0.2029	0.3505	1.2959	1.5035	0.2725	1.8343	7.59397	0.0282801	2.92485	Up
Anxa11	0.9791	1.1841	0.8062	1.5232	0.5133	0.1508	0.4762	2e-05	0.1788	0.4648	0.253824	0.00902344	-1.9781	Down
Anxa2	0.1159	0.0508	2e-05	0.4171	0.1383	0.137	1.6484	0.5166	0.9276	0.4759	5.13142	0.0282801	2.35936	Up
Anxa7	6.1182	6.2924	11.2259	9.2229	5.3714	1.7939	2.815	3.5199	4.8529	4.8223	0.465698	0.00902344	-1.10253	Down
Ap2s1	42.009	49.302	52.0897	27.5589	35.5237	11.6626	30.1637	12.8082	23.4047	8.8868	0.420983	0.0162936	-1.24817	Down
Ap3b2	3.0503	3.1789	3.6764	4.0921	2.7649	2.0195	1.7013	0.9282	1.513	1.7532	0.472194	0.00902344	-1.08255	Down
Ap3s2	0.8198	0.6596	0.6408	0.7845	0.7093	2e-05	2e-05	2e-05	2e-05	2e-05	2.76702e-05	0.00534568	-15.1413	Down
Apeh	0.4014	0.3038	0.3764	0.3745	0.2808	1.1908	1.3427	0.9539	0.9448	0.5923	2.8928	0.00902344	1.53247	Up
Api5	1.311	0.7473	0.5962	0.6345	2.8945	3.5773	12.2946	2.5154	3.3373	1.1888	3.70557	0.0472018	1.8897	Up
Aplp1	2.2689	4.7593	4.9792	4.9192	0.3465	2e-05	1.2808	1.9219	2e-05	0.2985	0.202699	0.027803	-2.30259	Down
Apoa2	3.0192	2e-05	0.397	2e-05	2e-05	3.1282	0.8813	1.5115	3.2608	1.0721	2.88441	0.0445386	1.52828	Up
Apool	2e-05	2e-05	0.0952	0.0843	2e-05	0.2817	0.2936	0.0866	0.1751	0.0949	5.18991	0.0263877	2.37571	Up
Appl2	0.1015	0.1021	0.0228	0.0866	0.1536	0.5018	0.13	0.3589	1.346	0.2135	5.4655	0.0162936	2.45035	Up
Aqp4	6.9244	7.5428	6.4569	9.8637	10.8235	28.0014	30.9276	23.138	29.1252	21.78	3.19558	0.00902344	1.67608	Up
Arfgap1	4.7041	5.1771	4.8568	2.9844	2.9465	1.6808	0.6974	1.2628	2.2444	1.0176	0.33398	0.00902344	-1.58217	Down
Arhgap1	5.617	4.6998	6.1228	3.6134	3.5011	1.6721	1.5745	1.0131	2.9893	1.8807	0.387606	0.00902344	-1.36734	Down
Arhgap23	0.0078	0.4355	0.2732	0.0045	0.3412	2e-05	2e-05	2e-05	0.302	2e-05	0.284391	0.040609	-1.81405	Down
Arhgap32	0.5159	0.3945	0.2793	0.1752	0.2532	2e-05	2e-05	2e-05	0.0553	0.017	0.0447191	0.00820774	-4.48296	Down
Arhgap5	0.0364	0.0222	0.0545	0.163	0.0121	0.1398	0.1276	0.174	0.2093	0.057	2.45559	0.0472018	1.29607	Up
Arhgdib	0.5056	0.4362	0.6535	0.6081	0.3681	2e-05	2e-05	2e-05	2e-05	0.2108	0.0820066	0.00705833	-3.60812	Down
Arhgef10	0.0236	0.0153	2e-05	2e-05	2e-05	0.0256	0.2803	0.0254	0.3296	0.0105	17.2331	0.0263877	4.10711	Up
Arhgef11	0.3381	0.0902	0.1915	0.105	0.125	0.0644	0.0605	0.0633	0.0741	0.0999	0.426218	0.0162936	-1.23034	Down
Arhgef2	5.3871	2.4638	2.1559	3.2034	1.1322	0.1167	0.1327	0.0685	0.0293	0.4394	0.0548444	0.00902344	-4.18851	Down
Arhgef33	2e-05	2e-05	2e-05	2e-05	2e-05	4.0418	1.9013	2.1121	5.4694	0.736	142606	0.00534568	17.1217	Up
Arhgef9	0.1995	0.1027	0.298	0.419	0.2099	0.0515	2e-05	2e-05	0.0951	0.073	0.1787	0.00881586	-2.48439	Down
Arl15	2.2775	0.8661	0.4722	1.5508	0.5316	2e-05	2e-05	2e-05	0.5651	0.5262	0.191527	0.0445386	-2.38438	Down
Armc10	2.8368	2.8508	3.591	3.3197	3.1335	0.0357	0.1486	0.0998	0.4434	0.3952	0.071365	0.00902344	-3.80864	Down
Armc6	1.1842	2.4106	1.8105	1.5927	1.9151	0.8007	1.0746	0.6933	0.7331	2e-05	0.370435	0.00902344	-1.43271	Down
Armc8	0.2473	0.0912	0.1081	0.314	0.2233	2e-05	0.0322	2e-05	2e-05	2e-05	0.0328082	0.00705833	-4.9298	Down
Arpc5l	18.1982	27.3245	20.5034	21.1196	23.4949	6.8284	9.4006	5.4456	7.2161	8.4028	0.337069	0.00902344	-1.56888	Down
Arsb	2.0256	0.6168	1.6943	1.1568	1.2132	0.2298	0.3191	0.0576	0.2091	0.3246	0.170009	0.00902344	-2.55632	Down
Asap1	0.685	0.4529	0.5969	0.7419	1.8333	0.1216	0.1441	0.1333	0.0364	0.5167	0.220905	0.0162936	-2.1785	Down
Asph	0.5324	2e-05	0.6845	2e-05	0.2828	3.446	0.913	0.8414	1.4005	0.5548	4.77129	0.0159707	2.25438	Up
Astn1	1.0296	0.8794	0.9898	0.9612	0.9333	0.0598	0.0799	0.0588	0.0794	0.2997	0.120502	0.00902344	-3.05288	Down
Atcay	18.8361	24.2199	24.2882	20.871	2.8594	2.1174	1.5241	1.557	13.9108	16.7267	0.39348	0.0282801	-1.34564	Down
Atg4c	0.5496	0.0235	2e-05	0.0375	0.034	2e-05	2e-05	0.023	2e-05	2e-05	0.035804	0.0342661	-4.80373	Down
Atl1	5.3	5.9588	6.7937	3.9127	4.8222	1.1929	1.6255	1.7319	1.1276	3.0923	0.3274	0.00902344	-1.61087	Down
Atp1b2	52.1037	54.256	50.5087	49.1213	77.779	208.152	127.823	129.024	165.289	111.689	2.61472	0.00902344	1.38666	Up
Atp2a1	2e-05	2e-05	2e-05	2e-05	2e-05	5.0383	2e-05	5.1236	6.0235	4.4228	206082	0.0186029	17.6529	Up
Atp2a3	2e-05	2e-05	2e-05	2e-05	2e-05	6.2706	5.2205	5.1925	7.2857	4.2458	282151	0.00534568	18.1061	Up
Atp2b4	19.0542	10.8687	16.2083	19.0683	10.9455	7.8013	5.612	3.889	9.2181	11.0861	0.49388	0.0282801	-1.01777	Down
Atp2c1	2e-05	2e-05	2e-05	2e-05	0.0441	0.1301	0.1418	2e-05	0.0971	0.0795	10.1521	0.0342661	3.34371	Up
Atp6ap1	6.0313	4.9546	3.7291	2.8795	3.0349	0.2113	1.0401	2e-05	2.7293	3.1366	0.345009	0.0282801	-1.5353	Down
Atxn2l	0.0617	0.0774	0.2643	0.5804	0.5738	0.0981	0.0089	0.0422	0.0111	0.031	0.122817	0.0282801	-3.02542	Down
Bag3	2e-05	2e-05	2e-05	2e-05	2e-05	0.1055	0.0934	2e-05	0.0843	0.0371	3203.2	0.0186029	11.6453	Up
Bag5	1.9511	4.277	2.2538	2.2835	3.1358	0.3235	0.6808	0.6127	0.9679	1.4197	0.288076	0.00902344	-1.79548	Down
Bai1	0.1835	0.3288	0.3369	0.0782	0.1451	2e-05	0.0146	2e-05	0.0223	0.0247	0.0574732	0.00881586	-4.12097	Down
Baiap2	6.539	10.0578	10.2823	10.4965	10.4293	0.5951	1.7451	1.9102	1.3447	5.3837	0.229658	0.00902344	-2.12244	Down
Basp1	323.358	429.02	523.234	372.078	514.668	12.2184	54.0461	27.7723	51.8157	139.689	0.132051	0.00902344	-2.92083	Down
BC017158	2e-05	2e-05	2e-05	0.5812	0.2063	0.6811	0.5138	0.2794	0.3275	0.6701	3.13868	0.0445386	1.65016	Up
BC017643	0.1194	0.14	2e-05	2e-05	0.1762	0.2323	0.1864	0.2308	0.2828	0.36	2.96644	0.00881586	1.56873	Up
BC018242	0.1474	0.1268	0.2257	0.182	2e-05	2e-05	2e-05	2e-05	2e-05	2e-05	0.000146645	0.0186029	-12.7354	Down
BC026585	2e-05	2e-05	2e-05	0.0815	2e-05	3.5373	1.2203	0.8215	1.8704	0.766	100.705	0.00705833	6.65399	Up
Bcas2	2e-05	2e-05	0.1668	2e-05	0.1346	0.5663	0.1738	0.3332	0.3706	0.1731	5.3639	0.00820774	2.42328	Up
Bcat2	2e-05	0.1658	0.0887	0.2012	0.1629	0.5801	11.2486	0.4593	0.2276	0.4567	20.9697	0.00902344	4.39024	Up
Bcr	0.4965	0.2395	0.7001	0.3382	0.2659	2e-05	0.1431	2e-05	0.1	0.1964	0.21544	0.00881586	-2.21464	Down
Blvra	3.3099	2.1016	1.7071	4.3825	2.3693	6.788	6.1256	5.5726	5.8082	6.3315	2.208	0.00902344	1.14274	Up
Brsk1	0.5919	0.7187	0.6872	0.5324	0.2583	0.236	0.1408	2e-05	0.3697	0.2493	0.357117	0.0162936	-1.48553	Down
Bub3	0.1928	1.9245	0.1548	0.3984	0.1253	4.3589	3.4084	2.8779	3.8636	0.5037	5.36966	0.0162936	2.42483	Up
C030006K11Rik	2e-05	0.1175	0.1629	2e-05	0.1829	0.5349	0.2592	0.3856	0.3975	0.4957	4.47382	0.00881586	2.16151	Up
C1qa	0.3484	0.2919	0.3311	0.4056	2e-05	2e-05	2e-05	2e-05	2e-05	0.2018	0.146606	0.0342661	-2.76998	Down
C1ql3	0.1481	0.3395	0.4557	0.4867	0.223	2e-05	2e-05	2e-05	2e-05	2e-05	6.04961e-05	0.00534568	-14.0128	Down
C2cd2l	1.2912	2.6914	1.9049	1.1792	0.9474	0.2312	0.1679	0.2307	0.3038	1.7084	0.329669	0.0472018	-1.60091	Down
Cacna1a	0.0713	2e-05	2e-05	2e-05	0.0256	0.0748	0.1666	0.1005	0.1453	0.0341	5.37644	0.0150186	2.42665	Up
Cacna1b	0.0272	0.0205	0.0441	0.0212	0.0171	2e-05	2e-05	2e-05	2e-05	2e-05	0.00076864	0.00534568	-10.3454	Down
Cacna1e	0.8957	0.2713	0.3603	0.3168	0.3401	2e-05	2e-05	2e-05	2e-05	2e-05	4.57834e-05	0.00534568	-14.4148	Down
Cacna2d1	7.6287	8.0972	7.797	8.4961	13.4981	2.0278	1.8452	0.6907	2.0791	5.9809	0.27734	0.00902344	-1.85027	Down
Cacna2d2	0.5348	1.5347	0.7559	0.7847	0.3414	1.3756	5.1158	3.6806	4.9737	3.0643	4.60838	0.0162936	2.20426	Up
Cacna2d3	0.9287	0.7504	0.8183	2.8143	0.6466	2e-05	0.125	0.0835	0.0636	0.2332	0.0848094	0.00902344	-3.55963	Down
Cacnb3	0.2972	0.4101	0.3572	0.5688	2e-05	2e-05	2e-05	2e-05	2e-05	2e-05	6.1225e-05	0.0186029	-13.9955	Down
Cacng2	2e-05	2e-05	2e-05	2e-05	2e-05	0.9041	0.3681	1.1195	0.9209	0.8628	41754	0.00534568	15.3496	Up
Cacng8	2.0496	5.5057	4.2039	5.0473	4.7447	2e-05	2e-05	0.0604	0.0638	3.9064	0.187026	0.0159707	-2.41869	Down
Cadm1	16.2577	8.7608	13.2459	6.592	8.4852	3.0544	2.7292	1.8356	2.5399	5.7238	0.297758	0.00902344	-1.74779	Down
Cadm2	43.4447	26.0027	26.8085	38.2779	38.6362	10.6152	6.9501	7.6539	9.3299	12.605	0.272299	0.00902344	-1.87673	Down
Cadps2	1.2076	1.0193	0.9982	1.463	0.9379	8.328	1.8716	2.7843	2.7961	1.7506	3.116	0.00902344	1.63969	Up
Calb1	18.2374	30.8073	32.5799	32.1046	18.4369	419.87	288.959	313.271	592.751	215.482	13.8487	0.00902344	3.79168	Up
Calb2	17.0915	18.8289	31.1632	75.3417	14.9607	443.817	324.141	295.581	477.68	211.263	11.1349	0.00902344	3.47702	Up
Cald1	2e-05	2e-05	2e-05	2e-05	2e-05	0.2591	2e-05	0.1124	2.2037	3.0413	56165.2	0.0186029	15.7774	Up
Camk1d	21.8596	5.2419	11.0689	4.7224	4.7559	2e-05	0.9322	2e-05	2e-05	4.6245	0.116619	0.00820774	-3.10012	Down
Camk2a	200.451	196.421	171.092	193.16	122.87	5.6304	11.2025	8.3684	14.5394	91.6096	0.148587	0.00902344	-2.75062	Down
Camk2b	90.5971	80.3669	87.8243	98.0681	59.2534	25.6508	27.9223	34.485	65.2133	51.9187	0.493115	0.0162936	-1.02	Down
Camk2d	54.5724	51.4437	45.8293	53.1832	29.0579	13.976	12.3207	11.0542	15.7711	31.9121	0.363259	0.0162936	-1.46093	Down
Camk2n1	1.3256	1.8271	2.1894	2.2303	1.8888	2e-05	2e-05	2e-05	2e-05	2e-05	1.05695e-05	0.00534568	-16.5297	Down
Camk4	1.7985	1.1672	2.2043	1.59	0.7619	7.0081	5.1046	5.2092	6.5672	5.4749	3.9038	0.00902344	1.96488	Up
Camkk1	0.646	0.1138	0.031	0.1682	0.1917	2e-05	2e-05	0.0224	2e-05	2e-05	0.0195359	0.00705833	-5.67773	Down
Camkv	17.0726	22.8307	22.5364	16.9223	14.9343	2e-05	0.3363	0.0759	0.3174	11.4409	0.129067	0.00902344	-2.95381	Down
Cap1	15.4503	13.1755	31.1106	17.5235	14.6207	6.1776	10.8959	5.5824	7.7356	14.2399	0.485754	0.0162936	-1.0417	Down
Capn2	3.0396	1.9672	2.3321	2.5221	2.8392	4.7314	5.9702	4.9672	5.5397	5.2785	2.08556	0.00902344	1.06043	Up
Capns1	0.6691	1.8757	0.3724	1.3135	0.9976	5.0755	3.2816	8.0592	8.5375	3.7096	5.48236	0.00902344	2.4548	Up
Car1	2e-05	0.6219	0.7916	2e-05	0.4973	1.126	2.0515	1.9706	0.1049	1.1229	3.3367	0.046533	1.73842	Up
Car4	0.3447	0.5095	0.1346	0.3216	0.6207	3.8795	3.7848	3.1376	6.4026	2.1646	10.0301	0.00902344	3.32626	Up
Car7	2e-05	2e-05	2e-05	2e-05	2e-05	0.3379	0.4016	0.463	0.7389	0.8607	28021	0.00534568	14.7742	Up
Car8	2e-05	2e-05	2e-05	2e-05	2e-05	89.2311	62.3137	75.1938	90.6699	32.7345	3501430	0.00534568	21.7395	Up
Cbln1	2e-05	2e-05	2e-05	2e-05	2e-05	2.525	0.8883	0.7318	2.046	0.3639	65550	0.00534568	16.0003	Up
Cbln3	2e-05	2e-05	2e-05	2e-05	2e-05	2e-05	1.8113	1.2843	3.1871	0.705	69877.2	0.0186029	16.0925	Up
Cbr3	4.5972	4.6175	6.6414	3.9371	3.4879	0.3701	0.9313	0.5689	1.0899	1.8365	0.206034	0.00902344	-2.27905	Down
Cbs	0.1815	0.4313	0.1084	0.1322	0.3259	0.5958	0.6671	0.6657	0.9283	0.1347	2.53676	0.0472018	1.34299	Up
Ccbl1	0.1414	0.3082	0.179	0.1545	2e-05	0.3637	0.3411	0.4532	1.1106	0.2878	3.26438	0.0162936	1.70681	Up
Ccdc177	0.1429	0.2334	0.2207	0.9201	0.0664	2e-05	2e-05	2e-05	2e-05	2e-05	6.31512e-05	0.00534568	-13.9508	Down
Ccdc30	0.0199	2e-05	2e-05	2e-05	2e-05	0.0233	0.3508	0.0345	0.024	0.0309	23.1982	0.00705833	4.53594	Up
Ccdc6	2e-05	0.833	0.7878	0.6071	0.6085	2e-05	2e-05	0.022	2e-05	2e-05	0.00778446	0.0342661	-7.00519	Down
Ccny	1.2162	1.5522	1.5053	2.0763	0.8741	0.5276	0.3196	0.4471	0.3233	1.1103	0.377611	0.0162936	-1.40503	Down
Ccsap	0.1561	0.5047	0.995	0.1584	0.8056	2e-05	2e-05	2e-05	2e-05	0.2858	0.109123	0.023634	-3.19598	Down
Cd200	5.8606	6.2273	11.8974	5.4743	5.0278	0.7077	1.3246	2.0667	1.9994	4.8861	0.318508	0.00902344	-1.6506	Down
Cd34	0.1176	0.4269	2e-05	0.205	1.1007	2e-05	2e-05	2e-05	2e-05	2e-05	5.40476e-05	0.0186029	-14.1754	Down
Cd44	2e-05	0.1147	2e-05	2e-05	0.1675	0.3938	0.3638	0.2796	0.5217	0.3306	6.69418	0.00820774	2.74291	Up
Cda	2e-05	2e-05	2e-05	2e-05	2e-05	2e-05	0.4803	0.3638	0.1394	1.6779	26614.2	0.0186029	14.6999	Up
Cdc42bpa	0.0503	0.0406	2e-05	0.0378	0.0088	0.3767	0.5538	0.1966	0.3764	0.2602	12.825	0.00902344	3.68089	Up
Cdc42bpb	0.1071	0.1362	0.1152	0.229	0.0801	0.0362	2e-05	2e-05	0.0324	0.0284	0.145357	0.00881586	-2.78233	Down
Cdc42ep1	2e-05	2e-05	2e-05	2e-05	2e-05	1.8762	1.0949	0.8333	0.9726	0.5703	53473	0.00534568	15.7065	Up
Cdc42ep4	0.185	0.1725	0.7741	0.3757	0.2526	3.3159	1.1839	1.4975	1.3927	0.686	4.5889	0.0162936	2.19815	Up
Cdc73	2e-05	2e-05	2e-05	2e-05	2e-05	0.0516	0.0283	0.0298	0.025	2e-05	1347.2	0.0186029	10.3957	Up
Cdh10	0.1627	0.1144	0.1595	0.1699	0.1543	0.0663	2e-05	2e-05	0.0359	2e-05	0.134411	0.00820774	-2.89528	Down
Cdh11	0.6048	0.3259	0.7698	0.3654	1.0097	2e-05	2e-05	2e-05	2e-05	2e-05	3.2514e-05	0.00534568	-14.9086	Down
Cdh13	1.4305	1.6217	1.5328	1.4396	1.4404	2e-05	0.3724	0.2392	0.0905	1.0718	0.237632	0.00902344	-2.0732	Down
Cdh6	0.1251	0.0574	0.0604	2e-05	0.0444	2e-05	2e-05	2e-05	2e-05	2e-05	0.000348044	0.0186029	-11.4884	Down
Cdk5r2	0.4307	0.2624	0.3897	0.4585	0.2236	2e-05	0.2159	2e-05	2e-05	2e-05	0.122375	0.00705833	-3.03062	Down
Cecr6	0.3419	0.2318	0.1186	0.3522	2e-05	2e-05	2e-05	2e-05	2e-05	2e-05	9.57378e-05	0.0186029	-13.3506	Down
Cep170b	0.4294	0.5547	0.4682	0.4273	0.5357	0.0507	0.1456	0.4234	0.0307	0.2153	0.358423	0.00902344	-1.48026	Down
Cep76	2e-05	2e-05	2e-05	2e-05	2e-05	3.3687	3.5865	5.3204	4.0296	0.3831	166883	0.00534568	17.3485	Up
Chat	0.0325	2e-05	0.134	0.041	0.0217	2e-05	2e-05	2e-05	2e-05	2e-05	0.000436262	0.0186029	-11.1625	Down
Chchd6	0.7426	3.3362	3.2286	4.5411	1.8807	0.4484	0.623	2e-05	0.5815	0.4142	0.150564	0.00902344	-2.73155	Down
Chid1	0.3054	0.507	0.2903	0.2045	0.1899	2e-05	0.1903	2e-05	0.2088	2e-05	0.266622	0.0445386	-1.90713	Down
Chn1	0.405	0.2839	0.3733	0.3539	0.2272	2e-05	0.0535	2e-05	2e-05	2e-05	0.0326051	0.00705833	-4.93876	Down
Chn2	2e-05	2e-05	2e-05	2e-05	2e-05	3.4574	1.7097	2.2952	5.304	0.56	133263	0.00534568	17.0239	Up
Chpt1	2e-05	2e-05	2e-05	2e-05	2e-05	0.3414	2e-05	0.333	0.4686	0.2795	14225.2	0.0186029	13.7962	Up
Chtop	2e-05	2e-05	2e-05	1.0396	2e-05	3.5365	2e-05	1.9779	1.2874	2.0872	8.54977	0.0342661	3.09588	Up
Cirbp	1.1654	1.0563	1.0947	0.9677	0.8075	2.4713	2.0676	1.6959	3.1984	1.2004	2.08846	0.00902344	1.06244	Up
Cit	0.0805	0.0416	0.0983	0.0465	0.1128	2e-05	0.0129	2e-05	2e-05	0.0311	0.116039	0.00820774	-3.10732	Down
Ckm	5.975	7.1333	5.0569	11.6852	4.854	25.837	27.5225	12.0601	29.3217	12.8445	3.10006	0.00902344	1.6323	Up
Clcn2	2e-05	2e-05	2e-05	2e-05	2e-05	0.0532	0.0653	2e-05	0.0364	0.0992	2541.2	0.0186029	11.3113	Up
Cldn11	2.1411	2.898	2.4932	1.633	2.8298	2e-05	0.9068	1.3706	2e-05	1.8124	0.340959	0.0159707	-1.55233	Down
Clec2l	0.263	2e-05	2e-05	2e-05	2e-05	0.3019	0.4306	0.5007	0.8333	0.6936	10.4915	0.00705833	3.39115	Up
Clic1	2e-05	2e-05	0.7196	2.6482	0.3246	4.4196	1.3318	1.5273	5.208	1.5053	3.78936	0.046533	1.92196	Up
Clint1	3.3124	2e-05	1.7859	2.3892	2.6619	2e-05	2e-05	2e-05	2e-05	2e-05	9.85278e-06	0.0186029	-16.631	Down
Clip1	1.3492	0.9542	0.8483	0.9766	0.8767	0.3558	0.1759	0.1293	0.5217	0.3628	0.308791	0.00902344	-1.6953	Down
Clmn	2e-05	2e-05	2e-05	2e-05	0.0165	0.5837	0.42	0.3213	0.6895	0.1242	128.993	0.00705833	7.01115	Up
Clstn1	1.7356	0.2443	0.9823	1.3064	1.0466	0.1337	0.2462	0.2457	0.5393	0.2125	0.259144	0.0472018	-1.94818	Down
Clta	61.7036	84.6219	59.729	56.6252	75.5082	33.1874	20.8458	35.0205	32.29	33.9933	0.459322	0.00902344	-1.12242	Down
Cltb	30.6365	42.1503	152.093	78.2147	88.7924	48.7114	16.0006	28.2593	21.9668	20.8234	0.34643	0.0282801	-1.52936	Down
Clu	21.5729	17.13	20.7778	11.8605	24.6396	8.9275	6.6388	5.6073	7.9313	16.5339	0.475499	0.0162936	-1.07248	Down
Cmas	0.2746	0.2229	0.2659	0.2026	0.0436	2e-05	2e-05	2e-05	2e-05	2e-05	9.90491e-05	0.00534568	-13.3015	Down
Cmtm5	1.5016	2e-05	2e-05	1.1954	0.2227	2.5118	2.4121	1.9978	3.0575	1.2034	3.83	0.0159707	1.93734	Up
Cnrip1	25.3024	15.109	33.3122	19.3418	16.7024	10.4465	6.3484	2.6842	10.2146	8.8018	0.350699	0.00902344	-1.51169	Down
Cntn2	0.6997	1.7639	0.3876	0.4357	0.765	11.0557	11.4018	1.9684	11.7375	2.1263	9.44981	0.00902344	3.24029	Up
Cntn4	2e-05	0.0289	0.0367	0.1568	0.0301	2e-05	2e-05	2e-05	2e-05	2e-05	0.000396008	0.0186029	-11.3022	Down
Coasy	0.7272	3.967	4.5684	4.1155	0.7338	0.6406	0.59	0.7976	0.4785	0.516	0.214195	0.0282801	-2.223	Down
Commd3	0.679	0.5305	7.6115	0.913	0.5494	2e-05	0.4728	0.3281	0.133	0.5188	0.141268	0.00902344	-2.82349	Down
Coq9	1.3716	1.1552	1.1847	0.9792	1.0902	1.9273	6.0183	1.2545	1.1872	1.537	2.06271	0.0282801	1.04454	Up
Coro1a	26.0514	13.48	23.0716	13.9141	10.3327	3.9425	2.9851	3.4328	6.2997	8.1479	0.285643	0.00902344	-1.80772	Down
Cplx3	0.1504	1.4787	0.2237	2e-05	1.6144	2e-05	2e-05	2e-05	2e-05	2e-05	2.88416e-05	0.0186029	-15.0815	Down
Cpne4	1.5928	1.9646	1.6366	2.5124	1.3399	2e-05	2e-05	2e-05	2e-05	0.6813	0.0753214	0.00705833	-3.7308	Down
Cpne5	2.7	0.9751	2.852	2.7251	1.1004	2e-05	2e-05	2e-05	2e-05	2e-05	9.65941e-06	0.00534568	-16.6596	Down
Cpne6	9.5662	10.4458	10.7882	10.8419	6.9985	0.1331	2.1107	2.3146	0.7238	6.0178	0.232316	0.00902344	-2.10584	Down
Cpt1a	1.1784	1.2091	2.583	1.1207	1.5408	0.0225	0.936	0.4656	1.1565	0.0693	0.347209	0.0162936	-1.52612	Down
Cpt2	0.0567	2e-05	0.0626	0.5462	2e-05	0.3501	0.8235	0.4386	0.6335	0.7887	4.55931	0.027803	2.18881	Up
Creld1	2e-05	0.2319	2e-05	0.3159	2e-05	0.4012	0.8884	0.1617	0.2919	0.3203	3.76647	0.0445386	1.91321	Up
Crip2	12.0336	12.9638	21.6022	18.3078	11.5188	0.6718	0.6547	0.7049	0.5794	1.795	0.0576478	0.00902344	-4.11659	Down
Crtc1	0.3528	0.2169	0.2538	0.2564	0.2103	0.252	2e-05	0.1469	2e-05	2e-05	0.309223	0.0263877	-1.69328	Down
Crym	19.7038	24.4715	40.6175	27.7157	26.6715	0.2498	5.5944	1.6603	2.7029	21.1875	0.22557	0.0162936	-2.14835	Down
Csdc2	0.3398	0.4741	0.3075	0.9938	0.3244	1.4756	0.8002	1.001	0.7671	0.9268	2.03751	0.0472018	1.0268	Up
Cspg5	5.8163	6.4235	5.6636	4.9166	6.9241	0.311	0.3614	0.2068	4.7187	6.4185	0.403993	0.0472018	-1.3076	Down
Cst3	6.6984	7.342	137.519	17.1899	108.094	1.7788	1.3413	2.1902	2e-05	2.8012	0.0293001	0.00902344	-5.09295	Down
Ctbp2	2e-05	2e-05	2e-05	2e-05	2e-05	1.8006	2.7958	0.4719	3.467	1.5189	100542	0.00534568	16.6174	Up
Ctnna3	2e-05	2e-05	2e-05	2e-05	2e-05	0.4173	0.333	0.4112	0.4175	0.1451	17241	0.00534568	14.0736	Up
Ctnnbl1	0.1354	0.1097	0.0953	0.268	0.0704	0.4001	0.2501	0.6933	0.6815	0.208	3.28963	0.0282801	1.71792	Up
Ctps	3.7105	4.0737	0.0753	7.3221	2e-05	2e-05	2e-05	2e-05	2e-05	2e-05	6.58691e-06	0.0186029	-17.212	Down
Cx3cl1	0.1187	0.5237	0.5567	0.498	0.0998	2e-05	2e-05	2e-05	2e-05	2e-05	5.56514e-05	0.00534568	-14.1332	Down
Cxadr	0.8098	2e-05	0.782	0.726	0.0478	2e-05	2e-05	2e-05	2e-05	2e-05	4.22722e-05	0.0186029	-14.5299	Down
Cyb5r1	0.1234	0.0747	0.0305	0.3669	2e-05	0.3447	0.941	0.145	0.2548	0.4642	3.60979	0.0472018	1.85191	Up
Cyc1	19.1655	13.7127	21.7951	16.1275	25.3462	32.086	49.4766	46.8861	54.6278	38.7397	2.30705	0.00902344	1.20605	Up
Cyfip2	10.6598	8.3708	9.1083	9.9936	5.9564	2.0338	3.3729	3.4388	4.2304	4.6635	0.402355	0.00902344	-1.31346	Down
Cygb	0.3844	2e-05	2e-05	0.5147	2e-05	0.993	0.9601	0.855	0.9408	0.9839	5.26358	0.00820774	2.39604	Up
Cyld	0.4275	0.8231	0.6147	0.9979	0.5363	2e-05	0.0855	2e-05	2e-05	0.1829	0.0789704	0.00820774	-3.66254	Down
Cyp2d22	0.3976	0.1732	0.3684	0.4054	0.2336	0.8906	0.8482	0.6131	1.0855	0.662	2.59752	0.00902344	1.37713	Up
Cyp2j9	2e-05	2e-05	2e-05	2e-05	2e-05	0.1141	2e-05	0.0321	0.1027	0.1103	3592.2	0.0186029	11.8107	Up
Cyp46a1	2.7236	5.7242	3.9699	2.1271	2.6035	2e-05	2e-05	2e-05	2e-05	2.0996	0.122442	0.00705833	-3.02982	Down
D10Bwg1379e	0.3899	0.5309	0.249	0.3442	0.5835	0.0598	0.1465	0.1129	0.2497	0.2784	0.403957	0.0282801	-1.30773	Down
D3Bwg0562e	0.8886	1.6844	1.0858	0.6894	0.5885	2e-05	2e-05	0.0317	2e-05	0.1055	0.027804	0.00820774	-5.16856	Down
D630045J12Rik	0.7882	0.8512	0.7942	1.7939	1.3211	2e-05	2e-05	2e-05	2e-05	2e-05	1.80226e-05	0.00534568	-15.7598	Down
Dagla	0.327	0.2181	0.2747	0.3139	0.4374	1.4377	1.1844	1.2784	2.246	0.9403	4.51072	0.00902344	2.17336	Up
Dak	0.2139	0.0747	0.1994	0.9006	0.1397	0.0637	0.0599	0.0321	0.1872	0.1393	0.315514	0.0472018	-1.66422	Down
Dao	2e-05	2e-05	2e-05	2e-05	2e-05	10.4486	5.8418	2.9411	8.7094	3.3218	312627	0.00534568	18.2541	Up
Dap3	0.4036	0.643	0.2494	0.274	0.2045	0.1009	0.0685	0.1874	0.124	2e-05	0.270961	0.00902344	-1.88384	Down
Dbc1	7.7736	2e-05	2.3077	0.9305	0.3892	2e-05	2e-05	2e-05	2e-05	2e-05	8.77115e-06	0.0186029	-16.7988	Down
Dbi	115.734	78.6854	93.8138	146.45	173.603	592.648	583.831	955.277	1353.66	362.513	6.32586	0.00902344	2.66126	Up
Dcakd	2e-05	2e-05	2e-05	2e-05	2e-05	0.5039	0.0584	1.1298	0.0779	0.2486	20186	0.00534568	14.3011	Up
Dclk1	11.4747	7.9335	9.838	10.8535	4.7946	1.5669	1.747	1.8633	1.7063	3.0222	0.220645	0.00902344	-2.1802	Down
Ddah2	5.0403	5.4842	5.8439	2.5871	2.2679	7.7934	13.2929	10.5842	17.6584	14.0479	2.98618	0.00902344	1.5783	Up
Ddc	0.3953	0.553	0.6923	0.4885	0.2925	2e-05	0.1991	0.1761	2e-05	0.2191	0.245433	0.00881586	-2.0266	Down
Ddi2	0.6803	2.4524	0.4797	0.6618	0.453	0.3187	0.2308	0.2521	0.2212	0.432	0.307751	0.00902344	-1.70017	Down
Ddt	33.3982	36.1661	35.9339	25.2526	45.0938	59.0989	92.2587	82.5018	113.199	75.3581	2.40221	0.00902344	1.26436	Up
Ddx50	0.0199	2e-05	0.0186	0.0154	2e-05	0.0626	0.0255	0.0169	0.0341	0.0189	2.92918	0.046533	1.5505	Up
Denr	0.696	2.1253	1.6397	1.6224	1.8051	0.5811	0.5921	2e-05	0.9705	1.0964	0.41074	0.0282801	-1.2837	Down
Derl1	2e-05	2e-05	2e-05	2e-05	2e-05	0.278	2e-05	0.2267	0.426	0.3004	12311.2	0.0186029	13.5877	Up
Dgka	0.2006	0.2344	0.3024	0.2846	0.1648	2e-05	2e-05	2e-05	2e-05	0.1186	0.1	0.00705833	-3.32193	Down
Dgkb	2.3711	4.2526	3.9047	2.7698	1.7159	2e-05	2e-05	2e-05	2e-05	1.3228	0.0881092	0.00705833	-3.50456	Down
Dgkg	0.2419	2e-05	0.0878	0.2271	0.1707	1.2733	1.5664	0.479	2.659	1.3153	10.0245	0.00902344	3.32545	Up
Dgkh	0.0519	0.0989	0.0813	0.078	2e-05	0.0311	2e-05	2e-05	2e-05	2e-05	0.100542	0.0342661	-3.31413	Down
Dgkz	0.4448	0.3265	0.7357	0.3579	0.2805	2.7105	0.7669	1.9332	2.8782	2.6637	5.10511	0.00902344	2.35194	Up
Dguok	2e-05	2e-05	2e-05	2e-05	2e-05	0.2946	0.0963	0.1113	0.1949	2e-05	6971.2	0.0186029	12.7672	Up
Dhodh	2e-05	2e-05	2e-05	2e-05	2e-05	0.2988	0.1745	3.2226	0.5191	3.7199	79349	0.00534568	16.2759	Up
Dhrs4	2e-05	0.8029	2e-05	1.5707	0.255	1.9352	1.6758	1.2605	1.8931	0.6063	2.80407	0.046533	1.48752	Up
Dhx15	1.174	1.0811	1.2361	1.804	0.7652	5.1701	2.5032	1.1454	4.113	4.2361	2.83278	0.0472018	1.50222	Up
Diap2	0.113	0.0482	0.0389	0.0722	2e-05	2e-05	2e-05	2e-05	2e-05	2e-05	0.000367215	0.0186029	-11.4111	Down
Diras2	12.0643	13.9127	12.0698	10.6301	12.8682	6.2229	3.5793	5.1283	6.7479	5.9465	0.448856	0.00902344	-1.15567	Down
Dkc1	2e-05	0.0488	2e-05	0.0513	0.0475	0.1581	0.0911	0.029	0.2051	0.0554	3.64874	0.046533	1.8674	Up
Dlg3	7.0683	4.8411	6.5442	4.1585	4.228	1.5732	1.4486	1.926	2.7167	3.3893	0.411839	0.00902344	-1.27985	Down
Dlg4	8.5547	7.9364	9.8068	9.2343	6.7535	1.9068	2.939	2.2208	2.8915	5.8406	0.373618	0.00902344	-1.42036	Down
Dlgap1	0.059	0.0798	0.0595	0.06	0.0901	0.165	0.1383	0.4288	0.4037	0.199	3.83123	0.00902344	1.93781	Up
Dlgap2	0.6409	0.6305	0.5848	0.3706	0.6542	2e-05	0.1494	2e-05	0.1981	0.0559	0.140035	0.00881586	-2.83614	Down
Dlgap3	0.5675	0.3716	0.8176	0.5927	1.6664	2e-05	2e-05	2e-05	2e-05	0.2103	0.0523881	0.00705833	-4.25462	Down
Dmd	0.0955	0.0291	0.0429	0.1116	0.0356	0.1761	0.0591	0.2064	0.1498	0.1037	2.20877	0.0472018	1.14324	Up
Dmtn	5.7284	6.5503	7.3677	3.0314	6.2954	0.5559	1.3619	2e-05	0.8579	3.6765	0.222696	0.0162936	-2.16685	Down
Dnajb1	0.7491	0.6536	0.7203	0.7103	0.6202	0.2444	0.4683	2e-05	2e-05	2e-05	0.206388	0.00820774	-2.27657	Down
Dnajb11	0.533	0.4547	0.7184	0.8335	0.7273	2.8799	1.2863	0.78	2.5034	1.9566	2.87924	0.0162936	1.52569	Up
Dnajb2	1.6851	1.842	1.6631	0.4134	0.9311	5.6377	4.6387	2.6802	4.5796	1.3096	2.88396	0.0472018	1.52805	Up
Dnajc5	15.1485	29.5575	10.9184	11.9731	31.1381	8.7397	7.7138	5.0842	5.9312	13.7621	0.41759	0.0282801	-1.25984	Down
Dner	2e-05	2e-05	2e-05	2e-05	2e-05	0.3985	0.2677	0.2863	0.3555	0.1955	15035	0.00534568	13.876	Up
Dock3	0.7417	0.0683	0.0769	0.1936	0.065	0.0501	0.0294	0.0276	0.0258	0.015	0.129114	0.00902344	-2.95328	Down
Dock9	0.0828	2e-05	2e-05	0.0622	2e-05	0.151	0.6503	0.0471	0.1563	0.1194	7.74921	0.0263877	2.95405	Up
Dpp10	3.9218	1.6811	2.8569	2.932	1.804	0.7049	0.4033	0.5706	0.7736	1.0844	0.268025	0.00902344	-1.89956	Down
Dynll1	6.8321	7.8169	15.0978	6.4774	11.0617	5.0662	3.6397	2.6923	3.8518	7.8871	0.489302	0.0472018	-1.0312	Down
Echdc1	0.517	2.0018	2e-05	2.5361	4.528	3.1702	5.4434	4.2248	5.3917	8.1512	2.75295	0.0282801	1.46098	Up
Eci1	3.142	3.1443	3.0626	6.7336	7.3922	8.3525	9.6717	10.7867	9.6546	9.1174	2.02699	0.00902344	1.01934	Up
Efhd2	29.9802	31.1379	27.6849	32.2563	47	12.1368	10.4487	10.756	12.3545	22.717	0.407077	0.00902344	-1.29663	Down
Ehbp1	2e-05	0.0898	0.108	0.0294	0.0107	2e-05	2e-05	2e-05	2e-05	2e-05	0.000420309	0.0186029	-11.2163	Down
Ehd1	2.9607	2.3233	2.0427	2.5972	2.123	6.262	4.8808	4.0198	8.1549	4.4412	2.30422	0.00902344	1.20428	Up
Eif3k	1.1906	4.0784	1.3781	4.3046	1.6125	0.9225	0.9827	0.648	1.2771	0.8036	0.368818	0.0162936	-1.43902	Down
Elmod1	0.2745	0.5949	0.6766	0.2033	0.1876	2e-05	2e-05	2e-05	0.2163	2e-05	0.111715	0.023634	-3.16211	Down
Emc3	0.1771	2e-05	0.136	0.393	2e-05	0.1693	0.9254	0.8702	1.0243	0.7683	5.32118	0.027803	2.41175	Up
Eml1	0.5054	0.5695	0.1305	0.4673	0.4545	1.3618	1.4125	1.2805	0.9672	0.7585	2.71742	0.00902344	1.44224	Up
Endod1	2.1009	2.4391	2.0064	2.4975	2.3468	3.8994	5.958	6.638	2.9193	4.5942	2.10776	0.00902344	1.07571	Up
Endog	2e-05	2e-05	0.0607	0.1248	2e-05	0.6802	0.6914	0.6361	1.2855	0.526	20.582	0.00820774	4.36331	Up
Eno3	141.186	131.734	129.437	150.288	99.7954	57.3965	2e-05	2e-05	123.442	102.186	0.433792	0.027803	-1.20493	Down
Enpp6	2.0908	1.7846	1.1801	1.4173	2.3413	2.2087	7.1142	5.0091	2.2643	5.2165	2.47476	0.0282801	1.30729	Up
Ensa	8.1261	7.2293	8.4334	13.8142	15.1439	1.3193	2.1865	2.4453	2.3192	3.9165	0.231043	0.00902344	-2.11377	Down
Epb4.1	2e-05	0.4533	2e-05	2e-05	2e-05	5.4624	1.572	0.6573	3.1472	1.561	27.3499	0.00705833	4.77346	Up
Epha4	0.5503	8.0098	8.3388	7.9328	8.1001	2e-05	2e-05	2e-05	2e-05	5.2788	0.160297	0.0131916	-2.64118	Down
Ephx2	1.1155	1.2047	0.6687	0.7623	0.7683	0.2518	0.0338	2e-05	0.1173	0.3324	0.162699	0.00902344	-2.61972	Down
Epn1	10.6446	8.4247	9.196	9.9227	7.027	3.4098	4.0659	4.23	3.4974	6.4994	0.479985	0.00902344	-1.05894	Down
Epn2	3.1389	1.0221	1.6768	1.5698	1.8031	0.6029	0.2283	0.7841	0.4096	0.5308	0.277471	0.00902344	-1.84959	Down
Eps15	0.2557	0.1605	0.3378	0.3303	2.5133	3.4832	0.9697	1.101	3.2238	0.7843	2.65788	0.0472018	1.41028	Up
Eps8l2	2e-05	2e-05	2e-05	2e-05	2e-05	2.1158	1.1858	0.8018	1.9222	0.6865	67121	0.00534568	16.0345	Up
Erc1	0.8296	0.5512	0.8363	0.6746	0.9187	3.4017	2.0089	1.5716	3.1408	1.2338	2.98047	0.00902344	1.57554	Up
Erp29	9.8306	8.072	18.6167	11.7175	11.1061	33.2237	19.4657	23.0254	25.2006	25.9198	2.13733	0.00902344	1.09581	Up
Esyt1	0.0724	0.021	0.019	0.0442	0.0891	0.1777	1.8167	0.2143	0.2463	0.3174	11.2837	0.00902344	3.49617	Up
Etfa	6.5654	6.3083	6.3318	8.8638	6.6367	16.8033	16.1815	13.8995	14.586	12.1937	2.12251	0.00902344	1.08577	Up
Ethe1	0.9137	1.36	1.0995	0.5133	1.186	2.0354	2.8637	3.6808	1.7102	2.1229	2.44712	0.00902344	1.29108	Up
Etnppl	2e-05	2e-05	2e-05	2e-05	2e-05	0.7059	0.1846	0.2314	0.3949	0.1717	16885	0.00534568	14.0435	Up
Faf1	2e-05	0.2056	0.0337	0.0432	0.1371	0.3742	0.2293	0.2319	0.2893	0.1167	2.95839	0.0282801	1.56481	Up
Fam107b	2e-05	2e-05	2e-05	2e-05	2e-05	2.1611	3.1135	2e-05	3.1918	0.906	93724.2	0.0186029	16.5161	Up
Fam120a	1.5415	1.2335	1.176	1.7442	1.1176	0.4054	0.6192	0.242	0.6035	0.9356	0.411828	0.00902344	-1.27989	Down
Fam134a	2e-05	2e-05	0.0557	0.9506	0.2222	93.7784	0.3132	1.4491	68.4905	0.1489	133.638	0.046533	7.06219	Up
Fam175b	0.115	0.0956	0.1168	0.246	2e-05	2e-05	0.0917	2e-05	2e-05	2e-05	0.160057	0.0342661	-2.64334	Down
Fam213a	8.9688	6.5437	10.009	11.4961	9.7491	23.7279	18.7855	21.7946	34.3042	21.343	2.56497	0.00902344	1.35894	Up
Fam5b	0.047	0.0278	2e-05	0.1197	0.0224	2e-05	2e-05	2e-05	2e-05	2e-05	0.000460999	0.0186029	-11.0829	Down
Fam63b	2e-05	2e-05	2e-05	2e-05	2e-05	0.1031	0.4303	0.109	0.2276	0.0682	9382	0.00534568	13.1957	Up
Fat2	2e-05	2e-05	2e-05	2e-05	2e-05	0.2455	0.0626	0.0365	0.1781	0.0318	5545	0.00534568	12.437	Up
Fbxl16	5.4256	4.836	6.354	3.3708	3.5807	0.6514	2e-05	2e-05	0.5322	1.0103	0.0930933	0.00881586	-3.42518	Down
Fbxo22	0.2895	2e-05	2e-05	0.1381	2e-05	0.3991	0.5519	0.3276	0.9706	0.3015	5.96432	0.00820774	2.57636	Up
Fbxo41	1.0649	2.4326	0.4965	0.6302	1.0329	2e-05	0.2779	2e-05	0.1129	1.0554	0.25565	0.046533	-1.96776	Down
Fdx1l	0.4861	0.448	0.6078	0.4229	0.124	0.355	0.2047	2e-05	0.2304	0.1077	0.429826	0.0472018	-1.21818	Down
Fen1	2e-05	2e-05	2e-05	2e-05	2e-05	0.5077	0.2088	2e-05	0.6836	0.1069	15070.2	0.0186029	13.8794	Up
Fgb	2e-05	0.3937	2e-05	2e-05	2e-05	0.4485	0.2742	0.4301	0.3586	0.256	4.48829	0.040609	2.16617	Up
Fgf1	1.0413	0.7806	1.0552	0.9295	0.8934	6.0379	5.5028	4.8404	4.9484	5.0867	5.62047	0.00902344	2.49069	Up
Fhl2	0.0614	8.4225	0.0284	0.0207	0.075	2e-05	2e-05	2e-05	2e-05	2e-05	1.16171e-05	0.00534568	-16.3934	Down
Flii	0.0395	0.0334	2e-05	2e-05	0.0245	0.1225	0.3476	0.019	0.3871	0.0802	9.81527	0.046533	3.29503	Up
Flna	0.3041	0.0607	0.0735	0.1961	0.1557	1.0014	0.6924	0.5092	0.7185	0.4472	4.26364	0.00902344	2.09208	Up
Flot1	7.8106	5.8683	8.1506	15.5669	6.0266	4.3566	1.9462	3.6091	2.0222	5.4489	0.400318	0.00902344	-1.32078	Down
Fmn2	0.0623	0.1028	2e-05	0.0633	0.041	0.0404	2e-05	2e-05	2e-05	2e-05	0.150249	0.0342661	-2.73458	Down
Fnbp1	0.4242	0.1457	0.2485	0.3885	0.2177	4.3781	1.8151	4.2991	5.1405	0.5328	11.3475	0.00902344	3.5043	Up
Fnta	0.138	0.4947	0.5669	1.3759	0.0888	1.8504	2.2138	1.3684	1.1495	1.832	3.15809	0.0282801	1.65905	Up
Folh1	0.059	0.0474	0.0427	2e-05	0.2068	0.2705	0.4386	0.2584	0.5899	0.2135	4.97556	0.00902344	2.31486	Up
Fscn1	24.4003	32.5584	30.6326	32.6129	33.0128	8.3474	20.1361	12.9081	11.1961	15.0878	0.441697	0.00902344	-1.17887	Down
Fsd1	3.9874	1.501	2.8342	1.6402	2.2103	0.8157	0.3206	1.0329	0.2551	1.7193	0.34039	0.0282801	-1.55474	Down
Fxyd1	7.708	2e-05	2e-05	2e-05	11.5091	20.537	16.2214	20.4675	20.4396	16.598	4.90517	0.00820774	2.2943	Up
Gabra3	0.4494	0.3638	0.295	0.4924	0.1849	2e-05	0.0654	2e-05	2e-05	0.1467	0.118824	0.00820774	-3.0731	Down
Gabra6	2e-05	2e-05	2e-05	2e-05	2e-05	3.357	2.4683	2.8562	3.2532	0.7375	126722	0.00534568	16.9513	Up
Gabrd	0.0408	2e-05	2e-05	2e-05	2e-05	0.1057	0.3052	0.0782	0.3015	2e-05	19.34	0.0342661	4.27352	Up
Gabrg2	0.752	1.6963	0.3919	1.2531	0.6327	0.4556	0.2568	0.1899	0.1147	0.4513	0.310686	0.0282801	-1.68647	Down
Gak	1.1906	0.6419	1.4158	0.9649	0.7655	0.3574	0.3863	0.5845	0.2253	0.6444	0.441461	0.0162936	-1.17964	Down
Ganab	4.5991	3.2262	3.7047	6.181	4.1314	10.8503	6.6274	8.4153	11.169	9.3339	2.12412	0.00902344	1.08687	Up
Gap43	34.5584	59.5615	65.2434	31.9694	53.2593	16.792	9.1549	17.6005	9.5471	41.3125	0.385977	0.0282801	-1.37341	Down
Garnl3	2e-05	2e-05	2e-05	2e-05	2e-05	0.1006	0.0385	0.0326	0.0301	0.0306	2324	0.00534568	11.1824	Up
Gda	34.1128	37.6206	45.3318	41.4456	30.2974	0.1737	1.2291	0.9528	0.7759	13.1918	0.0864544	0.00902344	-3.53192	Down
Gde1	8.9863	0.4695	6.9726	6.9774	6.9187	3.7974	3.924	0.1711	3.9226	2e-05	0.389623	0.0472018	-1.35985	Down
Gdpd1	0.5038	2.6773	1.8218	0.2467	0.091	6.3856	4.9434	3.8805	3.6668	7.3867	4.91761	0.00902344	2.29796	Up
Gfap	13.4892	17.8528	15.8096	19.1991	18.8831	30.1391	49.386	24.2454	36.1075	30.6768	2.00102	0.00902344	1.00074	Up
Gipc1	0.4316	0.4804	0.7915	0.417	0.6967	2e-05	0.0304	2e-05	2e-05	2e-05	0.0108193	0.00705833	-6.53026	Down
Git1	3.7517	3.0249	3.6706	3.9474	2.784	1.0723	1.2609	1.0406	2.2382	1.8066	0.431851	0.00902344	-1.21139	Down
Gja1	1.9421	0.6132	0.5433	0.4671	3.6539	4.2651	4.4545	3.5993	4.4574	2.1713	2.62447	0.0282801	1.39202	Up
Glmn	0.1345	0.0966	0.117	1.2041	0.12	0.0926	0.081	0.0792	0.082	0.0881	0.2529	0.00902344	-1.98336	Down
Glod4	25.2954	28.0453	30.3367	12.2659	33.6394	6.3566	7.7428	8.8478	10.6919	8.1107	0.322187	0.00902344	-1.63403	Down
Glyr1	0.126	0.0781	0.2098	0.2051	2e-05	0.6563	0.5757	0.365	0.5274	0.2941	3.90698	0.00902344	1.96605	Up
Gm15800	0.0623	0.0183	0.086	0.0778	0.0362	0.0081	0.0036	0.0057	0.0284	0.0123	0.207056	0.0162936	-2.2719	Down
Gmpr	14.0232	4.2027	4.3361	3.9222	0.61	0.1661	1.6844	1.5808	0.1961	0.3351	0.146249	0.0282801	-2.7735	Down
Gnal	1.9692	1.8819	5.307	5.5547	0.7187	2e-05	0.0847	2e-05	2e-05	2e-05	0.00549396	0.00705833	-7.50794	Down
Gnaz	22.1012	18.9132	20.1447	17.5199	16.8666	3.6412	4.6255	3.8142	3.4453	14.7501	0.316878	0.00902344	-1.658	Down
Gnb2	82.3304	102.109	86.5862	92.6664	85.2524	51.773	35.0132	23.5716	46.5385	41.5713	0.442076	0.00902344	-1.17763	Down
Gnb4	21.1908	17.3486	14.903	18.756	13.6429	10.1297	5.476	6.0218	8.8575	7.7163	0.445022	0.00902344	-1.16805	Down
Gng2	120.587	133.445	126.038	94.2438	138.657	57.3609	43.7412	38.1215	54.141	69.8133	0.429349	0.00902344	-1.21978	Down
Gng4	19.0819	17.8869	27.9554	44.2865	13.9541	2e-05	5.8579	4.5064	2e-05	12.3963	0.184798	0.00881586	-2.43598	Down
Gng7	37.2536	48.1719	70.0606	36.9949	36.1554	2e-05	4.0511	5.0526	5.2439	12.7499	0.118518	0.00902344	-3.07682	Down
Gnpda2	2e-05	0.4297	2e-05	0.5655	2e-05	1.3985	0.7909	0.5543	1.9366	1.9354	6.64721	0.0150186	2.73275	Up
Gorasp2	0.836	0.7591	0.8199	0.8444	5.1328	0.6084	0.3019	0.2808	0.5249	0.6752	0.284931	0.00902344	-1.81131	Down
Gpc1	0.5245	0.4925	0.4416	0.7363	0.4928	2e-05	2e-05	2e-05	2e-05	2e-05	3.72065e-05	0.00534568	-14.7141	Down
Gpr158	4.1371	4.3878	4.2587	3.2156	3.7585	1.1792	1.2151	0.7852	3.5794	1.9512	0.440846	0.0162936	-1.18165	Down
Gprc5b	2e-05	2e-05	2e-05	2e-05	2e-05	0.5001	0.3755	0.3193	0.4547	2e-05	16496.2	0.0186029	14.0098	Up
Gprin1	4.4337	3.0833	6.8977	3.3978	3.9202	2.1825	0.9606	0.8504	1.5595	1.6763	0.332646	0.00902344	-1.58794	Down
Gprin3	0.0645	0.0601	0.0631	0.2339	0.034	2e-05	2e-05	2e-05	2e-05	2e-05	0.000219491	0.00534568	-12.1536	Down
Gria4	0.5759	0.4433	0.3206	0.5924	0.4087	1.5672	1.2248	1.3653	2.1288	0.8128	3.03255	0.00902344	1.60053	Up
Grid2	2e-05	2e-05	2e-05	2e-05	2e-05	8.141	10.2981	4.2271	9.7019	2.3976	347657	0.00534568	18.4073	Up
Grid2ip	2e-05	2e-05	2e-05	2e-05	2e-05	0.7918	0.7915	0.4823	1.2419	0.2648	35723	0.00534568	15.1246	Up
Grin1	0.7831	0.8148	3.7509	0.9958	1.1345	0.3945	0.1854	0.1244	0.268	0.4147	0.18545	0.00902344	-2.4309	Down
Grin2b	0.4537	0.2342	0.5116	0.4485	0.5196	2e-05	2e-05	2e-05	2e-05	2e-05	4.6134e-05	0.00534568	-14.4038	Down
Gripap1	1.7106	2.5479	1.3683	0.9974	1.3429	1.2675	0.1858	0.4885	0.3995	0.2531	0.325639	0.0162936	-1.61865	Down
Grm1	0.1225	0.1394	0.0667	0.1369	0.1306	4.215	3.3067	3.6706	5.0398	0.6043	28.2443	0.00902344	4.81989	Up
Grm2	1.325	1.7416	0.4403	1.6751	1.3655	0.2978	0.3639	0.3197	0.4434	0.4924	0.292814	0.0282801	-1.77194	Down
Grm3	3.1499	2.238	1.1358	3.0863	2.1313	0.0913	0.1046	0.0807	2e-05	0.4659	0.06324	0.00902344	-3.98302	Down
Grm4	2e-05	2e-05	2e-05	2e-05	2e-05	0.7025	1.2375	1.1052	0.4098	0.4065	38615	0.00534568	15.2369	Up
Grm5	2.4562	2.2327	3.8626	1.8286	0.7785	2e-05	2e-05	2e-05	2e-05	0.2906	0.0260499	0.00705833	-5.26258	Down
Grm7	0.3138	0.1846	0.231	0.1129	0.6162	2e-05	2e-05	2e-05	2e-05	2e-05	6.85636e-05	0.00534568	-13.8322	Down
Grn	0.1076	0.0552	0.0665	0.0941	0.0437	2e-05	2e-05	2e-05	2e-05	2e-05	0.000272405	0.00534568	-11.842	Down
Gss	0.7754	0.7237	0.2179	0.6565	1.5473	3.5858	1.0981	3.5772	1.1272	1.9495	2.89171	0.0282801	1.53192	Up
Gtf2a1	0.2574	2e-05	0.3413	0.3427	0.3032	0.7283	0.4088	0.3997	0.659	0.3546	2.04914	0.00902344	1.03502	Up
Gucy1a2	2.7043	0.3801	5.4862	0.4546	1.9324	0.0289	0.076	0.0649	0.0836	0.2574	0.046616	0.00902344	-4.42303	Down
Gucy1a3	0.4253	0.1541	0.3587	0.7888	0.1215	2e-05	0.0387	0.025	2e-05	0.1692	0.126023	0.027803	-2.98825	Down
Gykl1	2e-05	2e-05	2e-05	2e-05	2e-05	0.4309	0.3033	2e-05	0.2863	0.2038	12243.2	0.0186029	13.5797	Up
Gys1	2e-05	2e-05	2e-05	2e-05	2e-05	2e-05	0.0848	0.5337	0.2964	0.0475	9624.2	0.0186029	13.2325	Up
H13	2e-05	2e-05	2e-05	2e-05	2e-05	0.6386	0.5227	0.4673	0.5887	0.3787	25960	0.00534568	14.664	Up
Haghl	2e-05	2e-05	0.0418	2e-05	2e-05	0.3526	0.3264	0.3252	0.297	0.3357	39.0855	0.00705833	5.28856	Up
Hapln2	2e-05	2e-05	2e-05	2e-05	0.7204	1.094	2.0031	1.4079	0.9756	1.0706	9.09283	0.00705833	3.18473	Up
Hapln4	1.0567	1.2576	0.4427	0.403	1.636	3.0787	4.1168	2.7251	2.6327	3.0351	3.25029	0.00902344	1.70057	Up
Hcfc1	2e-05	2e-05	2e-05	2e-05	2e-05	0.7878	2e-05	0.3937	0.5954	0.3695	21464.2	0.0186029	14.3896	Up
Hdgfrp3	4.0733	5.7039	5.9131	5.263	2.3629	2e-05	0.8069	2e-05	1.2869	1.0462	0.134672	0.00881586	-2.89248	Down
Hebp1	0.4346	2.9034	3.9675	3.5745	4.1043	2e-05	2e-05	2e-05	2e-05	0.3064	0.0204534	0.00705833	-5.61151	Down
Hectd1	0.0078	0.0106	0.0047	0.0112	2e-05	0.0093	0.021	0.0182	0.0331	0.0245	3.09149	0.0282801	1.6283	Up
Hecw2	0.0831	0.0542	0.0756	0.0405	0.0504	0.0072	2e-05	2e-05	2e-05	2e-05	0.0239631	0.00705833	-5.38304	Down
Hepacam	3.8639	3.5408	4.1856	3.7724	2.6413	11.6464	8.288	7.2278	7.9888	6.4998	2.31342	0.00902344	1.21003	Up
Hexb	3.3884	2.5475	1.6057	2.7797	0.8918	0.2602	0.3753	0.217	0.2932	1.0399	0.194915	0.0162936	-2.35908	Down
Hhatl	2e-05	2e-05	2e-05	2e-05	2e-05	0.1923	1.248	1.4181	0.4303	2e-05	32887.2	0.0186029	15.0052	Up
Hist1h1c	2e-05	12.7288	12.495	13.6627	7.0297	2e-05	2e-05	5.5981	2e-05	2e-05	0.121922	0.0342661	-3.03597	Down
Hist1h1d	5.0619	10.901	2e-05	12.6833	6.9787	2e-05	2e-05	2e-05	2e-05	2e-05	2.80702e-06	0.0186029	-18.4425	Down
Hn1	1.3494	1.2779	1.7778	1.2957	0.6992	2e-05	2e-05	2e-05	2e-05	0.1546	0.0241687	0.00705833	-5.37071	Down
Hnrnpa0	2.9771	3.1319	3.8572	5.9237	4.293	11.8876	4.6354	5.5116	10.1521	8.758	2.02868	0.0282801	1.02054	Up
Hnrnpul1	0.2351	2e-05	0.219	0.2263	0.0749	0.3636	0.3843	0.2835	2.5281	0.5296	5.41373	0.00902344	2.43662	Up
Homer1	10.7198	9.8215	8.846	6.3288	11.1247	0.9562	0.9546	0.8487	1.3285	4.9373	0.19268	0.00902344	-2.37572	Down
Homer3	2e-05	2e-05	2e-05	1.0089	2e-05	17.4703	12.9463	10.8234	12.5287	6.6453	59.8763	0.00705833	5.90391	Up
Hopx	2e-05	2e-05	2e-05	2e-05	2.8508	9.7937	5.2342	5.6936	11.2969	5.0994	13.0198	0.00705833	3.70263	Up
Hpca	62.4876	61.8307	56.6404	59.8081	62.7809	12.6589	23.6174	8.7118	14.5274	24.0767	0.275384	0.00902344	-1.86048	Down
Hpcal1	20.9001	15.8892	19.7851	15.4054	13.2683	74.0724	73.0257	40.9546	80.2658	38.6022	3.60032	0.00902344	1.84813	Up
Hpcal4	25.3011	48.1505	30.9185	20.6514	38.6508	2e-05	13.3864	7.1409	7.4935	14.7805	0.261506	0.00902344	-1.93508	Down
Hpx	2e-05	2e-05	2e-05	0.9573	0.0113	0.9783	1.0185	1.6526	0.8461	0.3282	4.97977	0.0263877	2.31608	Up
Hras1	6.9301	12.2553	10.5597	10.7206	6.0274	2.5324	5.0412	3.8559	5.0494	6.3987	0.492064	0.0162936	-1.02308	Down
Hrsp12	23.2987	24.4263	18.0934	16.1379	28.2749	108.726	52.7816	66.2044	76.9196	51.8689	3.23411	0.00902344	1.69337	Up
Hsd11b1	0.0796	0.0278	2e-05	2e-05	2e-05	0.733	1.538	0.5444	1.5118	0.4571	44.5217	0.00820774	5.47644	Up
Hsd17b12	3.2573	11.1591	2.8135	0.8877	2.9525	10.9901	20.4922	12.8769	14.6047	20.2969	3.76177	0.0162936	1.91141	Up
Hspb1	0.6237	0.5202	0.6894	0.5636	2e-05	1.135	3.7709	0.792	1.5541	1.4662	3.63725	0.00902344	1.86285	Up
Icam5	11.1436	10.8747	12.7907	14.5523	10.9958	2e-05	2e-05	2e-05	2e-05	4.1541	0.0688267	0.00705833	-3.86089	Down
Icmt	2e-05	2e-05	2e-05	2e-05	2e-05	2.7633	2.3974	2e-05	3.4137	1.7842	103586	0.0186029	16.6605	Up
Igsf21	0.5016	0.4717	0.5813	0.7332	0.47	0.1451	0.1673	0.2064	0.2784	0.3877	0.429654	0.00902344	-1.21875	Down
Il1rapl1	0.1217	0.0588	0.0811	0.1745	0.0603	2e-05	2e-05	0.0101	0.036	0.0346	0.162651	0.00881586	-2.62015	Down
Ilvbl	0.0914	0.04	2e-05	0.1538	0.0875	0.4444	0.3258	0.2897	0.4629	0.1419	4.46636	0.0162936	2.1591	Up
Inadl	2e-05	2e-05	2e-05	2e-05	2e-05	0.8759	0.0332	1.2771	0.298	1.1923	36765	0.00534568	15.166	Up
Inf2	0.2939	0.6442	0.2914	0.3845	0.1079	2e-05	0.034	0.0214	2e-05	0.0566	0.0650677	0.00881586	-3.94192	Down
Inpp5a	2e-05	5.0092	2e-05	4.7334	2e-05	5.054	7.9752	8.0577	14.6526	2.4241	3.91716	0.0263877	1.96981	Up
Irf2bpl	2e-05	0.2474	2e-05	0.0209	2e-05	0.801	0.5353	0.2792	1.0289	0.0494	10.038	0.0150186	3.3274	Up
Irgq	1.0205	1.1546	1.2977	0.9949	1.3282	0.1459	0.0723	0.1828	0.364	1.0168	0.307424	0.0162936	-1.7017	Down
Isoc2a	5.3359	3.4498	3.6026	5.4112	5.9628	11.7078	11.4922	10.204	30.0783	8.1898	3.01621	0.00902344	1.59274	Up
Itm2c	0.8989	4.6653	12.8461	1.1046	0.7414	0.2804	0.058	0.1137	0.0667	0.1291	0.0319851	0.00902344	-4.96646	Down
Itpka	5.7155	3.371	3.0828	2.8132	3.4527	1.7503	0.6961	0.7795	1.9521	1.9309	0.385616	0.00902344	-1.37476	Down
Itpr1	1.2731	2.199	1.8378	1.2271	0.6591	23.0084	18.3913	15.531	28.5015	8.7762	13.0916	0.00902344	3.71057	Up
Itsn2	0.0938	0.0528	0.092	0.2006	2e-05	2e-05	2e-05	2e-05	2e-05	2e-05	0.000227676	0.0186029	-12.1007	Down
Ivd	3.1314	3.4627	3.8494	5.5078	3.1978	20.3229	6.3589	6.2841	4.287	6.3002	2.27442	0.0162936	1.1855	Up
Jup	2e-05	2e-05	0.6405	0.4531	0.6647	1.3318	0.8234	0.6637	0.9602	0.8077	2.6086	0.0159707	1.38327	Up
Kalrn	0.177	0.1463	0.1284	0.2321	0.1764	2e-05	2e-05	2e-05	2e-05	0.0858	0.0998372	0.00705833	-3.32428	Down
Kcna1	2e-05	1.2541	2e-05	2e-05	1.0156	1.5128	1.3341	1.2979	1.6318	1.5336	3.22069	0.00820774	1.68737	Up
Kcna4	2.2549	0.3224	0.2242	0.2265	0.5287	2e-05	2e-05	2e-05	2e-05	2e-05	2.8116e-05	0.00534568	-15.1182	Down
Kcnab1	2e-05	2e-05	2e-05	2e-05	2e-05	0.6665	2e-05	0.3601	0.5838	0.1114	17218.2	0.0186029	14.0716	Up
Kcnc1	2e-05	2e-05	2e-05	0.4238	2e-05	1.4781	2.6947	1.7922	1.991	1.098	21.3598	0.00705833	4.41683	Up
Kcnc3	0.0434	2e-05	2e-05	2e-05	0.0517	2.1117	2.6542	2.6009	2.82	1.0844	118.445	0.00820774	6.88807	Up
Kcnd2	0.7976	0.3237	0.2613	1.1496	0.3864	1.4532	1.1758	0.4756	2.0536	0.8113	2.04533	0.0472018	1.03233	Up
Kcnip4	2.0744	2e-05	2e-05	1.8992	2.3439	0.9353	2.543	3.4277	2.8814	3.8642	2.1609	0.046533	1.11164	Up
Kcnj10	2e-05	2e-05	0.3957	0.6641	0.4917	1.0798	2.6265	1.6481	1.8089	1.85	5.80926	0.00881586	2.53835	Up
Kctd12	5.2037	5.8035	3.9738	10.2133	3.42	15.4203	9.8177	10.2712	14.4033	8.3719	2.0369	0.0282801	1.02637	Up
Kctd16	5.2888	3.8694	4.0509	4.0777	5.5993	2e-05	2e-05	2e-05	2e-05	2.0013	0.0874496	0.00705833	-3.5154	Down
Kctd8	0.0618	0.129	2e-05	2e-05	2e-05	0.4409	0.4393	0.6401	0.8067	0.4546	14.574	0.00820774	3.86533	Up
Kifap3	0.3413	0.4221	0.3445	0.4274	0.1618	0.2049	0.025	2e-05	0.0832	0.007	0.188628	0.0162936	-2.40639	Down
L1cam	3.6662	4.1676	6.1231	4.3813	3.9431	2.5258	1.4785	1.7022	2.1238	3.2895	0.499064	0.00902344	-1.0027	Down
Lamtor5	1.8784	1.4031	4.4779	1.5965	2.9508	1.2335	1.8159	1.521	0.1302	1.0711	0.468988	0.0472018	-1.09238	Down
Larp1	0.1041	0.0365	2e-05	1.4213	0.0272	2e-05	2e-05	2e-05	2e-05	2e-05	6.29279e-05	0.0186029	-13.9559	Down
Lbh	0.3243	2e-05	2e-05	2e-05	0.2658	0.1706	0.9714	0.339	0.2861	0.6364	4.07262	0.0445386	2.02596	Up
Lcmt1	3.2918	2.901	1.7142	2.0958	2.8914	1.6811	0.8152	0.973	1.5337	1.3572	0.493261	0.00902344	-1.01958	Down
Lgi4	2e-05	2e-05	2e-05	2e-05	2e-05	0.1832	0.1908	0.1098	0.1713	0.0477	7028	0.00534568	12.7789	Up
Lingo1	11.0377	15.2367	17.5278	11.5134	10.8294	2e-05	1.1061	2e-05	2e-05	6.159	0.109837	0.00820774	-3.18657	Down
Llgl1	0.2371	0.2703	0.1912	0.4568	0.4879	2.8865	0.6703	2.1601	2.2994	0.8572	5.39981	0.00902344	2.43291	Up
Lmnb1	1.9093	2.0275	2.3444	4.0906	2.9145	8.5953	6.0541	3.6894	4.0159	5.076	2.06459	0.0282801	1.04585	Up
LOC101055828	0.043	0.0536	0.051	0.0401	0.0339	0.7889	1.7949	0.7322	1.0689	1.5167	26.6318	0.00902344	4.73508	Up
Lpcat1	0.7096	0.9623	0.5525	0.8975	0.8577	0.0432	0.1784	0.4049	2e-05	0.607	0.309961	0.0162936	-1.68984	Down
Lpgat1	0.5357	0.4849	0.3706	0.5554	0.4235	1.4415	1.7804	0.9742	2.3229	0.8617	3.11409	0.00902344	1.63881	Up
Lrrc16a	0.0181	2e-05	0.0165	0.0374	2e-05	0.0429	0.0259	0.0213	0.0387	0.0251	2.13631	0.046533	1.09512	Up
Lrrc57	2.7264	2.6114	2.9966	2.5153	2.7947	0.5994	0.8146	1.0465	1.0916	1.2816	0.354263	0.00902344	-1.49711	Down
Lrrc7	0.6071	1.5851	0.9768	0.3873	0.6678	2e-05	2e-05	2e-05	2e-05	2e-05	2.36737e-05	0.00534568	-15.3664	Down
Lrrc8c	0.2119	0.1234	0.168	0.1355	0.1573	2e-05	2e-05	2e-05	2e-05	2e-05	0.000125612	0.00534568	-12.9587	Down
Lrtm2	0.1129	0.1047	0.1607	0.265	0.1598	0.0539	2e-05	2e-05	0.1271	2e-05	0.225451	0.0263877	-2.14911	Down
Luc7l	0.4127	0.2599	2e-05	2e-05	2e-05	6.3018	0.4867	0.7871	0.662	0.1611	12.4858	0.0263877	3.64222	Up
Lxn	11.9184	9.0422	12.5703	6.0324	13.1156	32.2015	33.5575	23.0808	33.5608	22.4648	2.74997	0.00902344	1.45942	Up
Ly6h	11.8329	14.7676	14.3052	13.2208	14.6056	1.2375	2.1735	2.345	2.1981	9.2516	0.25033	0.00902344	-1.9981	Down
Lyn	2e-05	2e-05	2e-05	0.1991	2e-05	0.7737	0.2397	0.2045	1.298	2e-05	12.6314	0.0342661	3.65894	Up
Lypla1	0.3504	2e-05	2e-05	0.3677	0.2689	0.6563	0.2179	0.7419	1.2304	0.6496	3.542	0.046533	1.82457	Up
Lyplal1	0.9151	1.3125	1.5727	0.8903	1.8988	0.22	2e-05	0.198	0.1964	0.9467	0.236914	0.0282801	-2.07757	Down
Macrod1	0.6648	0.4911	0.2535	0.8545	0.6745	0.6572	2.4829	1.7954	5.7449	1.6912	4.21032	0.0472018	2.07393	Up
Mal2	61.3555	31.8757	25.2562	42.2717	31.9185	2e-05	4.4588	2e-05	2e-05	16.1201	0.106805	0.00820774	-3.22695	Down
Maoa	2.5902	0.822	2.0334	1.0787	1.3746	3.6005	4.2211	4.1171	3.7377	2.4534	2.29523	0.0162936	1.19864	Up
Map1lc3a	29.1734	28.8231	35.8106	33.9679	29.0574	16.7935	2e-05	15.3292	14.9215	24.2507	0.454593	0.00902344	-1.13735	Down
Map1s	0.5605	0.2834	0.7338	0.726	1.0263	0.4901	0.2073	0.1303	0.1694	0.4593	0.437357	0.0282801	-1.19312	Down
Map2	27.3702	29.6735	44.5561	39.6869	24.5751	3.1657	2.1784	1.8972	2.026	6.3061	0.0938938	0.00902344	-3.41283	Down
Map2k1	19.0361	18.7885	19.4719	27.4056	16.3591	7.13	4.0107	5.8902	6.1038	10.9638	0.337404	0.00902344	-1.56745	Down
Map6d1	0.2697	1.4488	0.3348	3.0728	3.1599	2e-05	2e-05	2e-05	2e-05	2e-05	1.20685e-05	0.00534568	-16.3384	Down
Mapk10	2.9387	2.084	2.5429	2.3249	2.6009	1.1791	0.7542	1.0727	1.0131	1.0188	0.403309	0.00902344	-1.31004	Down
Mapt	55.5948	64.8209	89.7212	57.2333	56.8131	29.3041	18.1132	24.5658	23.4897	35.775	0.404857	0.00902344	-1.30452	Down
Mark2	0.2938	2e-05	0.4612	1.0014	0.8232	2e-05	2e-05	2e-05	2e-05	2e-05	3.87654e-05	0.0186029	-14.6549	Down
Mast3	0.0965	0.0414	2e-05	0.0133	0.0646	2e-05	2e-05	2e-05	2e-05	2e-05	0.000463349	0.0186029	-11.0756	Down
Mb	2e-05	2e-05	2e-05	2e-05	2e-05	1.0296	1.8881	1.5465	0.841	2e-05	53052.2	0.0186029	15.6951	Up
Mcam	0.1495	0.0935	2e-05	2e-05	0.2923	0.2335	0.4408	0.3166	1.0759	0.2467	4.32155	0.027803	2.11155	Up
Mccc1	2.7623	2.6044	0.5483	0.7047	2.4775	4.3232	4.8131	3.8483	4.1357	3.74	2.29305	0.00902344	1.19727	Up
Me2	1.8818	2.2216	2.874	2.3052	1.101	0.7008	1.4844	1.224	0.9142	0.8031	0.493711	0.0282801	-1.01826	Down
Me3	3.0823	2.9676	2.0481	4.4617	3.2032	0.8827	0.9675	1.0103	1.7904	1.1743	0.369551	0.00902344	-1.43615	Down
Mecp2	2.3774	0.2946	2.8563	1.1641	19.5399	0.2614	0.1355	0.1027	0.1348	0.173	0.0307788	0.00902344	-5.02192	Down
Mgea5	1.1065	2.4307	3.1079	4.5015	1.4761	0.2046	0.4036	0.337	0.1481	2.6424	0.295951	0.0472018	-1.75657	Down
Mgll	8.9872	4.7944	6.3502	5.4579	5.9048	3.0648	1.1863	0.6927	1.6744	4.8096	0.362851	0.0162936	-1.46255	Down
Mia3	2e-05	2e-05	2e-05	0.0572	0.0074	0.0601	0.0466	0.1313	0.0665	0.0343	5.23972	0.0263877	2.38949	Up
Minpp1	0.2256	0.0939	0.161	0.1438	0.0942	0.0163	0.0533	0.0752	0.066	0.0687	0.389005	0.00902344	-1.36214	Down
Mlc1	0.8257	0.7011	1.1314	1.0103	1.0545	6.9522	3.808	2.7807	2.4864	1.5002	3.71109	0.00902344	1.89184	Up
Mob4	38.3408	44.9832	31.4912	32.7598	38.7255	12.7563	15.0216	14.6086	13.2261	26.0493	0.438334	0.00902344	-1.1899	Down
Mpdu1	2e-05	1.0565	0.9705	1.969	0.7617	2.0317	2.0725	1.7848	2.2493	1.5802	2.04268	0.0282801	1.03046	Up
Mpp1	0.7201	0.3172	0.2829	0.3016	0.2961	1.4595	8.7046	1.0939	0.9335	0.3943	6.56228	0.0162936	2.7142	Up
Mpp2	23.4033	23.3486	5.4363	9.1858	20.5095	7.9175	3.226	4.287	7.3429	6.0724	0.352279	0.0472018	-1.50521	Down
Mprip	2e-05	2e-05	2e-05	2e-05	2e-05	0.4229	2e-05	0.038	0.506	0.2107	11776.2	0.0186029	13.5236	Up
Msi2	0.6468	0.436	0.5975	1.0909	2e-05	2.7233	1.1837	1.9857	2.3408	0.9317	3.30728	0.0162936	1.72565	Up
Msn	2e-05	1.6697	4.2598	2.4403	1.0871	4.6339	11.4966	5.3361	7.9042	10.933	4.26183	0.00902344	2.09147	Up
Mt1	2e-05	2.3045	2e-05	2.5431	1.5999	3.9502	1.8035	3.7007	3.3663	2.9682	2.44883	0.027803	1.29209	Up
Mthfd1	2.9052	2.348	3.6514	2.2089	8.5839	11.3945	9.7875	4.3626	13.3561	9.724	2.46858	0.0162936	1.30368	Up
Mtpn	61.6462	31.9535	45.086	63.0729	73.6291	27.9638	21.171	15.1399	18.4032	22.8153	0.383072	0.00902344	-1.38431	Down
Mtss1	2e-05	2e-05	2e-05	2e-05	2e-05	0.2372	0.2546	0.0627	0.0868	2e-05	6413.2	0.0186029	12.6468	Up
Mtx3	1.0637	0.487	0.3545	0.5035	1.136	2.5887	1.3039	1.4835	0.6751	1.1742	2.03837	0.0282801	1.02741	Up
Mvp	2e-05	2e-05	2e-05	2e-05	0.039	0.6117	0.6397	0.5234	0.4398	0.4181	67.3669	0.00705833	6.07397	Up
Mybbp1a	0.0077	0.0165	0.0318	0.0854	0.0269	0.1444	0.0872	0.0713	0.1732	0.0418	3.07724	0.0282801	1.62164	Up
Mycbp	0.4876	0.4472	1.0755	1.4894	1.2773	1.8394	1.3323	2.1489	2.2746	2.99	2.21587	0.0162936	1.14787	Up
Myh10	0.8981	2.3503	1.8853	2.4416	0.4025	3.4909	8.114	4.7469	5.7665	6.6719	3.60879	0.00902344	1.85151	Up
Myh14	2e-05	2e-05	2e-05	2e-05	2e-05	0.1788	0.434	0.1697	0.2163	0.121	11198	0.00534568	13.451	Up
Myo18a	1.8808	2.9047	1.3717	2.4024	1.7201	1.345	0.39	0.2941	0.6859	0.8781	0.349534	0.00902344	-1.5165	Down
Myo1d	0.1414	0.0767	0.1889	0.06	2.6993	0.3112	3.9242	3.5139	0.6279	0.6336	2.84585	0.0472018	1.50886	Up
N28178	17.2468	22.2464	18.1057	14.9743	15.6998	0.4021	1.2159	2.7359	3.2454	6.8427	0.163606	0.00902344	-2.6117	Down
Nadk2	1.157	0.2739	1.0775	1.2782	1.3297	2.4184	2.0787	3.1049	4.639	1.9908	2.78166	0.00902344	1.47595	Up
Naga	0.2061	0.2399	0.3769	0.9071	0.556	0.2646	0.1709	0.0685	0.1698	0.1209	0.347638	0.0282801	-1.52434	Down
Nagk	0.8209	0.8192	1.2927	1.1526	1.059	0.219	0.2827	0.197	0.0993	0.4199	0.236743	0.00902344	-2.07861	Down
Nap1l1	11.6661	11.2137	9.7891	9.2439	11.0913	3.2778	2.8439	2.633	4.9516	6.6168	0.383425	0.00902344	-1.38298	Down
Napb	36.968	27.3939	20.0127	30.9203	28.4234	7.7247	13.0484	11.0624	17.07	18.0888	0.46615	0.00902344	-1.10113	Down
Nbea	1.7624	0.9241	1.0018	1.0871	1.1542	0.324	0.2303	0.56	0.7705	0.7217	0.439574	0.00902344	-1.18582	Down
Ncald	58.2674	51.2679	43.9336	56.0442	48.5872	10.6162	9.742	7.2772	10.5419	16.8121	0.213054	0.00902344	-2.23071	Down
Ncam2	6.111	6.2358	3.8527	6.711	3.4847	0.8234	2.3153	1.3093	1.966	2.5345	0.33902	0.00902344	-1.56056	Down
Ncan	4.2708	3.3518	4.0171	4.1032	4.0919	0.1486	0.8062	0.4344	0.8013	2.3894	0.230902	0.00902344	-2.11465	Down
Ncdn	71.3659	67.248	57.3775	64.7764	72.2835	10.4042	16.8831	13.4462	16.5665	39.1684	0.28965	0.00902344	-1.78762	Down
Ncs1	11.814	15.8195	14.2618	11.9294	13.2661	4.8665	5.6762	3.311	6.5287	10.0422	0.453484	0.00902344	-1.14088	Down
Ndel1	0.7676	0.4831	1.1006	1.1119	1.1834	2e-05	0.2935	0.3489	0.5179	0.3519	0.325447	0.0162936	-1.61951	Down
Ndufaf3	0.1366	0.3104	0.7501	0.3104	0.501	2e-05	2e-05	0.3115	2e-05	2e-05	0.155131	0.0399624	-2.68844	Down
Necab1	1.678	1.1846	1.1828	1.5218	3.9889	2e-05	2e-05	2e-05	2e-05	2e-05	1.04645e-05	0.00534568	-16.5441	Down
Necab2	1.2861	2.4575	1.8927	1.7319	1.3743	2e-05	0.7544	2e-05	2e-05	1.2557	0.22993	0.00820774	-2.12074	Down
Necap1	18.6911	22.3852	26.2443	19.6692	15.6233	9.0185	10.0264	8.2457	10.2341	12.5321	0.487821	0.00902344	-1.03558	Down
Nefh	9.3649	5.5874	5.5535	3.1975	9.225	19.9259	77.0218	28.8064	19.0853	34.4725	5.44553	0.00902344	2.44507	Up
Nefl	32.3617	41.7049	30.0354	19.4623	38.0636	35.9904	264.829	114.063	59.2067	113.275	3.63405	0.0282801	1.86158	Up
Nefm	15.7036	18.1611	15.7022	7.443	21.3586	20.5036	123.835	44.5658	21.3669	50.3328	3.32537	0.0162936	1.73351	Up
Negr1	10.1235	12.5983	9.7483	13.0642	12.2431	2.8392	5.3277	7.042	6.602	6.6261	0.492182	0.00902344	-1.02274	Down
Nenf	0.5869	3.173	3.0671	3.2434	1.063	2e-05	2e-05	0.3701	0.6859	0.9398	0.179266	0.027803	-2.47983	Down
Neo1	0.108	0.03	0.1605	0.1059	0.1138	0.0726	2e-05	0.0519	0.008	0.1	0.448707	0.0472018	-1.15615	Down
Ngef	3.5496	6.5027	4.1719	3.3342	1.5647	2e-05	2e-05	0.033	2e-05	0.2949	0.0171499	0.00820774	-5.86565	Down
Nipsnap3b	0.3556	0.2771	0.6586	0.9107	0.3195	0.2667	0.221	0.5312	0.2221	2e-05	0.492175	0.0472018	-1.02276	Down
Nln	0.3599	1.5751	1.4108	0.874	0.2334	0.1695	0.1648	0.1345	0.2542	0.2738	0.223839	0.0282801	-2.15947	Down
Nmt1	4.4151	2.9128	3.401	4.57	4.3335	0.8508	1.0141	1.2783	1.0661	1.3615	0.283755	0.00902344	-1.81728	Down
Nmt2	1.1199	0.4748	0.8991	1.0445	0.7716	2e-05	2e-05	2e-05	2e-05	2e-05	2.32024e-05	0.00534568	-15.3954	Down
Nol3	3.4018	2.7343	3.4123	2.4332	3.6617	0.7632	1.5241	0.9803	1.2346	2.1016	0.422149	0.00902344	-1.24418	Down
Nomo1	0.494	0.2813	0.3851	0.3503	0.194	0.6638	0.6849	0.5675	0.546	1.0344	2.05115	0.00902344	1.03643	Up
Nop56	2e-05	2e-05	2e-05	2e-05	2e-05	0.1798	3.9258	0.1055	0.2059	2e-05	44170.2	0.0186029	15.4308	Up
Nos1	0.7592	0.179	0.5752	0.2797	0.2297	0.5792	0.9393	0.4293	3.2031	1.8665	3.46915	0.0472018	1.79458	Up
Nova1	0.3299	2e-05	0.2438	2e-05	0.321	1.3126	1.2532	1.0851	1.3244	1.3768	7.09938	0.00881586	2.82769	Up
Nptxr	3.6074	5.0509	5.5845	3.3985	2.2182	0.3929	2e-05	0.2199	0.5734	1.6186	0.141233	0.00902344	-2.82385	Down
Nrgn	21.9619	19.6199	9.9495	10.2938	34.1592	2e-05	2e-05	2e-05	2e-05	2.8664	0.0298641	0.00705833	-5.06545	Down
Nrn1	2e-05	5.6369	1.3234	1.6909	0.5222	2e-05	2e-05	2e-05	2e-05	0.4155	0.0453026	0.0342661	-4.46426	Down
Nsmf	0.251	0.1005	0.1322	0.0196	2e-05	2e-05	2e-05	2e-05	2e-05	2e-05	0.000198681	0.0186029	-12.2973	Down
Nt5c1a	2e-05	2e-05	2e-05	2e-05	2e-05	2.6583	1.9351	2e-05	2.4788	1.2217	82939.2	0.0186029	16.3398	Up
Numa1	2e-05	2e-05	2e-05	0.0777	2e-05	1.1575	2.3977	0.5367	4.0329	0.0473	105.067	0.0131916	6.71516	Up
Nup155	0.0543	0.0326	2e-05	0.0718	0.0585	0.4015	0.1859	0.2521	0.0995	0.0892	4.73345	0.00902344	2.24289	Up
Nup205	0.1202	0.0119	0.0359	0.0559	2e-05	0.2986	0.1751	0.1645	0.3375	0.1598	5.07101	0.00902344	2.34227	Up
Nup93	0.0588	0.1091	0.157	0.0812	0.1344	0.2937	0.2362	0.1429	0.2197	0.2063	2.03293	0.0162936	1.02356	Up
Nupl1	2e-05	2e-05	2e-05	2e-05	2e-05	0.1323	0.1715	0.0998	0.3528	0.0395	7959	0.00534568	12.9584	Up
Ociad2	1.1716	2.8721	1.9079	1.4469	2.4309	0.3892	0.3676	0.2434	0.4097	0.4469	0.188903	0.00902344	-2.40428	Down
Ogt	4.0363	6.4816	7.0217	6.7481	5.23	1.2939	2.1382	1.7655	1.5235	1.8461	0.290239	0.00902344	-1.78468	Down
Olfm1	1.5732	1.0385	1.5894	6.1864	1.5914	0.2373	0.4572	0.2713	0.2257	0.4536	0.137333	0.00902344	-2.86425	Down
Opa1	15.1196	18.9175	19.2455	17.8509	12.9399	7.0785	7.0284	10.6857	9.5237	6.7979	0.489027	0.00902344	-1.03201	Down
Opa3	1.2194	0.928	2e-05	1.2379	2e-05	1.6402	1.4621	1.2138	1.4741	1.3339	2.1044	0.027803	1.07341	Up
Osbpl6	0.1231	0.1375	0.0648	0.0491	0.1	0.1935	0.2354	0.1043	0.4069	0.1779	2.35616	0.0282801	1.23644	Up
Osbpl8	0.9837	0.9423	1.0478	0.816	0.6965	0.4512	0.2825	0.2427	0.3906	0.2735	0.365669	0.00902344	-1.45139	Down
Oscp1	0.1597	0.2536	0.5858	0.7045	0.1377	2e-05	2e-05	2e-05	2e-05	0.0776	0.0421876	0.00705833	-4.56704	Down
Pacs1	2.4114	3.4054	3.1698	2.4141	2.333	0.6468	0.5624	0.5931	0.5921	1.5944	0.290439	0.00902344	-1.78369	Down
Pacsin1	42.5731	41.8524	44.1348	48.4296	32.3151	12.6294	19.2507	21.0267	19.4913	27.0804	0.47528	0.00902344	-1.07315	Down
Pacsin2	2.6907	3.6624	0.7943	2.8775	3.3719	0.277	0.4699	0.9137	0.5741	2.1985	0.330915	0.0282801	-1.59547	Down
Pafah1b3	1.4549	1.3373	1.4387	2.1186	1.8645	8.3039	1.7615	2.7393	1.9665	2.7829	2.1371	0.0472018	1.09565	Up
Pak3	2.4709	1.8886	2.5234	2.8245	3.629	2e-05	1.1792	0.517	1.1394	1.9524	0.359019	0.0162936	-1.47787	Down
Palm2	1.2736	1.0264	2.2225	0.9567	1.7997	2e-05	0.1815	0.7683	2e-05	1.4401	0.328338	0.046533	-1.60675	Down
Pcdh1	2.4936	2.279	3.1897	2.1015	2.0678	0.2012	0.2173	0.0982	0.0226	0.4857	0.0844901	0.00902344	-3.56507	Down
Pcdh10	2e-05	0.0891	0.0883	1.1971	0.1107	2e-05	2e-05	2e-05	2e-05	2e-05	6.73301e-05	0.0186029	-13.8584	Down
Pcif1	2e-05	2e-05	2e-05	1.3243	2e-05	2.9486	0.4964	1.35	2.4536	2.9988	7.73751	0.0131916	2.95187	Up
Pcp2	2e-05	2e-05	2e-05	2e-05	2e-05	113.571	69.4566	72.1515	118.382	40.9697	4145310	0.00534568	21.983	Up
Pcp4l1	6.5787	10.3518	6.0504	9.846	5.0951	1.1845	1.3311	2.1513	0.9232	3.1483	0.230431	0.00902344	-2.11759	Down
Pdcd10	2e-05	1.0978	0.3749	0.846	0.8547	2e-05	2e-05	2e-05	2e-05	2e-05	3.15117e-05	0.0186029	-14.9538	Down
Pde10a	2.2591	2.7883	4.6269	2.7666	2.5771	2e-05	2e-05	2e-05	2e-05	2e-05	6.65868e-06	0.00534568	-17.1963	Down
Pde1a	6.0552	4.1255	2.7475	3.3831	4.0686	2e-05	2e-05	2e-05	2e-05	1.058	0.0519178	0.00705833	-4.26763	Down
Pde1b	9.1192	13.4261	17.5333	11.9231	6.4903	2e-05	1.9036	1.639	1.6184	2.8947	0.137723	0.00902344	-2.86015	Down
Pde2a	4.265	5.3296	4.5695	3.5665	3.1856	0.1339	0.0841	0.1567	0.1119	1.4952	0.0947495	0.00902344	-3.39974	Down
Pde4a	0.1666	0.1516	0.2449	0.5566	2e-05	2e-05	2e-05	2e-05	2e-05	2e-05	8.9308e-05	0.0186029	-13.4509	Down
Pdk1	0.463	0.7575	0.5229	0.4231	0.3764	0.0838	0.0843	0.1101	0.077	0.1543	0.200362	0.00902344	-2.31932	Down
Pdk2	1.3935	2.5641	1.3511	1.461	1.4132	4.1438	1.9804	3.2111	5.3231	4.8993	2.39007	0.0162936	1.25705	Up
Pdzd8	0.057	0.0535	0.0394	0.0431	0.0747	2e-05	0.0296	2e-05	2e-05	0.0195	0.183638	0.00820774	-2.44506	Down
Penk	2.0879	3.0866	7.1485	2.1635	1.4757	0.6155	1.7881	1.1369	2e-05	0.8801	0.276943	0.0162936	-1.85234	Down
Pfas	0.2514	0.9751	0.528	1.1874	1.4104	6.3787	3.4385	2.4152	5.221	3.0648	4.71433	0.00902344	2.23705	Up
Pgam5	2.2787	2.4252	1.7611	2.2389	1.1423	1.4402	2e-05	2e-05	1.7387	0.5359	0.377287	0.027803	-1.40627	Down
Pgm5	0.9758	0.8283	0.8414	1.0081	0.8048	2.3344	1.6575	1.4892	3.7209	1.4847	2.39698	0.00902344	1.26122	Up
Phactr1	8.618	11.0221	5.6911	8.4736	9.5293	2e-05	2e-05	2e-05	2e-05	3.7173	0.0857842	0.00705833	-3.54314	Down
Phkb	0.0387	0.0811	2e-05	2e-05	0.1002	0.1327	0.2774	0.2498	0.4281	0.1757	5.74305	0.00881586	2.52182	Up
Pi4k2a	0.1413	0.121	0.0671	0.1666	0.0906	0.1674	0.9625	0.1666	0.6255	0.6702	4.41902	0.0119252	2.14373	Up
Pick1	0.9079	0.2586	0.2789	0.2901	0.1788	2e-05	0.1588	0.0982	0.1775	0.2235	0.343739	0.0162936	-1.54061	Down
Pik3c3	0.1946	0.1676	0.3811	0.2295	2e-05	2e-05	2e-05	2e-05	2e-05	0.0916	0.0942415	0.0342661	-3.40749	Down
Pip4k2c	3.1268	2.3333	1.9858	2.0444	1.4039	1.1908	2e-05	1.4371	0.6754	1.0791	0.402271	0.0162936	-1.31376	Down
Pitpnb	2e-05	1.5181	1.2129	0.5769	2e-05	1.5406	0.895	2.0914	2.9443	1.7637	2.79177	0.027803	1.48118	Up
Pitpnc1	2.1514	2.5775	1.7653	1.1666	1.497	0.6035	0.6218	2e-05	0.7182	0.9203	0.312719	0.00902344	-1.67706	Down
Pitpnm2	2.3539	2.1117	0.9793	1.958	1.2935	2e-05	0.0144	2e-05	0.3207	2e-05	0.0385401	0.00820774	-4.6975	Down
Pkia	11.6714	1.9606	1.3339	1.1414	1.0106	2e-05	0.7234	0.8589	1.2406	0.8601	0.215156	0.0282801	-2.21654	Down
Pkp4	0.1162	0.1142	0.0814	0.0783	0.1017	0.2626	0.2165	0.0975	0.4306	0.118	2.28792	0.0472018	1.19404	Up
Pla2g15	0.1254	0.1127	0.0831	0.128	0.0866	2e-05	2e-05	0.0456	2e-05	2e-05	0.0852557	0.00705833	-3.55206	Down
Plcb1	9.8543	9.0366	10.0799	9.377	6.7747	1.5465	2.1201	1.5698	1.5256	4.4997	0.249581	0.00902344	-2.00242	Down
Plcb3	2e-05	2e-05	0.0362	0.0431	2e-05	0.6571	0.4439	0.5346	0.8335	0.6867	39.7656	0.00820774	5.31345	Up
Plcb4	0.3824	4.2999	0.2286	2e-05	0.498	3.5	4.4397	3.6811	5.8366	2.0373	3.60418	0.0472018	1.84967	Up
Plcg1	0.0882	0.2879	0.0689	0.0526	0.1314	2e-05	0.0188	2e-05	2e-05	0.0734	0.146677	0.0263877	-2.76928	Down
Plcl2	0.4711	0.3581	0.5193	0.556	0.4324	0.1579	2e-05	2e-05	0.3408	2e-05	0.213428	0.00820774	-2.22818	Down
Pld3	5.5806	5.1819	6.2551	5.8146	4.4013	2e-05	1.1095	1.0566	0.5994	2.5771	0.196178	0.00902344	-2.34976	Down
Plekhd1	2e-05	2e-05	2e-05	2e-05	2e-05	0.7782	0.5591	0.4998	0.8208	0.2402	28981	0.00534568	14.8228	Up
Plxna1	0.8426	0.325	0.8338	1.0835	0.9458	0.2329	2e-05	0.0393	0.0451	0.6159	0.231528	0.0162936	-2.11074	Down
Plxna2	0.1937	0.6238	0.4701	0.2914	0.3584	2e-05	2e-05	2e-05	2e-05	2e-05	5.16156e-05	0.00534568	-14.2418	Down
Plxnb2	0.0599	0.0258	0.0282	0.1525	0.0201	0.1521	0.0807	0.1775	0.3184	0.0717	2.79372	0.0472018	1.48219	Up
Plxnd1	0.5512	0.6496	0.7883	0.5697	0.0233	2e-05	2e-05	2e-05	2e-05	2e-05	3.87282e-05	0.00534568	-14.6563	Down
Pmm1	1.1095	2.3924	3.1891	3.2539	2.1251	2e-05	0.7859	1.0334	1.0856	0.7065	0.299206	0.00902344	-1.74079	Down
Pmm2	0.5207	1.9267	1.8766	0.5977	1.4606	0.5201	2e-05	0.9373	0.1926	0.2744	0.301525	0.0282801	-1.72965	Down
Ppfia2	0.422	0.1801	2.3405	2.4819	3.1873	0.246	0.1563	0.1552	0.19	0.247	0.115481	0.0472018	-3.11427	Down
Ppfia3	2.8384	2.4103	3.9813	3.4525	3.145	0.9753	0.339	0.4057	0.8758	2.5325	0.324012	0.0162936	-1.62588	Down
Ppfia4	2e-05	2e-05	2e-05	2e-05	2e-05	0.2088	0.1961	0.2191	0.2288	0.1074	9602	0.00534568	13.2291	Up
Ppm1e	5.727	2.071	3.4195	5.3307	2.5775	0.2349	0.8772	0.0413	0.2981	2.2819	0.195203	0.0162936	-2.35695	Down
Ppox	2e-05	2e-05	2e-05	2e-05	2e-05	0.1142	0.0819	2e-05	0.2253	0.1342	5556.2	0.0186029	12.4399	Up
Ppp1r17	2e-05	2e-05	2e-05	2e-05	2e-05	4.8287	0.9786	2e-05	2.1295	0.3254	82622.2	0.0186029	16.3342	Up
Ppp1r1a	1.377	1.0881	1.5447	1.5483	1.0881	2e-05	2e-05	2e-05	2e-05	2e-05	1.50462e-05	0.00518861	-16.0202	Down
Ppp1r1b	16.3501	28.3938	45.582	21.9577	12.0244	5.5099	5.006	7.594	4.9756	6.3657	0.236921	0.00902344	-2.07752	Down
Ppp1r21	4.3918	0.2203	0.2681	0.2554	0.2544	0.0575	0.1944	0.1245	0.1491	0.1927	0.133247	0.00902344	-2.90783	Down
Ppp1r9a	0.8444	2.0682	1.9103	0.9127	0.8324	0.3044	0.1658	0.2352	0.2403	0.4549	0.213246	0.00902344	-2.22941	Down
Ppp1r9b	7.1233	6.4019	5.9081	4.932	5.4451	3.4353	1.8029	2.2618	2.8763	3.5623	0.467575	0.00902344	-1.09673	Down
Ppp2r2a	7.015	6.6363	6.4077	6.359	5.4182	1.3301	1.5724	2.6148	1.7584	2.9033	0.31973	0.00902344	-1.64507	Down
Ppp3ca	113.121	96.2341	72.3195	63.4693	91.6714	28.7688	21.9156	22.4366	30.4339	42.5607	0.334502	0.00902344	-1.57991	Down
Ppp3cb	19.5753	15.4061	12.2174	17.6317	18.4128	5.3428	4.8073	6.2871	10.6385	7.5867	0.416399	0.00902344	-1.26396	Down
Ppp3r1	295.824	274.55	360.183	192.931	298.093	85.9121	63.9614	63.7083	95.8821	148.531	0.322173	0.00902344	-1.63409	Down
Prex1	0.1289	2e-05	0.0469	0.2502	0.0791	0.7909	0.2551	0.2324	0.4447	0.1692	3.74624	0.0282801	1.90544	Up
Prkaa2	0.7485	0.3474	0.3441	0.3075	2e-05	2e-05	2e-05	2e-05	2e-05	2e-05	5.7224e-05	0.0186029	-14.093	Down
Prkar2b	30.0267	36.8106	46.5632	31.7631	27.395	3.1143	2.9989	3.1119	3.52	15.0336	0.160981	0.00902344	-2.63504	Down
Prkca	2.7389	2.3959	3.7991	4.4033	2.3721	1.0624	1.1432	0.7586	1.5625	2.1241	0.423367	0.00902344	-1.24002	Down
Prkcb	8.8299	10.3122	10.2674	8.2317	8.9045	3.641	2.6517	2.1242	3.1575	3.9862	0.334308	0.00902344	-1.58075	Down
Prkcd	2.3056	1.3862	1.2111	1.0553	1.9565	0.5705	0.0361	2e-05	2e-05	0.488	0.138305	0.00881586	-2.85408	Down
Prkce	4.7304	4.0191	3.8057	5.3482	6.2789	2.2959	1.7798	1.0851	0.7693	2.2897	0.33991	0.00902344	-1.55678	Down
Prkg1	2e-05	2e-05	2e-05	2e-05	2e-05	0.9159	0.3719	0.3266	5.546	2e-05	71604.2	0.0186029	16.1278	Up
Prkra	0.1869	2e-05	0.1446	0.322	2e-05	5.5409	0.2628	4.0693	0.7101	0.6059	17.1206	0.0159707	4.09766	Up
Prmt8	0.7873	0.6032	0.39	0.7191	0.4754	0.2539	2e-05	2e-05	0.5196	2e-05	0.26002	0.0263877	-1.9433	Down
Prnp	1.7038	1.7239	1.887	2.2926	1.8531	0.6189	0.7603	0.6662	2e-05	1.4712	0.37172	0.00902344	-1.42771	Down
Prpf19	1.3132	0.3733	0.7436	1.0537	1.3838	2.9685	2.9986	1.6337	1.688	2.4303	2.40757	0.00902344	1.26758	Up
Prpf4	2e-05	2e-05	2e-05	2e-05	2e-05	1.2974	0.105	0.1322	2e-05	0.0526	15872.2	0.0186029	13.9542	Up
Prpf6	0.0411	2e-05	2e-05	2e-05	0.0276	0.0964	0.0605	0.0205	0.0558	0.0639	4.32083	0.0263877	2.11131	Up
Prph	2e-05	2e-05	2e-05	2e-05	2e-05	2.1866	8.4635	2.9753	6.6327	3.6212	238793	0.00534568	17.8654	Up
Prr7	0.2154	0.1637	0.3012	0.1968	0.1691	2e-05	2e-05	2e-05	2e-05	0.0529	0.0506404	0.00705833	-4.30357	Down
Prrc2c	0.0271	0.0321	0.0281	0.0371	0.0279	0.0202	2e-05	0.0163	0.0199	2e-05	0.370584	0.00881586	-1.43213	Down
Prrt1	6.9659	5.6024	5.0428	4.663	5.5475	2e-05	0.361	2e-05	4.2167	0.8691	0.195777	0.00881586	-2.35271	Down
Prrt3	0.7752	0.8525	0.5375	0.3549	1.3004	2e-05	2e-05	0.0737	0.1024	0.2124	0.101699	0.00881586	-3.29763	Down
Prune2	2e-05	2e-05	0.0153	0.0322	2e-05	0.0759	0.0345	0.0317	0.0726	0.02	4.93482	0.0263877	2.303	Up
Psmc2	7.8683	11.9101	4.6434	7.1582	6.8112	4.2431	3.5655	3.6364	4.5158	2.8178	0.489138	0.00902344	-1.03169	Down
Psmc6	4.532	20.1521	3.8175	5.4243	22.6306	3.4668	2.4254	2.7035	3.6728	3.5362	0.27945	0.00902344	-1.83934	Down
Psme1	3.5507	3.8821	5.0453	4.7657	4.1576	1.7541	1.6461	1.763	1.5629	3.7094	0.487608	0.0162936	-1.03621	Down
Ptgds	3.5829	15.0431	2.9203	8.4904	13.7877	2e-05	3.1414	2.6027	5.0892	2.7802	0.310638	0.0472018	-1.68669	Down
Ptk2	0.5113	0.2899	0.3816	0.5179	0.3694	0.0294	2e-05	0.0369	0.1546	0.1751	0.191305	0.00902344	-2.38606	Down
Ptk2b	3.0801	2.1455	3.1486	2.4909	2.9874	2e-05	2e-05	2e-05	2e-05	0.7509	0.0542126	0.00705833	-4.20523	Down
Ptma	103.219	99.9275	112.874	76.0493	87.8472	230.95	211.565	519.001	102.447	176.889	2.58555	0.0282801	1.37047	Up
Ptn	1.5883	0.3332	2.6803	2.6089	0.9814	2e-05	2e-05	2e-05	2e-05	2e-05	1.22069e-05	0.00534568	-16.3219	Down
Ptpmt1	0.1301	2e-05	0.1135	2e-05	2e-05	0.7588	0.4377	0.4789	0.5661	0.5173	11.3223	0.00820774	3.5011	Up
Ptpn5	1.921	2.1728	1.8507	2.3794	1.465	2e-05	2e-05	2e-05	2e-05	0.109	0.0111432	0.00705833	-6.48769	Down
Ptprd	3.3037	3.6855	3.4536	1.8612	3.1285	2e-05	1.3484	1.639	0.6491	2.9395	0.426115	0.0162936	-1.23069	Down
Ptpre	0.2007	0.2419	0.2736	2.8113	0.1895	2e-05	2e-05	2e-05	0.0208	2e-05	0.00561743	0.00705833	-7.47587	Down
Ptprj	0.0187	0.044	0.0282	0.0918	2e-05	2e-05	2e-05	2e-05	2e-05	2e-05	0.000547285	0.0186029	-10.8354	Down
Ptprn2	0.4106	0.2008	0.4155	0.3038	0.6333	0.1256	0.135	0.2269	2e-05	0.1773	0.338503	0.0162936	-1.56276	Down
Ptprs	1.5874	1.4288	2.0218	1.7258	1.0231	0.0282	0.0629	0.0742	0.1643	1.0013	0.170915	0.00902344	-2.54865	Down
Pvalb	30.4096	26.0621	20.4516	15.8928	57.8075	428.215	433.285	443.711	789.137	263.011	15.6507	0.00902344	3.96815	Up
Pycrl	4.6701	5.3531	5.1514	4.7338	3.0297	1.0124	2.4086	1.185	2.0576	2.1272	0.38324	0.00902344	-1.38368	Down
Pygm	9.9499	6.414	7.1801	9.6178	11.4912	17.8592	20.116	16.6344	18.4852	19.4083	2.0716	0.00902344	1.05074	Up
Rab11fip2	0.17	0.1797	0.2196	3.7669	7.0779	2e-05	2e-05	2e-05	0.0489	2e-05	0.00429118	0.00705833	-7.86441	Down
Rab21	2.1346	1.6081	2.1765	2.3173	5.0083	11.0156	6.9011	12.1586	8.4721	10.5232	3.7049	0.00902344	1.88943	Up
Rab3b	21.5642	16.8276	35.2226	30.4576	15.3783	2e-05	5.416	8.1506	11.4928	6.8606	0.267224	0.00902344	-1.90388	Down
Rab3c	32.2888	17.2871	18.0754	33.2377	20.2367	10.3515	3.4151	9.5026	8.3704	14.7884	0.383304	0.00902344	-1.38344	Down
Rab4b	2.4169	3.5538	7.0615	5.4063	3.287	13.7787	12.5431	11.3832	13.349	9.303	2.77816	0.00902344	1.47413	Up
Rab9	1.8367	1.2632	1.5262	1.3303	0.6845	0.4348	1.1602	0.5834	0.2095	0.7017	0.465238	0.0282801	-1.10396	Down
Rabep1	2.8115	0.6665	3.4466	0.6416	1.2185	0.1349	0.0916	1.8787	0.2709	0.485	0.325691	0.0472018	-1.61842	Down
Rabggtb	0.701	0.4566	0.4347	0.4085	0.3715	2e-05	0.1704	2e-05	2e-05	0.3459	0.217662	0.00820774	-2.19984	Down
Rabl6	5.4977	0.697	0.8649	6.6891	8.5237	0.6262	0.6888	0.9428	0.6718	0.2568	0.143065	0.0282801	-2.80526	Down
Rad23a	0.3991	2e-05	2e-05	0.3985	0.6189	0.541	0.4192	0.5042	0.7369	0.7498	2.08332	0.046533	1.05888	Up
Rad23b	10.1103	23.828	19.4062	18.2816	25.856	11.2514	5.1036	8.364	11.7558	10.4324	0.481188	0.0472018	-1.05533	Down
Ralgapa1	0.0684	0.2719	0.3031	0.0328	0.3208	0.0239	0.0234	0.0789	0.0594	0.0107	0.196891	0.0472018	-2.34453	Down
Rap1gap2	2.8358	2.4764	3.8697	1.019	2.2408	2e-05	0.2693	1.8415	0.8011	0.5263	0.276346	0.0162936	-1.85545	Down
Rap2a	5.1662	5.5199	4.0177	3.7271	3.7631	0.9246	1.4061	1.535	1.6166	3.1818	0.39038	0.00902344	-1.35705	Down
Rap2b	9.7782	13.9245	8.528	11.2754	6.5598	0.5934	1.27	1.5625	1.0837	5.0293	0.190527	0.00902344	-2.39193	Down
Rapgef2	1.2824	0.417	0.6541	0.6788	0.5392	0.0287	0.0684	0.013	0.0525	0.2075	0.103626	0.00902344	-3.27054	Down
Rapgef4	1.0704	0.7613	0.7747	1.0071	0.3706	2.2076	1.8882	1.6088	2.6519	1.9996	2.59936	0.00902344	1.37816	Up
Rasa1	0.1056	0.09	0.0358	0.1834	0.0947	0.0617	0.0136	0.0553	2e-05	0.0297	0.314661	0.0282801	-1.66813	Down
Rasal1	1.7204	3.0227	2.0664	1.5334	3.0362	2e-05	2e-05	2e-05	2e-05	1.4691	0.129112	0.00705833	-2.9533	Down
Rasal2	2e-05	0.0993	0.0987	0.0999	0.0473	2e-05	2e-05	0.0054	2e-05	2e-05	0.0158739	0.0342661	-5.9772	Down
Rasgrf1	0.1635	0.1716	0.0568	0.0513	0.5788	2e-05	0.0492	0.0191	2e-05	0.0319	0.0980822	0.00881586	-3.34986	Down
Rasgrf2	0.0404	0.2104	0.0113	0.0462	2e-05	2e-05	2e-05	2e-05	2e-05	2e-05	0.000324338	0.0186029	-11.5902	Down
Rbbp4	1.5048	1.4522	2e-05	2e-05	1.8836	3.429	2.2553	2.0518	2.8171	1.9172	2.57619	0.00881586	1.36524	Up
Rbfox3	2e-05	2e-05	2e-05	2e-05	2e-05	0.2481	0.6762	0.4429	1.0361	2e-05	24033.2	0.0186029	14.5527	Up
Rbm42	2e-05	2e-05	2e-05	2e-05	2e-05	0.4091	0.115	0.0172	0.4814	2e-05	10227.2	0.0186029	13.3201	Up
Rbm5	2e-05	2e-05	2e-05	2e-05	2e-05	0.0519	0.0301	0.0184	0.0586	2e-05	1590.2	0.0186029	10.635	Up
Rbp1	1.9972	1.222	1.3484	2.7091	1.2637	2e-05	2e-05	2e-05	2e-05	0.719	0.0841975	0.00705833	-3.57008	Down
Reep2	3.4351	3.5377	3.3642	3.7475	3.8044	0.6288	0.4767	0.1257	0.3754	0.4642	0.115759	0.00902344	-3.1108	Down
Rgs10	0.5148	2.0801	3.5591	4.7665	3.4197	0.079	0.1057	2e-05	2e-05	2e-05	0.0128841	0.00820774	-6.27827	Down
Rgs12	2e-05	0.0535	0.0659	0.0546	0.0271	2e-05	2e-05	2e-05	2e-05	2e-05	0.000497216	0.0186029	-10.9738	Down
Rgs14	2.0392	1.5521	1.6666	1.4678	1.205	2e-05	2e-05	2e-05	2e-05	2e-05	1.26092e-05	0.00534568	-16.2752	Down
Rgs17	1.7098	0.8367	2.2108	1.9984	1.0341	2e-05	2e-05	2e-05	0.9641	0.9683	0.248076	0.0263877	-2.01115	Down
Rgs20	2.5274	2.2294	2.6935	3.6525	2.1239	2e-05	2e-05	2e-05	2e-05	2.2284	0.168483	0.0131916	-2.56932	Down
Rgs7bp	1.7343	0.8911	1.6992	0.8655	1.5996	0.093	2e-05	0.435	0.534	0.3371	0.206065	0.00902344	-2.27883	Down
Rgs8	2e-05	2e-05	2e-05	0.8382	2e-05	3.0809	2.9364	3.8043	7.4273	1.0131	21.7851	0.00705833	4.44527	Up
Rhob	22.8144	17.2681	22.8338	17.8943	25.0339	6.7699	6.7823	8.8273	9.2342	12.6558	0.41825	0.00902344	-1.25756	Down
Rimbp2	0.0693	0.0834	0.3011	2e-05	0.1199	2e-05	0.0156	2e-05	2e-05	2e-05	0.0273304	0.0342661	-5.19335	Down
Rin1	0.1394	0.0992	0.1912	0.1966	0.1097	2e-05	2e-05	2e-05	2e-05	2e-05	0.000135851	0.00534568	-12.8457	Down
Rlbp1	0.61	0.7276	2e-05	2e-05	0.6867	0.4636	1.1603	0.8541	0.969	0.9206	2.15754	0.046533	1.10939	Up
Rmdn3	0.5863	0.2839	0.3375	0.7007	0.698	3.408	2.0543	3.3752	3.0955	1.3927	5.11268	0.00902344	2.35408	Up
Rnf11	0.9589	0.3011	0.5797	0.405	0.3202	2e-05	2e-05	2e-05	2e-05	2e-05	3.89879e-05	0.00534568	-14.6466	Down
Rnf214	0.4795	0.4286	0.4141	0.3197	0.4228	2e-05	0.1365	0.1142	0.1256	0.2991	0.327127	0.00902344	-1.61208	Down
Rock2	2.6429	3.8405	4.16	3.2625	4.5256	2.2028	0.4462	0.5811	1.5791	2.6845	0.40657	0.0162936	-1.29842	Down
Rps21	14.1324	16.9605	17.5326	18.3819	15.0383	14.3168	3.6622	2.8866	4.1706	1.7244	0.326167	0.0162936	-1.61632	Down
Rps6ka1	2e-05	2e-05	2e-05	2e-05	2e-05	1.5628	1.0657	0.6166	1.5861	0.1742	50054	0.00534568	15.6112	Up
Rps6ka3	2e-05	2e-05	2e-05	0.0765	2e-05	0.6947	0.3392	2e-05	0.6034	0.0948	22.6184	0.0342661	4.49943	Up
Rps6ka5	2e-05	2e-05	2e-05	2e-05	2e-05	0.7767	0.1201	0.1433	0.3045	2e-05	13446.2	0.0186029	13.7149	Up
Rtn4ip1	0.7719	0.6305	2.2996	0.7177	0.4833	3.5204	1.2497	2.5853	1.319	1.1917	2.01226	0.0472018	1.00882	Up
Ryr2	1.7662	1.458	0.4663	0.9266	0.8937	0.3227	0.2633	0.2577	0.1394	0.5515	0.278471	0.0162936	-1.8444	Down
S100b	49.2813	33.9926	39.5045	45.3556	44.125	604.264	406.272	309.457	329.402	152.573	8.48948	0.00902344	3.08568	Up
Safb	0.1131	2e-05	0.1766	0.3831	0.2009	1.1332	1.2811	0.6451	0.9418	0.1456	4.74614	0.0472018	2.24676	Up
Scamp3	1.1737	1.2595	1.9304	1.7143	1.4738	0.0978	0.7632	0.642	0.9694	1.2815	0.497093	0.0282801	-1.00841	Down
Scamp5	169.86	200.098	171.721	166.391	202.321	72.1512	81.3624	77.6121	75.7839	145.537	0.49698	0.00902344	-1.00874	Down
Scrn2	2e-05	2e-05	2e-05	2e-05	2e-05	0.1298	0.0556	2e-05	0.0537	0.037	2761.2	0.0186029	11.4311	Up
Sdc4	1.0476	2e-05	1.0508	0.9944	1.0586	2e-05	2e-05	2e-05	2e-05	2e-05	2.40881e-05	0.0186029	-15.3413	Down
Sdpr	0.0346	2e-05	2e-05	2e-05	2e-05	0.0748	2e-05	0.0402	0.0859	0.0507	7.25548	0.0342661	2.85907	Up
Sec23b	0.0129	2e-05	0.08	0.0193	2e-05	0.2795	0.1834	0.1093	0.1038	0.0782	6.71953	0.0159707	2.74836	Up
Sec24a	0.0349	2e-05	2e-05	2e-05	2e-05	0.064	0.0919	0.0651	0.0507	0.0327	8.70212	0.0131916	3.12137	Up
Sec61b	8.1949	16.4711	8.2579	8.1538	11.1078	4.3591	2e-05	5.9129	4.9995	2e-05	0.29264	0.00881586	-1.7728	Down
Selm	0.4655	0.6046	0.4671	2.0557	1.0481	15.9942	2.6245	10.4563	3.3569	2.3901	7.50312	0.00902344	2.90749	Up
Serinc3	2e-05	2e-05	2e-05	2e-05	2e-05	0.233	0.2156	0.229	0.3949	2e-05	10725.2	0.0186029	13.3887	Up
Serpina1b	2e-05	2e-05	2e-05	2e-05	1.9971	5.1977	3.5497	2e-05	2.434	3.698	7.45021	0.0342661	2.89728	Up
Serpinb9	2e-05	2e-05	2e-05	0.0609	2e-05	2e-05	0.5754	0.1278	0.2567	0.4604	23.2916	0.0342661	4.54174	Up
Serpinc1	2e-05	2e-05	2e-05	2e-05	2e-05	0.0348	0.0466	0.0551	0.0651	2e-05	2016.2	0.0186029	10.9774	Up
Serpini1	0.3195	0.2599	0.1196	1.1137	0.3807	2e-05	2e-05	2e-05	2e-05	2e-05	4.55913e-05	0.00534568	-14.4209	Down
Setd7	0.826	2.2727	2.7541	3.2569	4.1474	26.9624	6.7892	7.7844	11.1896	5.3876	4.38355	0.00902344	2.1321	Up
Sf3b1	0.4154	0.592	0.4714	1.4198	0.6373	3.6826	1.1303	2.4078	2.5415	1.0479	3.05724	0.0282801	1.61223	Up
Sf3b4	2e-05	2e-05	2e-05	2e-05	2e-05	0.0734	4.546	1.2263	0.1356	0.9084	68897	0.00534568	16.0722	Up
Sh2d5	0.6777	0.4975	1.4914	0.203	0.1845	2e-05	2e-05	2e-05	2e-05	2e-05	3.27429e-05	0.00534568	-14.8985	Down
Sh3gl3	1.6316	1.8149	3.4264	1.1653	0.341	2e-05	2e-05	2e-05	2e-05	1.2893	0.153879	0.023634	-2.70013	Down
Sh3glb1	6.7732	7.9855	6.2258	7.1063	4.8786	0.3275	3.8015	3.63	0.5804	4.1861	0.379913	0.00902344	-1.39626	Down
Shank1	0.6607	0.5446	0.7158	0.5011	0.8166	2.2559	1.0809	1.0827	2.6183	1.1464	2.52692	0.00902344	1.33738	Up
Shank3	4.6551	1.9118	2.5453	4.4375	1.0772	2e-05	0.0431	2e-05	0.0456	0.0562	0.00990914	0.00881586	-6.65702	Down
Shisa4	1.7464	2.0804	1.7447	1.5783	1.4275	2e-05	2e-05	2e-05	0.6867	1.0491	0.202378	0.00820774	-2.30487	Down
Shisa6	2e-05	2e-05	2e-05	2e-05	2e-05	0.6707	0.2084	0.2313	0.3216	2e-05	14320.2	0.0186029	13.8058	Up
Shisa7	0.3803	0.3268	0.8119	2e-05	0.2835	2e-05	2e-05	2e-05	2e-05	2e-05	5.54779e-05	0.0186029	-14.1377	Down
Shroom2	0.2555	0.1566	0.7385	1.8768	0.4641	2e-05	2e-05	0.111	0.1739	0.1395	0.121564	0.0159707	-3.04021	Down
Sipa1l1	0.275	0.2548	0.0767	0.3231	0.1917	2e-05	2e-05	2e-05	2e-05	2e-05	8.91822e-05	0.00534568	-13.4529	Down
Sirpa	27.7136	20.0436	25.2303	23.1826	24.3553	9.4699	9.0595	9.6042	9.6521	17.0538	0.455004	0.00902344	-1.13605	Down
Slc16a1	0.4269	0.4719	0.303	0.5573	0.5532	1.7806	1.5334	1.394	1.3221	1.3927	3.21014	0.00902344	1.68263	Up
Slc17a7	5.8606	8.9659	8.3679	7.4024	5.1582	3.6124	2.9727	1.1963	3.082	4.1975	0.421225	0.00902344	-1.24734	Down
Slc18a2	0.2761	0.3164	0.3403	0.3417	0.1399	2e-05	0.028	2e-05	2e-05	0.0459	0.0522907	0.00820774	-4.2573	Down
Slc1a1	0.6754	0.5554	1.0346	0.5482	0.3411	2e-05	0.4546	2e-05	0.3523	0.3889	0.379066	0.046533	-1.39948	Down
Slc1a2	273.916	238.012	148.608	230.938	223.856	43.0165	69.8564	83.2371	68.9852	129.648	0.353925	0.00902344	-1.49849	Down
Slc1a3	68.4709	51.6684	71.1385	122.206	73.8613	401.193	183.165	200.717	293.352	159.441	3.19578	0.00902344	1.67617	Up
Slc1a6	2e-05	2e-05	2e-05	2e-05	2e-05	188.343	83.3853	91.5185	147.326	78.2575	5888301	0.00534568	22.4894	Up
Slc20a2	2e-05	2e-05	2e-05	2e-05	2e-05	0.1918	0.1491	0.2009	0.3156	0.169	10264	0.00534568	13.3253	Up
Slc22a4	0.0218	2e-05	2e-05	2e-05	2e-05	0.1167	0.1688	0.1031	0.2084	0.1086	32.2486	0.00705833	5.01117	Up
Slc24a2	4.408	4.7542	2.9947	3.8976	4.5386	0.5099	0.42	1.5448	3.0735	2.9385	0.412114	0.0162936	-1.27889	Down
Slc24a4	0.2915	0.2897	0.253	0.2972	0.2681	2e-05	2e-05	2e-05	2e-05	2e-05	7.14541e-05	0.00534568	-13.7726	Down
Slc25a25	0.1575	0.119	0.1146	0.2311	1.2218	3.0056	0.8414	0.9039	3.44	0.7579	4.85293	0.0472018	2.27886	Up
Slc25a27	0.3552	0.969	1.0396	0.4499	0.4243	2e-05	2e-05	2e-05	0.0916	0.1768	0.0829092	0.00820774	-3.59232	Down
Slc2a1	1.7506	5.3652	1.1936	1.6758	5.1801	1.8756	13.6135	7.5928	5.425	5.6243	2.25061	0.0282801	1.17032	Up
Slc30a3	5.9636	5.7617	5.2178	5.9839	3.2543	2e-05	0.1144	0.0868	2e-05	3.0144	0.122822	0.00881586	-3.02536	Down
Slc39a12	0.1551	0.1126	0.1502	0.1408	0.1292	0.3531	0.3484	0.19	0.2595	0.3101	2.124	0.00902344	1.08678	Up
Slc4a1	2e-05	2e-05	2e-05	0.0289	2e-05	0.0524	0.3521	0.419	2e-05	0.0295	29.4348	0.0342661	4.87945	Up
Slc4a4	7.0858	7.3667	4.6243	10.2066	6.46	18.8539	22.8372	19.7172	21.7263	15.8405	2.76905	0.00902344	1.46939	Up
Slc6a3	0.6102	0.3633	3.4553	2.9117	2e-05	2e-05	2e-05	2e-05	2e-05	2e-05	1.3623e-05	0.0186029	-16.1636	Down
Slc6a5	2e-05	2e-05	2e-05	2e-05	2e-05	0.5571	1.7462	2.0608	0.5326	1.0576	59543	0.00534568	15.8616	Up
Slc6a9	0.9658	1.057	0.3387	1.1792	4.7643	7.5875	10.1655	6	5.9282	4.9189	4.16618	0.00902344	2.05872	Up
Slc8a1	3.3371	3.5852	3.9054	3.2784	2.6939	0.5921	1.1957	1.1539	1.2347	2.2297	0.381315	0.00902344	-1.39094	Down
Slc8a2	7.85	10.1076	6.9593	7.5142	7.1904	1.7159	2.2897	1.3053	2.5737	3.4813	0.286862	0.00902344	-1.80157	Down
Slitrk1	0.3046	0.1817	0.1688	0.4637	0.204	2e-05	2e-05	2e-05	2e-05	0.1585	0.119882	0.00705833	-3.06031	Down
Slmo1	0.1358	0.1365	0.1621	0.1371	0.0714	2e-05	2e-05	2e-05	2e-05	2e-05	0.000155545	0.00534568	-12.6504	Down
Smc1a	0.0631	0.015	2e-05	0.0851	2e-05	1.1096	0.9893	0.7253	1.6746	0.4228	30.1495	0.00881586	4.91406	Up
Smc3	2e-05	2e-05	2e-05	2e-05	2e-05	0.0949	0.0254	0.3363	0.2246	2e-05	6812.2	0.0186029	12.7339	Up
Smpd1	0.1333	2e-05	0.1367	2e-05	2e-05	0.1545	0.1286	0.2355	0.2441	0.1768	3.47886	0.0263877	1.79861	Up
Smpd3	1.3458	1.7893	2.4098	0.9545	0.5797	2e-05	2e-05	2e-05	2e-05	2e-05	1.41261e-05	0.00534568	-16.1113	Down
Smu1	0.311	0.2385	0.1888	0.5345	0.1828	1.0519	0.6028	0.5456	2.0964	0.5619	3.33787	0.00902344	1.73893	Up
Smyd5	0.2223	0.8506	0.8204	1.3012	2e-05	2e-05	2e-05	2e-05	2e-05	2e-05	3.13036e-05	0.0186029	-14.9633	Down
Snca	186.057	327.985	501.091	168.851	431.664	61.19	46.7878	84.6963	41.8033	198.89	0.268231	0.0282801	-1.89845	Down
Sncg	0.8608	2e-05	1.9915	1.1169	4.8526	9.6329	11.4334	11.7051	4.7782	14.1989	5.86597	0.0162936	2.55237	Up
Snrpa	2e-05	2e-05	2e-05	2.4635	2e-05	3.5658	2.0707	2.3305	2.95	3.0531	5.67065	0.023634	2.50351	Up
Snrpa1	0.9273	0.2308	0.559	1.1975	2.4561	4.0582	3.3631	5.1201	3.7247	0.9274	3.20135	0.0282801	1.67868	Up
Sorbs1	0.1953	0.3749	0.4731	0.2869	1.3386	1.0154	0.8488	1.3037	1.707	1.6891	2.45953	0.0472018	1.29838	Up
Sorbs2	0.3663	0.9533	0.5774	0.3614	0.7839	0.0363	0.1172	0.0368	0.0199	0.3469	0.183118	0.00902344	-2.44915	Down
Sorl1	0.0121	2e-05	2e-05	0.0078	2e-05	0.1244	0.0677	0.0224	0.2886	0.1381	32.1242	0.00820774	5.00559	Up
Sparc	0.409	0.246	0.2803	0.4146	0.2182	4.5708	1.5027	1.0725	2.2927	0.3323	6.23111	0.0282801	2.63949	Up
Spon1	0.0291	2e-05	0.0229	0.3516	0.0314	2e-05	2e-05	2e-05	2e-05	2e-05	0.000229874	0.0186029	-12.0869	Down
Sptb	1.3237	2.1191	1.8124	1.7838	1.15	6.711	3.5764	3.5336	5.9353	3.2151	2.80515	0.00902344	1.48808	Up
Srgap2	1.2396	0.0898	0.279	0.3491	0.3444	2.2606	0.4715	0.4977	2.4504	2.033	3.3508	0.0282801	1.7445	Up
Srpr	2e-05	2e-05	2e-05	2e-05	2e-05	0.0865	2e-05	0.0809	0.0482	0.1007	3163.2	0.0186029	11.6272	Up
Srr	7.8636	5.3774	7.5106	7.6791	6.4029	0.6154	0.3065	0.3043	0.4416	1.442	0.0892759	0.00902344	-3.48559	Down
Srrt	0.2235	0.203	0.0955	0.1632	0.286	7.5498	0.3058	0.3697	0.8556	0.1996	9.5557	0.0472018	3.25636	Up
Ssr3	2e-05	2e-05	2e-05	2e-05	2e-05	2e-05	0.4211	0.5214	0.5634	0.6817	21876.2	0.0186029	14.4171	Up
Stim1	0.9325	0.4701	0.6456	0.4271	0.3101	3.3454	0.8452	1.0068	1.1101	0.7188	2.52255	0.0282801	1.33488	Up
Stk32c	3.7982	4.3658	22.9892	1.6802	0.6004	2e-05	2e-05	2e-05	2e-05	0.682	0.0204009	0.0131916	-5.61522	Down
Stmn1	180.622	161.829	216.328	162.657	157.637	44.6694	39.1817	42.2543	43.2447	77.0301	0.280273	0.00902344	-1.8351	Down
Strn	1.9038	1.6715	3.7902	1.4179	0.7878	0.0407	0.0308	0.2822	0.7789	0.3244	0.152228	0.00902344	-2.7157	Down
Strn4	0.9601	0.8063	0.9548	0.9898	1.1252	0.1707	0.1371	0.2271	0.236	0.4193	0.246102	0.00902344	-2.02267	Down
Stx1a	69.9007	86.7846	67.8731	66.8911	75.8896	2e-05	10.7244	0.2608	11.7277	16.425	0.106544	0.00902344	-3.23047	Down
Stxbp5	4.4901	4.5828	11.75	4.5293	8.6737	2.5859	4.0326	1.7482	3.5703	3.5199	0.454269	0.00902344	-1.13838	Down
Stxbp6	1.7226	0.8669	0.7046	2.8863	2.4869	2e-05	0.5207	2e-05	2e-05	0.8166	0.154299	0.0150186	-2.69619	Down
Sub1	6.5278	9.3911	9.5681	10.5248	6.0267	2e-05	2e-05	2e-05	5.9769	2e-05	0.142179	0.00705833	-2.81422	Down
Suclg2	1.5234	1.674	0.4534	2.1004	1.4892	3.7195	4.0096	2.7979	3.635	2.9779	2.36726	0.00902344	1.24322	Up
Sugp2	0.2011	2e-05	2e-05	0.626	2e-05	0.8388	0.3381	0.2521	0.8958	0.2711	3.13833	0.0445386	1.65	Up
Sv2b	15.0643	14.5476	12.1228	12.7464	13.4518	4.9386	3.8072	3.8112	5.8282	8.8058	0.400263	0.00902344	-1.32098	Down
Svip	0.9173	4.6003	2e-05	5.8934	5.1516	2e-05	2e-05	2e-05	2e-05	2e-05	6.03769e-06	0.0186029	-17.3376	Down
Syn1	131.51	131.246	106.825	143.016	103.466	47.7709	44.4158	43.5299	58.7552	86.3981	0.455912	0.00902344	-1.13317	Down
Syn2	103.82	93.0233	132.63	107.18	95.0105	39.4642	33.1659	30.7899	45.0653	71.2817	0.413358	0.00902344	-1.27454	Down
Syne1	0.1311	0.1453	0.057	0.0811	0.0902	0.8985	0.3201	0.4877	0.7334	0.2416	5.31266	0.00902344	2.40943	Up
Syngap1	3.3671	4.0546	2.1804	3.4605	2.5158	0.1225	0.1041	0.0267	0.1045	1.0472	0.090189	0.00902344	-3.47091	Down
Syngr3	28.4993	65.6074	20.97	47.5476	42.329	10.5888	10.9413	11.9011	12.4192	17.2667	0.307958	0.00902344	-1.69919	Down
Synpo	5.7596	15.4722	9.1078	9.1494	5.1795	2e-05	2e-05	2e-05	2e-05	1.5336	0.0343347	0.00705833	-4.86419	Down
Syp	137.837	107.415	49.3608	53.7813	105.623	41.1966	27.9224	27.4995	34.7797	85.6605	0.478085	0.0282801	-1.06466	Down
Syt1	164.3	162.071	76.7161	223.208	116.769	33.3557	42.7577	24.1776	42.0053	74.8954	0.292292	0.00902344	-1.77452	Down
Syt12	0.1284	0.5136	2e-05	0.4225	2e-05	9.0132	3.8369	3.8172	7.3642	2.8241	25.2274	0.00881586	4.65692	Up
Syt17	0.7347	0.1404	0.7853	0.9436	0.8046	2e-05	2e-05	2e-05	0.6922	0.6889	0.405199	0.0263877	-1.3033	Down
Tacc1	0.2634	1.5962	1.4421	0.1026	0.5768	0.1382	0.0951	2e-05	0.0818	0.3494	0.166919	0.0472018	-2.58278	Down
Tanc2	0.0589	2e-05	0.0253	0.0532	0.0844	2e-05	2e-05	2e-05	2e-05	2e-05	0.000450816	0.0186029	-11.1152	Down
Tardbp	5.3823	6.4044	4.5042	6.4398	4.3782	13.8498	11.5917	10.8309	16.7616	8.176	2.25793	0.00902344	1.175	Up
Tbc1d10b	1.5812	1.0581	0.5701	1.3478	1.113	0.1952	0.3552	0.1849	2e-05	0.5512	0.226891	0.00902344	-2.13993	Down
Tbc1d4	2e-05	2e-05	2e-05	2e-05	2e-05	0.3097	0.1318	0.1012	0.1227	0.0376	7030	0.00534568	12.7793	Up
Tbcd	0.0931	0.1908	0.1781	0.0789	0.1067	0.2211	0.5223	0.2337	0.2795	0.2742	2.3638	0.00902344	1.24111	Up
Tcea1	1.2832	1.0585	1.3904	1.5735	0.8759	5.9063	2.7914	1.7796	4.634	2.0451	2.77544	0.00902344	1.47272	Up
Tcp11l1	0.2765	0.0865	0.0956	0.2775	0.0833	0.9457	0.4827	0.4739	1.0995	0.4178	4.1733	0.00902344	2.06119	Up
Th	0.0796	0.2878	1.1774	2.0148	2e-05	2e-05	2e-05	2e-05	2e-05	2e-05	2.80929e-05	0.0186029	-15.1194	Down
Them4	2.8219	2.5918	4.6023	2.9571	3.8784	8.044	8.7051	6.713	11.5774	5.8551	2.42676	0.00902344	1.27903	Up
Them6	0.9211	0.6954	0.7444	0.9967	0.5869	1.964	2.7902	1.574	2.2316	1.7139	2.60456	0.00902344	1.38104	Up
Thrap3	0.2636	0.5894	0.133	1.7095	2e-05	1.8217	3.0089	1.0181	1.2788	0.8199	2.94837	0.0472018	1.55992	Up
Thy1	422.114	506.387	320.903	270.942	341.961	50.9288	105.28	98.723	71.2334	202.268	0.283752	0.00902344	-1.8173	Down
Thyn1	2e-05	0.1064	0.1061	0.1133	0.1137	0.6907	0.2052	0.1263	0.377	0.3003	3.86672	0.00902344	1.95111	Up
Tiam2	0.0522	0.0561	0.0662	0.0693	0.0419	2e-05	2e-05	2e-05	2e-05	2e-05	0.000350018	0.00534568	-11.4803	Down
Tjp2	0.0587	2e-05	0.115	2e-05	0.0399	0.1636	0.2846	0.1682	0.5151	0.2442	6.43934	0.00881586	2.68691	Up
Tln2	5.2745	4.8454	3.9966	3.7064	1.977	1.3109	1.3997	1.0062	1.6421	3.5487	0.449881	0.0162936	-1.15238	Down
Tmeff1	0.0843	0.1271	0.1567	0.1143	0.0925	2e-05	2e-05	2e-05	2e-05	0.0828	0.144164	0.00705833	-2.79422	Down
Tmem132b	0.1211	0.124	0.0904	2e-05	0.05	2e-05	2e-05	2e-05	2e-05	2e-05	0.00025939	0.0186029	-11.9126	Down
Tmem163	1.1672	0.3956	1.0231	0.4458	2e-05	2.4402	0.8545	1.1716	1.2895	1.257	2.31314	0.0282801	1.20985	Up
Tmpo	0.5812	1.8817	2.2829	2.6035	0.8998	11.4028	13.4142	5.3963	14.0664	5.2754	6.00733	0.00902344	2.58672	Up
Tmsb4x	347.322	321.327	357.697	369.164	446.082	142.544	154.792	161.577	160.925	262.068	0.478882	0.00902344	-1.06226	Down
Tmx4	8.9504	7.8719	8.3224	7.3432	2.9439	2.237	2.3863	2.3812	4.5174	3.1599	0.414368	0.0282801	-1.27102	Down
Tnc	0.0674	0.1471	0.0295	0.037	1.4942	2.3217	1.4804	1.8649	3.3819	1.3359	5.84993	0.0282801	2.54842	Up
Tnfrsf21	0.0354	0.0439	0.037	0.034	0.0288	2e-05	2e-05	2e-05	2e-05	0.0275	0.153992	0.00705833	-2.69907	Down
Tnks1bp1	0.3769	0.1444	0.4188	3.2228	2.9869	2e-05	2e-05	2e-05	2e-05	0.0152	0.00213712	0.00705833	-8.87011	Down
Tnpo2	0.6244	0.8273	0.3408	1.8339	1.9263	0.3028	0.3299	0.2788	0.4264	0.6506	0.358114	0.0472018	-1.48151	Down
Tpbg	1.3637	0.9517	7.1326	1.5979	7.8955	0.7779	0.339	2e-05	0.7928	0.8318	0.144737	0.00902344	-2.7885	Down
Tpmt	2e-05	2e-05	2e-05	2e-05	0.0476	0.1266	1.1725	0.1206	0.3401	1.5558	69.5386	0.00705833	6.11974	Up
Tppp	56.9062	83.4937	58.8124	49.2828	72.9878	19.3426	39.9651	23.1761	26.2519	49.5728	0.492432	0.0162936	-1.022	Down
Trim9	0.8817	0.5405	0.7158	0.4603	0.2644	0.091	0.0777	0.0564	0.1335	0.1615	0.181682	0.00902344	-2.46052	Down
Trpm3	2e-05	2e-05	2e-05	2e-05	2e-05	0.5933	0.0975	0.0454	0.1967	0.0239	9568	0.00534568	13.224	Up
Tsc22d4	0.0456	0.0534	2e-05	2e-05	2e-05	0.1118	0.5656	0.0943	0.2693	0.2253	12.7832	0.00820774	3.67617	Up
Tsr2	5.4114	5.6839	6.1212	6.0151	5.4465	2e-05	3.3475	2.7111	2.0904	4.8186	0.452178	0.00902344	-1.14504	Down
Ttn	0.0088	0.015	0.0127	0.0089	0.0093	0.0073	2e-05	0.0029	2e-05	2e-05	0.187569	0.00820774	-2.41451	Down
Ttpal	0.3589	1.8631	0.3054	0.3924	0.3552	2e-05	2e-05	2e-05	2e-05	0.0939	0.0286962	0.00705833	-5.123	Down
Ttyh2	2e-05	2e-05	2e-05	2e-05	2e-05	0.7478	0.7479	0.7315	0.605	0.076	29082	0.00534568	14.8278	Up
Tubal3	32.5588	30.0017	26.2788	42.8537	18.0296	2e-05	16.4217	14.2966	19.6252	21.6915	0.481123	0.0282801	-1.05552	Down
Twf2	5.3554	4.4121	0.2358	6.0237	8.7048	1.0541	0.121	3.8572	0.211	3.0596	0.335718	0.0472018	-1.57468	Down
Txnrd2	0.2533	0.1393	2e-05	0.1414	0.1251	1.233	0.289	0.5665	0.182	0.1456	3.66565	0.0282801	1.87407	Up
Ubash3b	2e-05	2e-05	2e-05	0.0285	2e-05	3.3297	0.25	2.3468	0.5404	0.2873	236.326	0.00705833	7.88464	Up
Ublcp1	0.2007	2e-05	2e-05	0.0792	0.2503	1.4973	0.3129	0.3394	1.2316	0.2992	6.94101	0.00881586	2.79515	Up
Ubqln4	0.8916	0.9394	1.1033	0.95	0.7689	2e-05	2e-05	2e-05	0.5627	0.7058	0.272621	0.00820774	-1.87503	Down
Ubxn2b	0.6057	0.5652	0.546	0.4664	0.6799	2e-05	2e-05	2e-05	2e-05	2e-05	3.4926e-05	0.00534568	-14.8053	Down
Uchl1	158.503	262.125	267.861	252.962	221.265	65.4731	113.037	83.6443	89.2105	169.504	0.447977	0.0162936	-1.1585	Down
Ulk3	6.1041	4.7873	0.7484	6.8253	2e-05	2e-05	2e-05	2e-05	2e-05	2e-05	5.41562e-06	0.0186029	-17.4944	Down
Usp24	0.0194	0.0095	0.0092	0.0116	0.0071	0.0802	0.0455	0.015	0.0673	0.012	3.87324	0.0282801	1.95354	Up
Usp5	12.7007	17.8283	21.6092	11.5356	10.6398	6.5676	6.7203	6.1424	7.6524	8.5979	0.480136	0.00902344	-1.05849	Down
Ust	2e-05	2e-05	2e-05	2e-05	2e-05	0.0316	0.0242	0.0109	0.0356	2e-05	1023.2	0.0186029	9.99887	Up
Vac14	0.2744	0.0675	0.124	0.7098	0.1835	0.8017	0.4942	0.7384	0.7217	1.0909	2.83027	0.0162936	1.50094	Up
Vamp2	152.876	150.167	125.517	178.75	180.396	61.4071	57.6813	49.51	47.0222	95.6591	0.395172	0.00902344	-1.33945	Down
Vcam1	0.2077	1.3454	1.4553	1.5255	0.2669	0.057	0.0516	0.0456	0.0517	1.4489	0.344693	0.0472018	-1.53662	Down
Vgf	1.9521	2.2889	3.1715	1.7757	0.6274	0.0612	0.1214	0.0954	2e-05	0.7055	0.1002	0.0162936	-3.31905	Down
Vim	6.4237	5.5635	6.4548	27.5859	6.8143	49.0205	52.5609	42.19	81.7669	52.853	5.26835	0.00902344	2.39735	Up
Vkorc1	2e-05	2e-05	2e-05	2e-05	2e-05	2.1021	0.6275	2.7129	2e-05	3.0057	84482.2	0.0186029	16.3664	Up
Vps11	0.133	0.3077	0.0793	0.0787	0.0273	2e-05	2e-05	0.0424	2e-05	0.0676	0.175815	0.0263877	-2.50787	Down
Vps52	0.776	2.9085	0.8205	0.8248	0.8094	0.4063	0.3356	0.305	0.5924	0.701	0.381206	0.00902344	-1.39136	Down
Wars2	2e-05	0.576	0.6948	0.6887	0.5657	2e-05	2e-05	0.2209	2e-05	2e-05	0.0875092	0.0342661	-3.51442	Down
Wasf1	12.5082	27.3892	13.2414	5.3479	11.1237	2.5636	2.1501	2.5902	2.4977	6.4353	0.233254	0.0162936	-2.10003	Down
Wdr13	6.123	3.3564	6.1692	4.5324	2.5936	1.3934	0.1683	1.1054	2.5908	3.8301	0.399041	0.0282801	-1.32539	Down
Wdr47	0.8792	0.7236	0.7154	0.7504	0.5969	0.3129	0.3254	0.2806	0.3496	0.4684	0.473851	0.00902344	-1.0775	Down
Wdr54	2.2894	0.07	0.9012	4.3682	0.1998	2e-05	0.2997	0.1563	2e-05	2e-05	0.0582556	0.0445386	-4.10146	Down
Wfs1	3.6031	4.4532	2.9153	1.7226	1.9047	0.0599	0.1384	0.06	0.2227	0.3782	0.0588537	0.00902344	-4.08672	Down
Wipf3	2.6474	1.7117	1.836	1.9752	1.1361	2e-05	2e-05	2e-05	2e-05	1.6845	0.181013	0.0131916	-2.46583	Down
Zc3h15	0.0708	0.0657	0.0624	0.0852	0.0685	2e-05	0.0409	2e-05	0.0588	2e-05	0.282927	0.00820774	-1.8215	Down
Zer1	0.2681	0.1932	0.1168	0.1417	0.1929	0.0422	0.0497	0.0267	0.0427	0.1174	0.305358	0.0162936	-1.71143	Down
Zyg11b	0.3581	0.2537	0.2017	0.1338	0.1628	0.0689	0.018	0.0558	0.0748	0.0355	0.227907	0.00902344	-2.13348	Down
Zyx	2e-05	2e-05	2e-05	2e-05	0.0599	0.5422	2e-05	0.7814	0.2176	0.4788	33.6782	0.0342661	5.07374	Up

## Sheet: Tabel S2
Tabel S2 T-test results of withdrawal group(W) and diazepam group(D).
Symbol	W7	W39	W23	W31	W26	D34	D9	D29	D32	D40	FC	pValue	logFC	change
2022-03-02	2.0844	4.4465	1.6745	2.8082	2.3423	1.5624	1.8214	2.0673	1.9307	1.8557	0.691642	0.0758002	-0.531903	Stable
44625	2e-05	0.5027	0.3513	0.5348	0.47	0.4856	0.3231	0.0863	2e-05	2e-05	0.48151	0.169265	-1.05436	Stable
2022-09-02	4.0256	3.5187	3.1823	4.5396	5.3604	5.7624	3.7035	1.6553	3.6549	1.6985	0.798707	0.464702	-0.324263	Stable
2022-09-03	10.6473	7.8514	8.5021	10.9031	11.9521	14.1305	10.0928	11.9682	11.9405	18.9953	1.34642	0.0758002	0.429132	Stable
2022-09-04	74.6583	47.2786	67.1374	66.0031	78.9957	60.0243	38.407	22.7568	28.6476	26.5801	0.528075	0.0162936	-0.921184	Down
2022-09-05	10.1553	5.845	9.9891	10.6074	19.4177	19.5309	20.1507	28.5316	41.6452	36.3006	2.60931	0.00902344	1.38367	Up
2022-09-06	8.9551	10.4422	4.9132	10.4455	13.3426	8.2527	7.4555	14.3334	17.5256	13.59	1.2715	0.347208	0.346527	Stable
2022-09-07	26.2299	21.1596	25.018	25.8685	21.4301	17.529	35.3906	34.0607	28.9753	35.4798	1.26506	0.117185	0.339206	Stable
2022-09-08	21.0143	15.9372	16.9679	21.4579	19.3912	28.5064	18.7976	17.0849	17.602	23.2722	1.11074	0.464702	0.15152	Stable
2022-09-09	2e-05	0.1333	0.0505	2e-05	1.1427	2e-05	0.7294	1.284	1.494	1.7036	3.92828	0.11273	1.9739	Stable
2022-09-11	14.9648	13.5562	10.98	16.6935	15.5557	23.1597	14.2042	15.9958	16.78	26.2101	1.34285	0.0758002	0.425299	Stable
44819	2.2386	2.9555	2.1674	2.1756	2e-05	2.1383	1.8553	2.0871	2.2997	0.1669	0.896214	0.347208	-0.158085	Stable
0610009D07Rik	2e-05	2.2336	1.2629	1.5669	2e-05	1.51	2e-05	0.7983	0.6864	0.7416	0.737902	0.597027	-0.4385	Stable
0610011F06Rik	2e-05	0.5964	0.3365	0.1836	0.3615	0.6386	0.1481	0.2364	0.1887	0.4458	1.1215	0.754023	0.16543	Stable
0610037L13Rik	0.5438	0.8326	0.5278	0.5304	0.4152	0.4691	0.5408	1.7301	1.2919	0.2828	1.51404	0.754023	0.5984	Stable
1110001J03Rik	2e-05	2e-05	2e-05	2e-05	0.6587	1.4121	2e-05	2e-05	2e-05	2e-05	2.14363	0.881497	1.10006	Stable
1110004F10Rik	2e-05	2e-05	1.04	2e-05	2e-05	0.5883	2e-05	2e-05	2e-05	2e-05	0.565706	0.881497	-0.821874	Stable
1190002N15Rik	0.0382	2.8731	2.8265	2e-05	2e-05	0.0478	2e-05	2e-05	2e-05	2e-05	0.0083446	0.195539	-6.90494	Stable
1700019D03Rik	7.9469	8.7003	7.0765	9.9998	7.443	8.6046	6.5347	8.0467	0.1412	7.4184	0.74686	0.250592	-0.421091	Stable
1700025G04Rik	0.0431	0.0455	0.0325	2e-05	2e-05	0.063	0.0488	0.0645	2e-05	0.0653	1.99455	0.0722541	0.996065	Stable
1700037H04Rik	0.5394	2e-05	0.5274	0.4856	0.7284	0.6252	4.6563	0.7918	2e-05	0.7783	3.00402	0.142457	1.58689	Stable
1700052N19Rik	2e-05	2e-05	0.3723	0.3596	2e-05	2e-05	2e-05	0.4075	0.4219	0.7013	2.09129	0.220353	1.06439	Stable
1810009A15Rik	0.4111	2e-05	2e-05	2e-05	0.1378	2e-05	2e-05	2e-05	2e-05	2e-05	0.00018216	0.136037	-12.4225	Stable
1810026J23Rik	3.1609	2e-05	2e-05	2e-05	2e-05	2e-05	2e-05	13.593	2e-05	2e-05	4.30027	0.881497	2.10443	Stable
2010012O05Rik	6.7391	5.2203	2e-05	2e-05	2e-05	7.4581	2e-05	2e-05	6.5306	5.1809	1.60289	0.577469	0.680671	Stable
2010107E04Rik	42.3846	53.3433	45.5901	51.7621	50.3042	42.6171	31.5147	33.6393	33.8354	28.718	0.699817	0.0162936	-0.51495	Stable
2010107G23Rik	6.6238	2e-05	2.0047	2.3194	1.4756	2.7731	2.3533	2.6696	3.122	3.3781	1.15073	0.117185	0.202548	Stable
2010300C02Rik	2e-05	2e-05	2e-05	2e-05	0.1323	2e-05	0.6048	0.8169	1.2443	1.0808	28.3035	0.0342661	4.82291	Up
2210010C04Rik	2.8529	2.4103	4.7944	3.202	5.6432	2.9305	7.026	7.9701	6.2707	2.6531	1.42045	0.250592	0.506344	Stable
2210016F16Rik	0.387	0.8229	0.398	0.5805	0.4478	0.7605	0.7726	2e-05	1.3081	1.6492	1.70337	0.250592	0.768391	Stable
2210016L21Rik	2e-05	2e-05	2e-05	2e-05	2e-05	2e-05	2e-05	0.9579	2e-05	2e-05	9579.8	0.317311	13.2258	Stable
2310011J03Rik	2e-05	2e-05	0.344	2e-05	2e-05	0.5963	0.6489	2e-05	0.4018	0.5435	6.36631	0.0342661	2.67046	Up
2310022B05Rik	2e-05	0.7897	0.9288	0.4973	0.8651	0.6121	2e-05	2e-05	2e-05	2e-05	0.1987	0.0582127	-2.33133	Stable
2310035C23Rik	0.4829	0.7249	0.461	2.4421	6.6066	4.8279	6.7095	6.6367	5.6243	6.6478	2.84079	0.0282801	1.50629	Up
2310036O22Rik	2e-05	2e-05	2e-05	2e-05	2e-05	9.65	2e-05	2e-05	2e-05	2e-05	96500.8	0.317311	16.5583	Stable
2310057M21Rik	2e-05	0.019	2e-05	2e-05	2e-05	2e-05	2e-05	2e-05	2e-05	2e-05	0.00524109	0.317311	-7.57592	Stable
2310061I04Rik	3.915	4.8589	0.4132	6.1236	10.042	3.4052	0.2306	0.1915	7.7611	0.5562	0.479026	0.174525	-1.06182	Stable
2310067B10Rik	2e-05	2e-05	2e-05	0.0104	2e-05	0.0107	2e-05	0.03	2e-05	0.0252	6.29198	0.12609	2.65352	Stable
2410002F23Rik	2e-05	0.0403	2e-05	2e-05	2e-05	2e-05	2e-05	0.0721	2e-05	2e-05	1.78752	0.881497	0.837958	Stable
2410004B18Rik	2e-05	2e-05	2e-05	0.3494	2e-05	2e-05	2e-05	2e-05	2e-05	2e-05	0.00028614	0.317311	-11.771	Stable
2410015M20Rik	13.2954	5.3119	11.5572	11.0337	7.8214	9.4581	0.2544	9.2122	8.215	7.5898	0.708482	0.250592	-0.497197	Stable
2510003E04Rik	0.1658	0.8425	2e-05	3.5263	0.1785	0.9052	1.4798	1.2985	1.3999	0.1449	1.10931	0.347208	0.14966	Stable
2610034B18Rik	1.2623	0.8208	0.3761	0.5427	0.4602	0.8621	0.4938	0.34	0.5992	0.9183	0.928165	0.916815	-0.107547	Stable
2610301B20Rik	2e-05	2e-05	0.1008	0.0594	2e-05	2e-05	0.1181	0.1249	2e-05	2e-05	1.51666	0.63787	0.600898	Stable
2610301G19Rik	1.0442	0.7886	0.4984	3.8129	0.6727	1.1999	2.0313	0.297	0.2699	0.8301	0.67894	0.754023	-0.558643	Stable
2700060E02Rik	3.3494	2.9045	2.4891	3.8683	2.7328	3.7248	2.4694	1.7549	2.7083	1.774	0.810175	0.117185	-0.303695	Stable
2810408M09Rik	2e-05	2e-05	2e-05	2e-05	2e-05	1.8493	2e-05	2e-05	2e-05	2e-05	18493.8	0.317311	14.1748	Stable
2810459M11Rik	2e-05	2e-05	0.2338	0.1374	2e-05	0.1765	0.0792	0.1078	2e-05	0.2958	1.7759	0.388629	0.828549	Stable
3110001D03Rik	2e-05	2e-05	2e-05	0.3579	2e-05	2e-05	2e-05	2e-05	2e-05	2e-05	0.00027935	0.317311	-11.8057	Stable
3110002H16Rik	0.1502	0.204	0.3155	0.1658	0.3111	0.5238	0.4819	0.2016	0.6447	0.5988	2.13745	0.0472018	1.09589	Up
3110043O21Rik	2e-05	2e-05	2e-05	2e-05	0.1957	2e-05	2e-05	0.0755	2e-05	2e-05	0.386046	0.881497	-1.37316	Stable
3110047P20Rik	2e-05	2e-05	0.0673	2e-05	2e-05	2e-05	2e-05	2e-05	0.1169	0.1337	3.72009	0.368364	1.89534	Stable
4833439L19Rik	2e-05	2e-05	2e-05	2e-05	2e-05	0.0923	2e-05	2e-05	2e-05	2e-05	923.8	0.317311	9.85144	Stable
4931406C07Rik	2.9812	1.4805	1.4016	2.5321	1.8587	0.9413	2.7473	1.421	1.3192	2.02	0.823944	0.347208	-0.279382	Stable
4932438A13Rik	0.0074	2e-05	2e-05	2e-05	2e-05	2e-05	2e-05	0.0042	0.0164	2e-05	2.76203	0.520529	1.46573	Stable
4933427G17Rik	2e-05	1.4627	2e-05	2e-05	2e-05	2e-05	2e-05	2e-05	2e-05	2e-05	6.84e-05	0.317311	-13.8364	Stable
6330403A02Rik	2e-05	2e-05	2e-05	2e-05	7.4821	2e-05	1.9311	20.7826	14.3088	12.8116	6.66037	0.0582127	2.7356	Stable
6430548M08Rik	7.1994	8.5113	5.3421	6.244	8.9733	8.9612	8.0011	7.2493	4.686	6.9281	0.987747	0.916815	-0.0177858	Stable
6430571L13Rik	2e-05	2e-05	2e-05	2e-05	2e-05	0.3753	2e-05	2e-05	2e-05	2e-05	3753.8	0.317311	11.8741	Stable
8030462N17Rik	2e-05	2e-05	2e-05	2e-05	2e-05	0.096	2e-05	2e-05	2e-05	2e-05	960.8	0.317311	9.90809	Stable
8430419L09Rik	0.2497	0.3987	0.1315	0.354	0.629	0.1356	0.4276	0.6606	0.1547	0.4667	1.04668	0.601508	0.0658266	Stable
9030617O03Rik	2e-05	0.3981	0.4494	0.4348	0.4339	0.3532	2e-05	0.0492	2e-05	2e-05	0.234504	0.0524116	-2.09232	Stable
9030624J02Rik	0.0887	0.0688	0.2831	0.0445	0.2333	0.0464	0.0307	2e-05	2e-05	0.0292	0.148023	0.0159707	-2.7561	Down
9330182L06Rik	2e-05	2e-05	2e-05	0.0115	2e-05	0.0128	2e-05	2e-05	2e-05	2e-05	1.11226	0.881497	0.153497	Stable
9430016H08Rik	0.7396	0.8552	0.1613	2e-05	0.1762	0.3309	0.1428	0.2077	0.1882	0.2698	0.589654	0.916815	-0.76206	Stable
9630033F20Rik	0.6287	0.7434	0.7156	0.1231	0.7623	0.82	0.8367	0.8658	1.1201	0.6046	1.42854	0.0758002	0.514544	Stable
A230046K03Rik	0.2215	0.112	0.0978	0.2254	0.1686	0.2052	0.101	2e-05	0.0242	2e-05	0.400388	0.0749129	-1.32053	Stable
A230050P20Rik	2e-05	2e-05	0.1094	2e-05	2e-05	2e-05	2e-05	0.2734	2e-05	2e-05	2.49799	0.881497	1.32077	Stable
A230065H16Rik	2e-05	2e-05	2e-05	2e-05	2e-05	2e-05	2e-05	37.9288	3.6742	4.451	460540	0.0539064	18.813	Stable
A330021E22Rik	2e-05	2e-05	2e-05	2e-05	2e-05	0.0268	2e-05	2e-05	2e-05	2e-05	268.8	0.317311	8.07039	Stable
A630095N17Rik	2e-05	2e-05	1.0425	2e-05	2.5238	2e-05	2e-05	2e-05	2e-05	2e-05	2.8e-05	0.136037	-15.1222	Stable
A830010M20Rik	2e-05	2e-05	2e-05	2e-05	2e-05	2e-05	2e-05	0.0065	0.1176	0.0538	1779.4	0.0539064	10.7972	Stable
Aaas	2e-05	2e-05	2e-05	2e-05	2e-05	2e-05	0.2082	2e-05	2e-05	2e-05	2082.8	0.317311	11.0243	Stable
Aacs	2e-05	0.1928	2e-05	0.3054	2e-05	2e-05	0.0625	0.1483	2e-05	0.0455	0.51447	0.911286	-0.95884	Stable
Aak1	7.9889	4.9945	6.6135	6.9717	8.2469	6.39	8.6714	8.4851	9.3399	8.8733	1.19946	0.0758002	0.262382	Stable
Aamdc	3.6064	100.855	127.176	91.1001	123.603	85.6762	2e-05	4.9616	86.5064	2e-05	0.396881	0.046533	-1.33322	Down
Aars	5.2153	7.5614	3.7615	5.4384	4.0986	8.0222	4.3193	3.9963	5.0979	3.8873	0.971153	0.754023	-0.04223	Stable
Aars2	2e-05	2e-05	2e-05	2e-05	2e-05	0.052	2e-05	2e-05	2e-05	2e-05	520.8	0.317311	9.02459	Stable
Aarsd1	1.2783	1.171	0.8899	1.2647	1.0498	0.4006	1.4735	0.8852	0.7282	0.8651	0.769868	0.117185	-0.377318	Stable
Aatk	0.0235	2e-05	2e-05	2e-05	2e-05	0.018	0.0391	2e-05	2e-05	2e-05	2.42409	0.520529	1.27744	Stable
Abat	82.8942	94.8805	75.6079	88.3657	89.1548	104.468	63.3017	46.3324	73.9108	71.8051	0.835032	0.117185	-0.260097	Stable
Abca2	2e-05	2e-05	0.0076	2e-05	2e-05	0.0145	2e-05	2e-05	2e-05	2e-05	1.89844	0.881497	0.924813	Stable
Abca7	2e-05	2e-05	2e-05	0.034	2e-05	0.6688	2e-05	2e-05	2e-05	2e-05	19.6268	0.881497	4.29475	Stable
Abcb10	2e-05	0.0577	0.0667	0.2886	2e-05	2e-05	2e-05	2e-05	2e-05	2e-05	0.00024211	0.0539064	-12.0121	Stable
Abcb1a	2e-05	2e-05	2e-05	0.4492	2e-05	2e-05	2e-05	2e-05	2e-05	2e-05	0.00022258	0.317311	-12.1334	Stable
Abcb7	0.1255	0.1353	0.2139	0.3163	0.3442	0.3249	0.0836	0.0995	0.1804	0.1192	0.711416	0.174525	-0.491234	Stable
Abcb9	2e-05	2e-05	0.1009	2e-05	2e-05	2e-05	2e-05	0.0237	0.1527	0.0307	2.0513	0.289587	1.03654	Stable
Abcc8	2e-05	2e-05	2e-05	2e-05	2e-05	2e-05	2e-05	2e-05	2e-05	0.0158	158.8	0.317311	7.31107	Stable
Abcd3	0.4367	14.9745	0.2791	1.2036	0.2949	0.3912	12.8261	0.1878	0.2492	0.2949	0.811528	0.294802	-0.301286	Stable
Abce1	0.1	0.1581	0.3183	0.2292	0.3176	0.3253	0.1648	0.8626	0.7026	0.9832	2.70522	0.0472018	1.43574	Up
Abcf1	0.0301	0.0535	0.046	0.0526	0.0493	2e-05	0.0469	2e-05	0.7911	0.6039	6.22868	0.916563	2.63893	Stable
Abcf2	1.7681	0.2193	0.7621	0.9316	1.9367	1.1815	0.2289	5.1059	0.9034	0.496	1.40904	0.916815	0.494712	Stable
Abcf3	2e-05	2e-05	2e-05	2e-05	2e-05	0.4184	2e-05	2e-05	2e-05	2e-05	4184.8	0.317311	12.0309	Stable
Abcg2	2e-05	2e-05	2e-05	2e-05	0.0882	2e-05	0.1151	0.1069	0.1134	0.1244	5.20865	0.0342661	2.38091	Up
Abhd10	1.3753	1.0473	0.7527	1.126	1.9346	1.3754	0.961	1.2131	0.4806	0.579	0.739123	0.347208	-0.436113	Stable
Abhd11	0.2077	1.3543	1.2056	1.3001	1.1122	1.5676	1.0223	1.2366	0.8281	1.0559	1.10243	0.754023	0.140693	Stable
Abhd12	11.0939	4.3837	11.1872	9.4148	11.5992	8.4787	8.9131	4.3374	5.8118	4.3165	0.668169	0.0472018	-0.581715	Down
Abhd14b	7.005	4.1088	6.5211	10.2526	3.5147	5.5222	9.4667	5.9971	7.2865	8.6696	1.17642	0.464702	0.2344	Stable
Abhd16a	5.0544	2.5959	5.1238	7.6296	5.8173	4.5376	4.1173	2.7069	1.2183	1.7717	0.54734	0.0472018	-0.869491	Down
Abhd3	0.4565	0.5862	0.3219	0.1412	2e-05	0.3007	0.539	2e-05	0.2466	2e-05	0.721428	0.459207	-0.471074	Stable
Abhd4	0.3803	2e-05	0.2193	0.2776	2e-05	0.6371	0.0666	2e-05	0.1275	0.2744	1.26034	0.915792	0.333812	Stable
Abhd5	0.2038	2e-05	2e-05	2e-05	2e-05	0.0683	0.1561	2e-05	2e-05	2e-05	1.10094	0.699854	0.138738	Stable
Abhd6	2.7269	2.1589	2.6958	2.305	2.6491	3.6661	2.1243	2.9809	3.2635	6.3728	1.46841	0.117185	0.554259	Stable
Abi1	1.6245	0.6806	2e-05	1.1422	2.1868	2.2123	1.6148	1.5689	1.4659	1.8685	1.54956	0.250592	0.631857	Stable
Abi2	0.4508	0.2827	0.2319	1.2088	1.922	0.8557	1.7051	3.8318	3.444	3.6649	3.2961	0.0472018	1.72076	Up
Abl2	2e-05	2e-05	2e-05	2e-05	0.0296	0.0236	0.0343	0.0508	0.0442	0.0453	6.6779	0.0131916	2.73939	Up
Ablim1	1.2208	0.759	1.719	1.3501	0.3345	3.7045	0.3982	0.0966	0.2858	0.2379	0.877327	0.174525	-0.188814	Stable
Ablim2	2.7176	3.0882	3.3625	5.3266	4.7639	4.0679	1.6912	3.1622	2.4778	4.9015	0.846397	0.464702	-0.240593	Stable
Ablim3	0.221	0.137	0.164	0.6595	0.0635	0.387	0.0519	0.0391	2e-05	0.0406	0.416562	0.0758002	-1.2634	Stable
Abr	1.5391	2.1253	0.892	1.475	1.6592	1.4396	3.1038	2.972	2.6916	3.7143	1.81017	0.0758002	0.856126	Stable
Abracl	1.9478	2.168	1.297	2.3809	2.9569	1.9473	2.7814	3.1858	3.9612	3.6029	1.43979	0.117185	0.525858	Stable
Acaa1a	1.4424	1.4056	2e-05	1.5468	1.5653	2.7123	2e-05	0.5205	2e-05	1.3399	0.767223	0.341287	-0.382283	Stable
Acaa2	5.6546	8.6476	7.351	6.1096	9.3146	8.5874	5.555	9.5717	5.9983	5.6734	0.954377	0.601508	-0.0673695	Stable
Acaca	0.0755	0.5189	0.4204	0.218	0.773	0.4552	0.1782	0.3472	0.1651	0.5232	0.832037	0.754023	-0.26528	Stable
Acad8	4.1468	2.5491	1.8652	2.5712	2.3601	2.6214	1.1539	0.9366	0.2467	0.645	0.415315	0.0758002	-1.26772	Stable
Acad9	3.5198	1.7341	2.087	2.4318	1.9533	3.4503	1.2816	1.7516	1.4836	1.4764	0.805347	0.117185	-0.312317	Stable
Acadl	12.9852	24.9948	13.9152	18.5562	12.6773	12.4323	11.054	4.7664	7.2964	6.2612	0.502959	0.00902344	-0.991488	Down
Acadm	4.5403	3.5163	1.9659	4.793	1.5424	5.5973	4.6297	4.465	2.5162	2.4794	1.20355	0.464702	0.2673	Stable
Acads	1.0518	0.4384	0.6931	0.857	0.4947	1.1077	0.6022	0.3069	0.1921	0.266	0.700113	0.250592	-0.51434	Stable
Acadsb	0.6115	0.5882	3.8429	4.9402	4.5049	0.6165	4.7051	0.2125	0.6232	0.4465	0.455821	0.347208	-1.13346	Stable
Acadvl	3.3616	2.941	3.4862	3.3809	2.0446	3.306	2.1115	1.561	1.838	1.8248	0.699428	0.0472018	-0.515753	Stable
Acan	1.7059	2.1908	2.7372	1.4041	1.6287	2.33	2.4854	1.3702	0.836	0.9435	0.823973	0.347208	-0.279331	Stable
Acap2	2e-05	2e-05	2e-05	2e-05	2e-05	2e-05	2e-05	2e-05	0.234	2e-05	2340.8	0.317311	11.1928	Stable
Acat1	48.7368	39.0331	40.2173	36.9034	50.6017	56.4852	46.7813	40.9504	43.7121	37.8791	1.04787	0.601508	0.0674609	Stable
Acat2	2.0855	2.4089	2.2214	2.1733	2.8453	2.0219	2.8924	2.2948	2.229	2.3442	1.00408	0.754023	0.00587712	Stable
Acat3	2e-05	2e-05	2e-05	2e-05	2e-05	2e-05	2e-05	2e-05	2.3193	2e-05	23193.8	0.317311	14.5015	Stable
Acbd3	0.1579	0.2531	0.2491	0.166	2e-05	0.5082	0.1361	0.0926	2e-05	0.0562	0.960054	0.401965	-0.0588122	Stable
Acbd5	2e-05	2e-05	0.0373	2e-05	2e-05	2e-05	0.0337	2e-05	2e-05	2e-05	0.903692	0.881497	-0.146097	Stable
Acbd6	0.2745	0.9392	0.3324	0.9694	1.1484	0.7087	0.7681	0.6	1.1835	0.9822	1.15792	0.601508	0.211535	Stable
Acbd7	2e-05	2e-05	2e-05	2e-05	2e-05	2e-05	2e-05	1.9963	2e-05	2e-05	19963.8	0.317311	14.2851	Stable
Ace	0.0613	0.1821	0.173	0.1248	0.0938	0.0957	0.0677	0.1085	0.1043	0.0366	0.650079	0.250592	-0.621314	Stable
Ache	2e-05	2e-05	0.0534	2e-05	2e-05	2e-05	0.1059	2e-05	0.4632	0.6715	23.1982	0.12609	4.53594	Stable
Acin1	1.8243	1.6032	0.5716	1.7441	0.4024	1.0187	0.7387	0.2661	0.2454	0.1572	0.39477	0.0758002	-1.34091	Stable
Acly	11.0327	10.1491	9.0104	8.986	9.4572	11.5151	9.4883	8.8536	8.0354	10.4036	0.993022	0.916815	-0.0101031	Stable
Aco1	5.5294	2.9983	2.9784	4.2097	3.3395	4.9719	3.1557	2.5984	0.9591	3.6384	0.804159	0.464702	-0.314447	Stable
Aco2	372.11	303.034	272.036	348.685	291.031	335.312	264.947	242.127	249.423	243.292	0.841327	0.0472018	-0.249261	Stable
Acot1	1.2062	1.1597	0.9453	1.2729	2e-05	0.7516	0.9284	2e-05	2e-05	0.5598	0.488609	0.0722541	-1.03325	Stable
Acot11	6.189	5.246	3.7467	6.6982	2.1904	5.775	1.36	0.7158	1.3468	0.668	0.409866	0.0472018	-1.28678	Down
Acot13	15.7861	14.6685	9.922	15.4804	13.1207	10.5059	15.6826	11.8047	18.8486	14.1559	1.02928	0.916815	0.0416423	Stable
Acot2	1.8267	4.063	3.8796	1.5872	3.5159	5.8164	0.8958	4.2365	4.2753	6.0294	1.42905	0.117185	0.515056	Stable
Acot7	45.6845	46.4708	47.1295	59.9374	58.6639	57.184	53.4516	42.012	55.2923	58.63	1.03367	0.916815	0.0477799	Stable
Acot9	2.2566	2.4011	2.7605	3.2644	3.1926	2.519	3.1403	2.3228	2.8991	4.0936	1.07925	0.754023	0.110028	Stable
Acox1	0.4742	0.2625	0.2388	0.2385	0.2379	0.5066	0.0983	0.2212	0.143	0.1429	0.765893	0.117185	-0.384785	Stable
Acox3	2e-05	0.0511	2e-05	0.0461	2e-05	2e-05	0.0396	2e-05	2e-05	2e-05	0.407979	0.368364	-1.29343	Stable
Acp2	2e-05	2e-05	0.2277	0.2566	0.1476	0.263	0.1016	0.2071	0.1117	0.2392	1.45995	0.463344	0.545918	Stable
Acp6	0.0954	20.6088	2e-05	2e-05	2e-05	2e-05	2e-05	2e-05	2e-05	0.7044	0.0340259	0.520529	-4.87723	Stable
Acrbp	2e-05	0.8097	2e-05	0.8728	0.8857	0.7956	0.8626	0.7336	1.1688	0.673	1.64844	0.753298	0.721105	Stable
Acsbg1	10.3481	17.5367	13.3792	16.5862	7.4531	16.8675	5.9818	3.6178	4.6507	2.4871	0.514597	0.0758002	-0.958484	Stable
Acsf2	1.8899	1.6101	2.194	2.0186	1.214	2.4236	2.9868	3.2911	2.9046	3.4659	1.68844	0.00902344	0.755688	Up
Acsf3	0.2438	2e-05	0.1598	2e-05	0.1719	0.215	0.1825	0.1454	0.1652	0.1477	1.48695	0.600402	0.572357	Stable
Acsl1	1.3458	0.6303	0.5393	1.2135	1.6734	1.0583	0.6801	5.0823	0.78	1.3655	1.6597	0.601508	0.730923	Stable
Acsl3	1.8666	0.2435	2.041	1.5536	2.4144	1.9913	2.7111	0.4378	2.6527	2.2373	1.23538	0.250592	0.304959	Stable
Acsl4	2e-05	0.0199	2e-05	2e-05	1.3389	0.0279	1.1281	2e-05	1.1808	1.1664	2.57806	0.281198	1.36628	Stable
Acsl5	2e-05	2e-05	2e-05	2e-05	2e-05	2e-05	2e-05	0.1148	2e-05	2e-05	1148.8	0.317311	10.1659	Stable
Acsl6	9.9507	13.3828	9.6739	19.0123	14.2802	15.6937	9.6836	7.4326	8.6355	6.8745	0.728808	0.117185	-0.456389	Stable
Acss1	1.1118	0.4847	0.5892	0.5672	0.415	0.4626	0.7066	0.1705	0.4666	0.3843	0.691499	0.174525	-0.532201	Stable
Acss2	0.3838	0.5646	4.6615	0.6877	0.4253	0.5037	0.6362	0.1268	0.6442	0.4049	0.344464	0.464702	-1.53757	Stable
Actb	1036.73	909.964	833.873	1093.98	1354.75	1121.32	1060.24	1340.71	1201.52	1271.76	1.14653	0.174525	0.197276	Stable
Actbl2	112.144	107.194	92.7631	169.86	150.792	123.957	113.039	149.604	159.687	156.405	1.11053	0.347208	0.15125	Stable
Actg1	1038.67	894.481	800.981	1022.78	1320.76	1029.19	985.423	1281.62	1117.6	1189	1.10343	0.347208	0.14199	Stable
Actl6a	1.0735	1.4962	2e-05	0.7501	0.5538	0.6152	0.3592	0.5347	2e-05	0.5651	0.535473	0.20869	-0.901114	Stable
Actl6b	1.8676	2e-05	0.3335	3.9468	0.4728	0.8585	2e-05	0.4936	0.2289	0.4028	0.299638	0.529619	-1.73871	Stable
Actn1	2.5471	1.6191	2.1791	3.3475	8.5912	2.8025	6.745	24.4981	20.3631	23.6676	4.2702	0.0472018	2.0943	Up
Actn2	2e-05	2e-05	2e-05	2e-05	2e-05	2e-05	0.5867	4.7383	3.9778	4.3461	136489	0.0186029	17.0584	Up
Actn4	4.8398	4.7116	4.3944	5.4902	11.4656	3.3158	6.5314	14.8595	11.74	14.8754	1.66082	0.174525	0.731899	Stable
Actr10	5.876	4.2644	3.1667	4.859	2.4532	1.3429	5.1748	4.7308	2.7551	5.8382	0.962293	0.916815	-0.0554524	Stable
Actr1a	17.8447	10.8817	11.3267	15.0666	11.7944	15.2958	11.5429	13.5729	11.1063	12.1708	0.951798	0.916815	-0.0712728	Stable
Actr1b	10.5771	12.1951	8.7035	12.1822	12.3024	9.3474	14.3105	33.3137	9.5213	10.5958	1.37756	0.754023	0.462116	Stable
Actr2	16.792	13.9535	12.1277	20.7235	18.5204	14.4784	15.2847	19.8525	28.4126	24.3333	1.24653	0.250592	0.317919	Stable
Actr3	17.4457	19.6513	14.7312	23.2369	27.7881	21.0398	23.638	27.6659	42.8242	29.5117	1.40666	0.0758002	0.492275	Stable
Actr3b	6.3098	3.7625	2.5642	9.0571	7.8895	4.4746	3.4626	5.5724	8.9537	9.2129	1.07075	0.754023	0.098626	Stable
Acy1	0.4914	0.5579	1.9115	0.8074	0.5364	1.5961	1.586	0.4414	2.1813	0.2982	1.41779	0.916815	0.503639	Stable
Acyp1	16.0195	13.48	15.1747	16.1114	11.8325	15.2737	11.9528	9.7949	10.4384	10.993	0.804934	0.0758002	-0.313057	Stable
Acyp2	6.0717	3.3465	4.2957	6.9361	5.139	7.6256	0.4019	1.3202	3.0545	2.9351	0.594723	0.117185	-0.749711	Stable
Adam10	4.9263	3.3172	3.1543	3.4599	3.6376	4.802	3.6272	2e-05	3.8266	1.8661	0.763541	0.754023	-0.389223	Stable
Adam11	0.462	0.2547	0.2752	0.6048	0.7769	1.1803	0.6938	0.3981	0.3339	0.3343	1.23879	0.601508	0.308936	Stable
Adam22	3.0775	3.5519	1.7336	3.2643	2.9806	3.406	2.1065	3.1527	4.8626	2.6781	1.10939	0.754023	0.14977	Stable
Adam23	1.1636	1.3931	0.8605	0.9125	1.3446	0.7957	1.7866	1.2098	0.8994	1.3118	1.05798	0.916815	0.0813133	Stable
Adap1	0.8925	0.9177	1.2119	4.5633	1.3755	1.5619	5.5678	1.3983	2.8541	8.1351	2.17804	0.0472018	1.12303	Up
Adar	2e-05	2e-05	2e-05	2e-05	2e-05	0.0527	0.1977	2e-05	2e-05	0.0635	3139.4	0.0539064	11.6163	Stable
Adarb1	2.1785	2e-05	2e-05	2e-05	2e-05	2e-05	2e-05	2e-05	2e-05	2e-05	4.59e-05	0.317311	-14.4111	Stable
Adck1	2e-05	2e-05	0.0222	2e-05	2e-05	0.054	2e-05	0.0683	0.0376	0.0473	9.30072	0.0342661	3.21734	Up
Adck3	0.1037	0.0477	0.0995	0.1046	0.0928	0.1274	0.0422	1.1262	0.0429	0.9415	5.08633	0.601508	2.34662	Stable
Adcy1	0.1962	0.2346	0.0831	0.2273	0.1391	0.2456	0.1013	0.0494	0.1815	0.1067	0.777576	0.464702	-0.362945	Stable
Adcy2	2e-05	0.0296	2e-05	2e-05	0.0245	2e-05	0.0267	2e-05	0.3184	0.3362	12.5801	0.315979	3.65308	Stable
Adcy5	2e-05	0.1338	0.1359	0.1704	0.1616	0.1241	0.1615	1.1823	1.0669	1.0528	5.96224	0.174525	2.57585	Stable
Adcy8	2e-05	0.011	0.0146	0.0116	0.012	2e-05	2e-05	2e-05	2e-05	2e-05	0.00203169	0.0186029	-8.9431	Down
Adcy9	2e-05	0.344	0.0708	0.1012	0.1307	0.1111	0.4174	0.5699	0.7354	0.4057	3.46286	0.0282801	1.79196	Up
Add1	8.3485	6.5165	9.5393	9.3227	10.331	7.7694	11.5675	19.4249	8.7672	17.1802	1.46873	0.250592	0.554567	Stable
Add2	6.4416	2.9984	8.8528	7.4626	9.0806	3.6264	10.8287	9.0075	7.7665	11.6548	1.23102	0.250592	0.299857	Stable
Add3	10.8569	16.5944	7.6685	9.5534	9.3764	8.4837	6.5565	9.7364	5.9181	5.8184	0.675548	0.0758002	-0.56587	Stable
Adh5	6.894	10.0057	7.3461	7.3798	6.8126	9.0154	7.5745	4.433	3.5473	3.2411	0.723533	0.347208	-0.46687	Stable
Adk	5.5926	6.7951	5.5332	5.5629	7.0271	7.2961	5.7315	4.0739	3.658	3.7905	0.80463	0.347208	-0.313602	Stable
Ado	1.7938	2.062	0.9342	1.9091	1.4676	1.6381	2.001	1.0516	2e-05	0.8915	0.683534	0.250592	-0.548914	Stable
Adpgk	2e-05	0.2254	0.1522	0.2974	0.123	0.3851	0.1452	2e-05	2e-05	0.0562	0.734994	0.459207	-0.444195	Stable
Adprh	1.3802	1.64	0.9828	0.9642	1.004	0.8682	1.1176	1.0764	0.9902	1.3291	0.901243	0.754023	-0.150012	Stable
Adprhl2	1.5569	1.4246	0.9509	1.5982	1.1674	1.6647	0.4648	0.9965	1.5254	1.3222	0.891848	0.754023	-0.16513	Stable
Adrbk1	2.5572	0.7944	1.7697	3.1079	0.6936	2.7146	0.7662	0.9712	0.5972	1.2507	0.706045	0.464702	-0.502168	Stable
Adrm1	0.7058	0.2912	0.3074	0.4171	2e-05	0.6138	0.5366	0.4811	0.4872	0.9342	1.77337	0.0758002	0.826497	Stable
Adsl	7.1872	4.82	4.6526	5.5954	5.3995	5.5116	1.817	1.2133	4.391	5.2108	0.65608	0.117185	-0.608056	Stable
Adss	2.9398	5.3811	6.0757	8.9005	2.4027	6.6591	8.0315	11.9586	6.5015	6.3808	1.5382	0.0758002	0.621246	Stable
Adssl1	22.2327	22.9306	18.9258	37.1239	21.7775	24.6605	31.6225	20.0559	19.105	2.8109	0.798881	0.601508	-0.323947	Stable
Afg3l2	2.2666	2.8125	2.6709	4.2222	2.0144	2.9036	1.414	1.3815	2.1659	1.7717	0.688995	0.117185	-0.537434	Stable
Agap1	1.9294	2e-05	2e-05	2.0295	2.869	0.8105	0.2812	1.6301	3.3905	1.5567	1.12318	0.916563	0.167588	Stable
Agap2	0.0833	0.0891	2e-05	0.0221	0.5668	2e-05	0.2537	0.5558	0.8259	0.6214	2.96435	0.20869	1.56772	Stable
Agap3	0.3994	0.5001	0.2007	2.3398	1.2693	0.6063	0.2744	1.0627	2.4367	0.613	1.06026	0.601508	0.0844232	Stable
Agfg1	0.3054	0.4437	0.5931	0.9953	0.6461	0.7369	0.9928	1.1639	1.1938	1.0834	1.73307	0.0282801	0.793333	Up
Agfg2	2e-05	2e-05	0.7673	0.4078	0.0929	1.2678	0.3143	2e-05	0.2048	0.1122	1.49768	0.597027	0.582731	Stable
Agk	0.6909	0.5508	0.1737	4.3628	4.0714	0.3388	1.0005	0.9578	4.3256	0.79	0.752589	0.754023	-0.410066	Stable
Agl	1.5358	1.1093	1.1311	1.623	1.1029	1.667	1.3104	0.4008	1.0829	0.5216	0.766322	0.347208	-0.383978	Stable
Ago1	2e-05	0.0601	0.0476	0.2102	2e-05	2e-05	2e-05	2e-05	2e-05	2e-05	0.00031453	0.0539064	-11.6345	Stable
Ago2	1.5734	0.1694	0.9776	1.4919	0.3058	1.1146	0.1519	0.2284	0.1065	0.3308	0.427658	0.174525	-1.22547	Stable
Ago3	0.0911	2e-05	2e-05	2e-05	2e-05	0.0984	2e-05	2e-05	2e-05	2e-05	1.08006	0.881497	0.111113	Stable
Agpat1	2.2731	1.0912	0.7482	1.1021	1.0107	1.064	1.4551	1.3403	1.6011	1.1045	1.05457	0.250592	0.0766517	Stable
Agpat3	1.3672	2.1068	0.9939	1.0546	0.5993	2.022	1.919	0.1863	0.6293	2.0823	1.11714	0.916815	0.159808	Stable
Agpat4	0.944	2.3394	0.478	0.6084	0.8883	0.3747	0.7923	1.2824	0.5455	0.7882	0.71948	0.464702	-0.474973	Stable
Agpat5	0.1647	2e-05	2e-05	0.1212	0.213	0.2726	0.1034	2e-05	2e-05	2e-05	0.753718	0.577469	-0.407903	Stable
Agps	2e-05	0.0252	2e-05	2e-05	0.0869	0.1101	2e-05	0.0895	0.0194	2e-05	1.95292	0.435438	0.965636	Stable
Agrn	2e-05	0.016	0.0481	2e-05	2e-05	2e-05	2e-05	0.0252	0.0033	2e-05	0.445137	0.813945	-1.16768	Stable
Agt	2e-05	0.0438	0.028	0.0577	2e-05	0.1201	0.1321	2e-05	2e-05	2e-05	1.94735	0.911286	0.961514	Stable
Agtpbp1	2e-05	0.0445	2e-05	0.0618	2e-05	0.0817	2e-05	2e-05	2e-05	0.0672	1.40053	0.63787	0.485969	Stable
Ahcy	3.2218	5.7707	3.1705	4.6134	3.68	3.0218	2.8113	4.5802	3.0229	4.0213	0.8534	0.174525	-0.228705	Stable
Ahcyl1	42.1219	32.5556	22.6293	45.5708	25.9145	47.9225	45.3263	18.2803	14.0676	14.4	0.829403	0.464702	-0.269855	Stable
Ahcyl2	28.0145	17.4657	13.1982	25.5415	15.7366	19.793	14.9165	6.8266	8.8733	6.7237	0.57158	0.0758002	-0.806974	Stable
Ahdc1	2e-05	2e-05	2e-05	2e-05	2e-05	0.02	2e-05	2e-05	2e-05	2e-05	200.8	0.317311	7.64962	Stable
Ahi1	2e-05	2e-05	2e-05	2e-05	2e-05	2e-05	2e-05	0.0143	2e-05	2e-05	143.8	0.317311	7.16792	Stable
Ahnak	0.3615	0.4826	0.2836	0.4798	0.4776	0.4591	0.2707	0.7239	0.056	0.0581	0.751906	0.250592	-0.411375	Stable
Ahsa1	7.9973	11.7193	6.7939	10.9005	12.8591	12.5992	3.8303	4.2504	11.317	13.1405	0.897898	0.916815	-0.155377	Stable
Ahsg	0.1871	1.406	1.4136	2.0445	1.2343	1.3226	0.4666	0.981	1.0134	0.3629	0.659693	0.174525	-0.600133	Stable
AI118078	0.8626	0.1548	0.1241	0.4959	2e-05	0.3976	0.078	2e-05	2e-05	2e-05	0.290494	0.131379	-1.78342	Stable
AI314180	0.6837	0.5021	0.6398	1.4017	0.6436	1.1676	0.3919	0.3641	1.0732	0.8105	0.98357	0.916815	-0.0239008	Stable
AI837181	5.7303	4.2499	4.241	2.0467	3.6504	1.1442	4.1458	2.301	1.8199	2.6528	0.605659	0.0758002	-0.723422	Stable
Aida	0.105	2e-05	2e-05	2e-05	2e-05	0.3655	0.0977	0.1469	2e-05	0.429	9.88885	0.0582127	3.3058	Stable
Aifm1	3.4611	2.4224	3.4622	4.3388	2.0708	3.9556	1.7193	1.6997	1.4084	1.2517	0.636909	0.0758002	-0.65084	Stable
Aifm3	0.2176	0.1431	0.2842	0.1455	0.1346	0.2322	0.1263	0.0414	0.1929	0.072	0.718703	0.250592	-0.476533	Stable
Aimp1	2.5877	4.0142	3.816	3.4113	4.2113	2.2915	2.7335	3.4573	3.1348	3.2911	0.826374	0.117185	-0.275133	Stable
Aimp2	0.511	0.9147	0.4597	1.2813	1.1393	1.2357	0.3971	1.3139	1.0633	1.9893	1.39324	0.347208	0.478446	Stable
Aip	0.8187	0.6908	0.7754	0.6835	0.9674	0.8881	0.6531	0.5479	0.8076	0.7602	0.929138	0.464702	-0.106036	Stable
Ak1	54.6755	50.3827	44.0355	70.7974	54.1263	69.5191	64.9082	47.1756	52.7148	56.0819	1.05979	0.601508	0.083772	Stable
Ak2	4.0449	1.6198	1.4887	3.8685	1.8548	4.4191	3.6702	3.4582	3.4546	0.5876	1.21069	0.754023	0.27583	Stable
Ak3	31.454	24.065	24.6005	31.0952	11.527	37.1686	9.6312	9.5334	9.5629	8.4594	0.605788	0.117185	-0.723114	Stable
Ak4	21.8821	10.9347	8.2133	15.9578	17.217	11.902	10.1422	8.2227	7.3624	9.0652	0.629264	0.117185	-0.668262	Stable
Ak5	2e-05	2e-05	0.058	2e-05	1.5735	2e-05	0.5592	10.0448	1.8202	10.4352	14.0108	0.0846698	3.80846	Stable
Akap10	0.0638	0.3263	0.1019	0.207	2e-05	0.3015	0.1261	2e-05	0.2892	2e-05	1.02549	0.915792	0.0363174	Stable
Akap12	3.5882	0.5142	0.7752	0.6613	1.0744	4.531	1.2693	0.1257	0.1274	0.0334	0.920388	0.464702	-0.119686	Stable
Akap2	1.5277	2e-05	0.0602	0.1829	2e-05	0.2421	2e-05	2e-05	2e-05	2e-05	0.13676	0.289587	-2.87028	Stable
Akap5	2e-05	2e-05	2e-05	2e-05	8.2385	2e-05	6.6261	9.5829	8.2562	8.5298	4.00494	0.0582127	2.00178	Stable
Akap9	2e-05	0.1242	0.0169	0.014	2e-05	2e-05	2e-05	2e-05	2e-05	2e-05	0.00064458	0.0539064	-10.5994	Stable
Akr1a1	14.9855	12.5507	14.0544	14.4286	15.0869	13.3899	13.783	20.9162	13.6781	12.4459	1.0437	0.347208	0.0617005	Stable
Akr1b10	6.1419	5.853	4.452	8.9686	7.8233	4.6819	7.2069	6.2543	2.4167	4.7681	0.761998	0.347208	-0.392141	Stable
Akr1b3	17.5389	14.991	16.9667	15.9833	18.5923	14.9983	18.227	18.771	14.0825	15.2323	0.967158	0.754023	-0.0481765	Stable
Akr1e1	1.2547	1.6193	1.1907	2.2924	1.5338	4.0661	1.3873	2.4552	1.6159	2.4812	1.52146	0.117185	0.605458	Stable
Akr7a5	2.0577	2.2344	1.2764	8.2239	7.5999	4.3206	1.5489	1.4413	1.1604	1.2566	0.454734	0.117185	-1.13691	Stable
Akt1s1	0.6551	0.3702	0.273	0.4176	0.4242	0.4483	0.6855	0.9524	0.4979	0.6344	1.5039	0.0472018	0.58871	Up
Akt2	2e-05	2e-05	2e-05	2e-05	2e-05	0.2137	2e-05	2e-05	2e-05	2e-05	2137.8	0.317311	11.0619	Stable
Akt3	0.7535	2e-05	2e-05	2e-05	0.1571	0.217	0.3305	0.7903	2e-05	0.5772	2.10289	0.195956	1.07238	Stable
Alad	1.6543	1.8685	1.188	1.3138	1.2215	1.2691	0.7085	0.4494	0.1724	0.7436	0.461352	0.0282801	-1.11606	Down
Alb	108.049	99.8676	137.407	143.696	101.1	94.4835	129.694	160.852	143.88	106.43	1.07663	0.601508	0.106519	Stable
Alcam	1.7914	2.3089	1.6438	2.0423	5.9515	2.1724	3.9598	11.7794	9.7091	8.1113	2.60098	0.0472018	1.37906	Up
Aldh18a1	0.488	0.4035	0.5417	1.436	0.9258	0.6386	1.3455	0.4209	0.3545	0.4469	0.844901	0.464702	-0.243145	Stable
Aldh1a1	27.2706	18.5002	21.1148	22.8954	17.167	25.0024	12.2251	6.7328	10.1258	8.988	0.589764	0.0758002	-0.76179	Stable
Aldh1b1	2e-05	0.1501	1.7654	2e-05	3.6095	2e-05	3.3275	4.7314	7.7352	5.7473	3.89887	0.11273	1.96306	Stable
Aldh1l1	10.0868	7.2869	8.912	10.0787	6.3626	10.7933	6.6744	4.3301	6.41	4.8405	0.773476	0.250592	-0.370572	Stable
Aldh2	22.0175	29.9515	20.3402	21.6553	22.708	24.8845	23.3471	19.518	21.8605	21.2802	0.950441	0.754023	-0.0733314	Stable
Aldh3a2	3.7149	2.3581	2.5721	3.0096	2.2489	3.4499	0.9129	0.689	0.777	0.7646	0.474222	0.0758002	-1.07636	Stable
Aldh3b1	2e-05	2e-05	2e-05	2e-05	2e-05	0.2906	0.0808	2e-05	2e-05	2e-05	3714.6	0.136037	11.859	Stable
Aldh4a1	4.1238	1.8567	1.4659	8.2795	1.6444	5.0732	0.6744	1.1366	1.2549	1.4593	0.552575	0.0758002	-0.855757	Stable
Aldh5a1	26.7281	28.7123	26.0903	27.3377	24.5654	20.5585	26.3775	20.5991	20.431	18.7266	0.799593	0.0282801	-0.322663	Stable
Aldh6a1	27.1081	22.8773	14.7054	24.1293	20.5254	25.6412	14.7669	24.5784	10.8024	15.4944	0.834815	0.601508	-0.260471	Stable
Aldh7a1	11.8573	7.7312	7.3072	9.6914	27.2503	8.5817	8.1268	8.6688	7.3444	7.9467	0.637062	0.464702	-0.650494	Stable
Aldh9a1	4.04	2.6327	2.2286	2.7791	2.643	4.1535	4.1221	1.341	2.0039	2.2432	0.967906	0.754023	-0.0470616	Stable
Aldoa	292.418	332.04	246.079	301.215	379.036	294.905	362.15	454.961	405.314	464.682	1.27807	0.0758002	0.353964	Stable
Aldoart2	2e-05	2e-05	2e-05	2e-05	45.8125	2e-05	2e-05	2e-05	2e-05	2e-05	2.18e-06	0.317311	-18.8054	Stable
Aldoc	608.889	507.222	459.414	663.387	370.764	767.861	325.462	166.512	190.183	187.121	0.627334	0.117185	-0.672694	Stable
Alg2	3.2092	4.7161	4.4357	5.1067	4.572	4.1472	4.9284	3.2129	4.3577	5.0872	0.986102	0.754023	-0.0201907	Stable
Alg5	0.2557	2e-05	0.2078	0.274	2e-05	2e-05	2e-05	2e-05	2e-05	2e-05	0.00013559	0.0539064	-12.8485	Stable
Alkbh6	2e-05	2e-05	2e-05	2e-05	2e-05	2e-05	2e-05	0.3202	2e-05	2e-05	3202.8	0.317311	11.6451	Stable
Alkbh7	0.3825	2e-05	2e-05	0.2608	2e-05	2e-05	2e-05	2e-05	2e-05	2e-05	0.00015543	0.136037	-12.6514	Stable
Alpl	2e-05	0.049	2e-05	2e-05	2e-05	2e-05	2e-05	2e-05	0.0546	0.0278	1.68011	0.520529	0.748559	Stable
Als2	0.351	0.0566	0.1209	0.259	2e-05	7.0308	2e-05	2e-05	2e-05	2e-05	8.92787	0.220353	3.15832	Stable
Alyref	8.5754	4.832	6.8544	7.8189	5.6814	4.4743	4.8171	4.9323	4.6363	3.0026	0.647549	0.0162936	-0.62694	Down
Amer2	1.9488	2e-05	0.3554	0.5404	0.1108	2.4715	2e-05	0.1772	2e-05	0.0407	0.910003	0.459207	-0.136057	Stable
Ampd2	0.9317	1.7663	1.2837	1.5102	0.636	2.681	2.491	2.4258	1.6277	0.789	1.63425	0.117185	0.708626	Stable
Ampd3	0.1134	0.1102	0.129	0.123	0.0966	0.1101	0.2973	0.0744	0.0608	0.067	1.06536	0.174525	0.0913434	Stable
Amph	21.266	12.7173	12.6982	19.5637	18.4694	21.3757	21.6137	27.8564	23.8983	25.7177	1.42197	0.00902344	0.507893	Stable
Amt	0.0841	0.1669	0.1086	2e-05	0.0988	0.1466	0.1278	0.1062	0.1149	0.0719	1.23773	0.464702	0.307696	Stable
Anapc13	2e-05	2e-05	0.4804	0.6532	2e-05	0.7317	0.5523	0.5398	0.2036	2e-05	1.78838	0.281198	0.838657	Stable
Anapc5	2e-05	2e-05	0.0061	0.0183	0.01	2e-05	2e-05	2e-05	2e-05	2e-05	0.0029036	0.0539064	-8.42794	Stable
Angel2	2e-05	2e-05	2e-05	2e-05	2e-05	2e-05	2e-05	0.0363	2e-05	2e-05	363.8	0.317311	8.507	Stable
Ank	2e-05	2e-05	0.0545	0.0431	0.0336	0.0091	2e-05	0.0314	2e-05	0.1111	1.15544	0.746476	0.208443	Stable
Ank1	5.765	5.1663	4.2012	6.583	2.9772	7.3992	2.3009	0.4406	0.4724	0.39	0.445601	0.117185	-1.16617	Stable
Ank2	20.5663	13.2087	7.4727	17.5125	15.441	17.8653	14.3464	12.5537	12.9853	12.6126	0.948277	0.464702	-0.0766194	Stable
Ank3	2.4237	2.5108	4.0955	3.8543	2.6811	4.3415	2.4138	3.0699	5.4155	6.4846	1.39574	0.250592	0.481033	Stable
Ankef1	2e-05	0.0527	2e-05	2e-05	2e-05	2e-05	2e-05	2e-05	2e-05	2e-05	0.00189466	0.317311	-9.04385	Stable
Ankfy1	0.127	0.0629	0.0848	0.1056	0.1188	0.0799	0.0381	0.093	0.0539	0.6013	1.73552	0.347208	0.795371	Stable
Ankib1	2e-05	2e-05	2e-05	2e-05	2e-05	2e-05	2e-05	0.0299	2e-05	2e-05	299.8	0.317311	8.22786	Stable
Ankmy2	2e-05	2e-05	2e-05	2e-05	2e-05	2.2206	2e-05	3.2078	1.2926	3.7319	104529	0.0186029	16.6735	Up
Ankrd13a	2e-05	2e-05	2e-05	0.3226	2e-05	2e-05	2e-05	2e-05	2e-05	2e-05	0.00030991	0.317311	-11.6559	Stable
Ankrd13d	2e-05	2e-05	2e-05	0.7193	0.6311	2e-05	0.4016	2e-05	2e-05	0.3495	0.556225	0.63787	-0.846259	Stable
Ankrd28	2e-05	2e-05	2e-05	2e-05	2e-05	2e-05	2e-05	2e-05	0.0247	2e-05	247.8	0.317311	7.95303	Stable
Ankrd29	0.5059	3.8442	0.4035	0.3239	0.2719	0.5546	0.3094	2e-05	2e-05	2e-05	0.161525	0.11273	-2.63017	Stable
Ankrd34a	2e-05	2e-05	2e-05	2e-05	2e-05	2e-05	2e-05	0.2387	2e-05	0.1549	3936.6	0.136037	11.9427	Stable
Ankrd63	2e-05	2e-05	2e-05	2e-05	2e-05	2e-05	2e-05	1.17	1.0797	1.4459	36956.4	0.0539064	15.1735	Stable
Anks1b	0.2941	0.0597	0.2262	0.1915	2.1938	0.1341	0.589	1.3398	4.058	3.3833	3.20514	0.174525	1.68039	Stable
Anln	0.3505	1.2959	1.5035	0.2725	1.8343	0.375	0.8269	0.155	0.3008	0.0954	0.333498	0.117185	-1.58425	Stable
Ano3	2e-05	2e-05	2e-05	2e-05	2e-05	2e-05	2e-05	2e-05	0.0126	2e-05	126.8	0.317311	6.98641	Stable
Ano8	0.3374	0.1803	1.009	2e-05	0.173	2e-05	0.1939	2e-05	2e-05	2e-05	0.114125	0.0946707	-3.13132	Stable
Anp32a	76.2015	40.5252	45.9289	117.31	36.7837	113.789	48.3593	39.6636	21.3696	31.8263	0.805079	0.347208	-0.312798	Stable
Anp32b	26.0597	16.9851	19.7269	25.7942	21.8583	22.8927	20.4921	19.0005	16.1609	14.6307	0.843809	0.174525	-0.245012	Stable
Anp32e	12.3329	3.9137	4.4614	6.829	2.3833	18.4266	3.0602	3.3233	3.5119	2.4022	1.02687	0.464702	0.0382508	Stable
Anpep	2e-05	0.131	0.0099	0.0398	0.0154	0.0234	0.0204	0.0205	0.0213	2e-05	0.436569	1	-1.19572	Stable
Anxa11	0.1508	0.4762	2e-05	0.1788	0.4648	2e-05	0.2072	0.6762	1.537	0.8223	2.55208	0.20869	1.35167	Stable
Anxa2	0.137	1.6484	0.5166	0.9276	0.4759	1.4561	0.612	0.3042	0.313	0.2022	0.779247	0.601508	-0.359847	Stable
Anxa3	2e-05	0.3944	0.6983	0.4399	0.516	0.326	0.6571	0.5192	0.7164	0.6346	1.39279	0.250592	0.477979	Stable
Anxa4	2e-05	0.1304	0.0829	0.1362	0.1016	0.1209	0.0833	2e-05	2e-05	2e-05	0.452784	0.195956	-1.1431	Stable
Anxa5	13.0468	20.6476	15.3088	25.3387	15.9317	22.0084	15.8636	8.4044	8.6808	8.6683	0.704807	0.174525	-0.504699	Stable
Anxa6	30.6629	19.1709	10.0368	13.5597	14.3053	14.5682	15.8168	8.2069	11.1974	12.9427	0.715012	0.347208	-0.483961	Stable
Anxa7	1.7939	2.815	3.5199	4.8529	4.8223	3.8449	6.3568	3.4712	6.3651	5.3692	1.42705	0.117185	0.513036	Stable
Ap1b1	12.4985	12.2702	11.6564	15.308	16.5387	12.976	12.6983	19.5447	16.5389	19.1487	1.18507	0.0758002	0.244968	Stable
Ap1g1	2.1751	2.1463	1.8795	2.223	1.8601	1.7934	1.9593	2.4711	3.0615	4.03	1.29476	0.347208	0.372683	Stable
Ap1g2	2e-05	0.0526	2e-05	2e-05	2e-05	0.0968	2e-05	2e-05	2e-05	2e-05	1.83903	0.881497	0.878944	Stable
Ap1m1	4.6649	2.3133	2.6327	1.6855	1.4068	2.6451	2.5973	2.8551	3.421	2.7768	1.12533	0.174525	0.170349	Stable
Ap1s1	2.8168	2e-05	2e-05	2e-05	2e-05	2e-05	2.6589	1.2803	3.3669	3.1902	3.72622	0.0946707	1.89771	Stable
Ap1s2	2e-05	0.7607	2e-05	2e-05	2e-05	0.6673	0.7372	2e-05	2e-05	0.4634	2.4553	0.410117	1.2959	Stable
Ap2a1	25.528	18.7899	14.087	24.9837	24.2517	18.5612	27.4876	31.6665	33.201	38.6633	1.38962	0.0758002	0.474695	Stable
Ap2a2	31.8087	25.6324	21.8028	30.0083	30.0576	17.934	20.9381	32.6117	25.2027	36.7654	0.957951	0.754023	-0.0619769	Stable
Ap2b1	23.9401	18.9899	19.736	24.7495	31.2481	22.5519	26.1074	37.2467	42.8883	47.995	1.48984	0.0758002	0.575153	Stable
Ap2m1	38.6445	44.8802	31.4215	35.4029	52.2864	41.2379	33.3394	53.4376	52.7836	65.5125	1.21554	0.174525	0.281594	Stable
Ap2s1	11.6626	30.1637	12.8082	23.4047	8.8868	23.4348	19.3776	23.7466	31.4179	47.158	1.66964	0.0758002	0.739535	Stable
Ap3b1	2e-05	2e-05	0.0066	0.0495	0.0049	0.9883	2e-05	0.0283	2e-05	0.0154	16.9076	0.590014	4.0796	Stable
Ap3b2	2.0195	1.7013	0.9282	1.513	1.7532	2.3755	2.1057	2.4865	2.9813	3.3252	1.67705	0.00902344	0.745927	Up
Ap3d1	2.7633	2.4704	2.1364	5.4536	3.1228	4.4245	3.7751	3.3876	3.4782	3.3143	1.15259	0.117185	0.204873	Stable
Ap3m1	0.7208	2e-05	0.3149	0.7088	2e-05	0.5065	0.6748	0.6706	2e-05	2e-05	1.06156	0.746476	0.0861907	Stable
Ap3m2	3.8233	1.9128	2.6409	2.4828	3.3988	2.031	1.5748	3.1318	4.339	3.6067	1.02979	0.916815	0.0423439	Stable
Ap3s1	2e-05	0.3688	2e-05	0.3207	0.519	0.393	0.2401	0.3912	0.8908	0.5038	2.00151	0.173217	1.00109	Stable
Ap3s2	2e-05	2e-05	2e-05	2e-05	2e-05	1.1734	0.6417	2e-05	2e-05	2.0045	38196.4	0.0539064	15.2211	Stable
Ap4s1	0.1397	2e-05	2e-05	2e-05	2e-05	0.1419	2e-05	2e-05	0.0961	0.1437	2.73101	0.195539	1.44943	Stable
Apba1	2e-05	2e-05	2e-05	2e-05	2e-05	0.1232	2e-05	2e-05	2e-05	2e-05	1232.8	0.317311	10.2677	Stable
Apba2	2e-05	2e-05	0.053	2e-05	0.0767	0.083	2e-05	0.1016	2e-05	0.1151	2.30996	0.220353	1.20787	Stable
Apbb1	0.2996	0.0667	0.1527	0.251	0.6486	0.2543	0.2989	0.4583	0.3852	0.3311	1.21796	0.250592	0.284468	Stable
Apeh	1.1908	1.3427	0.9539	0.9448	0.5923	0.9571	0.6933	0.4199	0.2734	0.0637	0.479132	0.0758002	-1.0615	Stable
Apex1	3.3003	1.1882	1.587	4.2723	2.54	5.098	1.4878	2.1414	3.593	4.1502	1.27798	0.464702	0.35387	Stable
Api5	3.5773	12.2946	2.5154	3.3373	1.1888	17.2991	5.3657	1.9646	3.2927	2.6833	1.3357	0.754023	0.417595	Stable
Apip	2e-05	0.0786	2e-05	2e-05	2e-05	2e-05	0.0255	2e-05	2e-05	2e-05	0.325114	0.881497	-1.62098	Stable
Aplp1	2e-05	1.2808	1.9219	2e-05	0.2985	2.0269	0.8405	1.1979	3.9665	0.4499	2.42248	0.173217	1.27649	Stable
Aplp2	2e-05	2e-05	0.4975	2e-05	2e-05	0.6618	0.3318	0.7561	0.0818	2e-05	3.68086	0.0946707	1.88004	Stable
Apmap	2.6747	2.7807	1.2332	3.249	3.0896	3.7282	1.3722	1.5767	1.0378	0.8511	0.657547	0.250592	-0.604833	Stable
Apoa1	14.5087	16.9473	14.8368	23.1617	15.9539	8.54	15.2056	10.7586	10.0173	11.7033	0.658305	0.0282801	-0.603171	Down
Apoa1bp	12.1418	14.8726	9.74	11.3727	11.9603	7.2101	11.5862	10.9044	19.722	10.0707	0.990114	0.464702	-0.0143329	Stable
Apoa2	3.1282	0.8813	1.5115	3.2608	1.0721	0.7099	2.7269	2.1894	1.7485	0.6985	0.81929	0.464702	-0.287554	Stable
Apoa4	3.6649	2e-05	3.4697	2e-05	2e-05	2e-05	0.3832	0.251	5.9957	0.1397	0.948836	0.517904	-0.0757698	Stable
Apob	2e-05	2e-05	2e-05	2e-05	0.0208	0.0214	2e-05	2e-05	0.0149	2e-05	1.74138	0.520529	0.80023	Stable
Apoc3	2.2947	2e-05	0.4371	0.5342	2e-05	2e-05	2e-05	2e-05	1.0319	2e-05	0.315973	0.289587	-1.66213	Stable
Apod	0.4704	0.9778	0.5111	2e-05	1.6304	0.9065	0.8579	2e-05	0.6321	2e-05	0.667612	0.597027	-0.582918	Stable
Apoe	10.9743	7.8032	9.2684	11.6923	12.1646	11.2454	11.3751	12.8924	14.061	9.6317	1.1407	0.250592	0.189921	Stable
Apol7c	2e-05	2e-05	2e-05	2e-05	2e-05	2e-05	2e-05	2e-05	0.3153	2e-05	3153.8	0.317311	11.6229	Stable
Apoo	3.175	1.8412	2.7417	1.9975	1.136	3.0173	0.7608	3.9747	3.4047	2.3997	1.24476	0.347208	0.31587	Stable
Apool	0.2817	0.2936	0.0866	0.1751	0.0949	0.1267	2e-05	2e-05	2e-05	2e-05	0.136045	0.023634	-2.87785	Down
App	1.9586	1.5335	1.4443	1.3459	1.8981	2.0199	1.4243	2.3202	1.4795	2.02	1.13245	0.250592	0.179448	Stable
Appl1	0.5577	0.2388	0.4999	1.3164	1.6453	1.0565	1.6051	1.1835	1.7206	1.9512	1.76532	0.117185	0.819928	Stable
Appl2	0.5018	0.13	0.3589	1.346	0.2135	1.762	0.2149	2e-05	0.06	0.1329	0.850843	0.347208	-0.233035	Stable
Aprt	0.535	0.3844	0.2129	1.4352	0.4809	0.3898	0.4317	0.5252	0.0702	0.6631	0.682325	0.754023	-0.551469	Stable
Aqp4	28.0014	30.9276	23.138	29.1252	21.78	28.6645	15.8515	9.1097	6.8348	6.4781	0.503403	0.0472018	-0.990214	Down
Aqr	0.018	2e-05	2e-05	2e-05	2e-05	2e-05	2e-05	2e-05	2e-05	2e-05	0.00553097	0.317311	-7.49825	Stable
Araf	2e-05	2e-05	2e-05	2e-05	2e-05	2e-05	2e-05	0.3542	0.5431	0.2029	11002.4	0.0539064	13.4255	Stable
Arap1	0.1181	2e-05	2e-05	0.0437	2e-05	2e-05	2e-05	2e-05	2e-05	2e-05	0.00061782	0.136037	-10.6605	Stable
Arap2	2e-05	2e-05	2e-05	2e-05	2e-05	2e-05	2e-05	0.0092	2e-05	2e-05	92.8	0.317311	6.53605	Stable
Arcn1	0.8147	1.3342	1.7429	2.4779	1.9526	2.7305	2.4721	1.5713	2.2747	1.5233	1.27031	0.347208	0.34518	Stable
Arf2	12.1277	15.6719	11.8108	19.0575	19.0971	14.9879	9.9075	14.4592	16.354	20.44	0.979214	0.916815	-0.0303035	Stable
Arf4	6.1878	6.791	2e-05	9.3041	2e-05	7.5286	2e-05	5.6872	10.8556	9.6727	1.51435	0.341287	0.598697	Stable
Arf5	46.3185	58.0951	47.5172	61.9144	104.148	53.2816	60.6911	86.2077	67.3746	80.9215	1.09586	0.347208	0.132067	Stable
Arf6	3.9293	3.9347	3.1605	5.7365	4.2512	4.1581	2.7602	2.6989	3.6043	3.4272	0.792335	0.117185	-0.335818	Stable
Arfgap1	1.6808	0.6974	1.2628	2.2444	1.0176	1.9275	2.7571	3.3312	3.1998	4.3688	2.25763	0.0162936	1.17481	Up
Arfgap2	0.1627	0.4569	2e-05	0.4996	0.1618	0.5046	2e-05	0.2288	2e-05	2e-05	0.572559	0.517904	-0.804503	Stable
Arfgef1	0.0957	0.1125	0.1455	0.2015	0.1434	0.1697	0.1342	0.1996	0.3701	0.2366	1.58918	0.117185	0.668281	Stable
Arfgef2	0.0698	0.148	0.2232	0.1176	0.1231	0.1688	0.0823	0.1462	0.0815	0.2319	1.04254	0.754023	0.0601037	Stable
Arfip2	0.9137	1.5709	0.6417	0.7437	1.6012	0.4985	1.2538	1.6935	0.6264	0.7618	0.883536	0.601508	-0.17864	Stable
Arglu1	0.8464	2e-05	2e-05	2e-05	2e-05	0.3592	2e-05	2e-05	0.4941	2e-05	1.00813	0.699854	0.0116785	Stable
Arhgap1	1.6721	1.5745	1.0131	2.9893	1.8807	1.2245	3.6952	6.2556	2.8523	5.7532	2.16664	0.117185	1.11546	Stable
Arhgap17	2e-05	0.0419	2e-05	2e-05	2e-05	2e-05	2e-05	0.02	2e-05	2e-05	0.478323	0.881497	-1.06394	Stable
Arhgap21	0.5483	0.339	0.1961	0.8672	0.0995	0.2316	0.5517	0.5451	0.7075	0.095	1.03941	0.916815	0.0557686	Stable
Arhgap23	2e-05	2e-05	2e-05	0.302	2e-05	2e-05	2e-05	0.2855	0.0089	0.1423	1.44578	0.410117	0.531844	Stable
Arhgap25	2e-05	2e-05	2e-05	2e-05	2e-05	2e-05	2e-05	2e-05	0.032	2e-05	320.8	0.317311	8.32553	Stable
Arhgap26	0.7284	0.4163	0.5838	0.4884	0.1766	0.5452	2.1053	2e-05	2e-05	0.2643	1.21781	0.463344	0.284295	Stable
Arhgap32	2e-05	2e-05	2e-05	0.0553	0.017	0.0484	0.1167	0.3591	0.2879	0.2198	14.2606	0.0150186	3.83397	Up
Arhgap33	2e-05	2e-05	2e-05	2e-05	0.0068	2e-05	2e-05	0.0231	2e-05	0.0698	13.5116	0.368364	3.75613	Stable
Arhgap39	2e-05	2e-05	2e-05	0.0129	0.0403	0.0287	2e-05	0.0913	0.0516	0.9694	21.4236	0.0846698	4.42113	Stable
Arhgap44	0.3099	0.1874	0.5457	0.3538	0.814	0.3019	0.1981	0.3349	0.6916	0.9552	1.12253	0.916815	0.16676	Stable
Arhgap5	0.1398	0.1276	0.174	0.2093	0.057	0.2921	0.1267	0.0375	0.0182	0.1017	0.814187	0.250592	-0.296568	Stable
Arhgdia	80.4971	73.1878	70.048	78.2105	88.8021	24.2554	76.4201	74.781	83.6571	70.1073	0.842546	0.464702	-0.247173	Stable
Arhgdib	2e-05	2e-05	2e-05	2e-05	0.2108	0.0543	0.134	0.326	0.4535	0.3742	6.36381	0.023634	2.66989	Up
Arhgef10	0.0256	0.2803	0.0254	0.3296	0.0105	0.0327	0.0242	2e-05	0.0172	2e-05	0.110426	0.116074	-3.17885	Stable
Arhgef11	0.0644	0.0605	0.0633	0.0741	0.0999	0.0968	0.0952	0.1388	0.0908	0.1073	1.46024	0.0472018	0.546208	Stable
Arhgef12	0.34	0.1693	2e-05	0.0628	0.0419	0.1754	0.14	2e-05	2e-05	0.1085	0.690434	0.751086	-0.534426	Stable
Arhgef17	2e-05	2e-05	2e-05	2e-05	2e-05	2e-05	2e-05	2e-05	2e-05	0.0254	254.8	0.317311	7.99322	Stable
Arhgef2	0.1167	0.1327	0.0685	0.0293	0.4394	0.0301	0.5141	5.7906	4.0413	2.4578	16.3157	0.0758002	4.02819	Stable
Arhgef33	4.0418	1.9013	2.1121	5.4694	0.736	3.538	0.7277	2e-05	2e-05	2e-05	0.299129	0.0445386	-1.74116	Down
Arhgef7	0.9119	0.1654	0.7104	1.0817	0.5189	1.3611	0.7368	1.1216	0.8666	0.3802	1.31815	0.347208	0.398519	Stable
Arhgef9	0.0515	2e-05	2e-05	0.0951	0.073	0.9529	0.0581	0.2736	0.1627	0.3049	7.9776	0.027803	2.99595	Up
Arid1a	0.4073	0.2476	2e-05	0.2805	2e-05	2e-05	2e-05	2e-05	2e-05	2e-05	0.0001069	0.0539064	-13.1914	Stable
Arih1	2e-05	2e-05	2e-05	2e-05	2e-05	0.1046	2e-05	2e-05	2e-05	2e-05	1046.8	0.317311	10.0318	Stable
Arih2	0.0534	2e-05	2e-05	2e-05	2e-05	2e-05	2e-05	2e-05	2e-05	2e-05	0.00186986	0.317311	-9.06286	Stable
Arl1	2e-05	0.3895	0.762	0.9752	0.8387	0.7599	0.2595	0.1751	0.575	2.2472	1.35451	0.754023	0.437774	Stable
Arl15	2e-05	2e-05	2e-05	0.5651	0.5262	0.407	0.3136	0.8002	1.748	1.4078	4.28511	0.0722541	2.09933	Stable
Arl2	2e-05	0.4261	1.215	0.2123	0.251	0.7513	2e-05	0.0993	0.1919	2e-05	0.495405	0.24479	-1.01332	Stable
Arl2bp	2.491	0.0844	1.6422	1.2266	0.5951	0.3096	0.1137	0.4034	0.0915	0.1164	0.171311	0.117185	-2.54531	Stable
Arl3	12.9934	9.1301	12.2383	14.7625	9.4204	14.0989	6.4764	12.3819	5.2489	7.3202	0.777633	0.250592	-0.362838	Stable
Arl5a	2e-05	2e-05	2e-05	2e-05	2e-05	0.1561	2e-05	2e-05	2e-05	2e-05	1561.8	0.317311	10.609	Stable
Arl6	1.017	0.965	0.7808	0.3003	0.2696	1.1532	1.8759	0.9159	0.2719	0.2314	1.33474	0.754023	0.416563	Stable
Arl6ip1	3.4472	3.3296	3.3534	3.2239	2.5526	2.234	3.547	2e-05	2e-05	2.8039	0.539706	0.173217	-0.889755	Stable
Arl6ip5	42.3102	8.2449	14.7091	29.4938	24.7868	20.3486	21.3115	23.3413	12.617	19.6497	0.813654	0.464702	-0.297513	Stable
Arl8a	4.4692	4.2761	4.4172	5.1334	3.9942	5.6351	4.4501	3.878	2.5536	5.3218	0.979744	0.916815	-0.0295227	Stable
Arl8b	3.9015	6.5083	6.8176	6.1436	3.8649	7.7506	6.4586	3.8956	4.3723	5.0804	1.01181	0.916815	0.0169355	Stable
Armc1	2.3923	1.9262	1.525	0.8439	1.9397	1.4115	2e-05	14.4787	2e-05	1.2278	1.98422	0.249153	0.98857	Stable
Armc10	0.0357	0.1486	0.0998	0.4434	0.3952	2.7602	4.0933	2.9869	2.6283	3.2749	14.023	0.00902344	3.80972	Up
Armc6	0.8007	1.0746	0.6933	0.7331	2e-05	0.8398	1.171	0.8675	1.2818	0.6924	1.46969	0.174525	0.55551	Stable
Armc8	2e-05	0.0322	2e-05	2e-05	2e-05	0.1155	0.1449	0.2586	0.3046	0.4922	40.7621	0.00705833	5.34916	Up
Armcx3	0.1696	2e-05	2e-05	2e-05	2e-05	0.0704	2e-05	2e-05	0.0495	0.0894	1.23373	0.410117	0.303031	Stable
Arpc1a	10.0507	72.9581	7.4735	35.245	91.6694	7.1	6.9735	107.624	68.5606	89.7967	1.28822	0.916815	0.365378	Stable
Arpc1b	2e-05	2e-05	2e-05	2e-05	2e-05	0.5837	2e-05	2e-05	2e-05	2e-05	5837.8	0.317311	12.5112	Stable
Arpc2	11.2389	7.3732	9.3056	15.6394	11.697	9.7465	8.67	15.8181	18.21	22.804	1.36186	0.250592	0.445583	Stable
Arpc3	9.5362	8.8659	9.0376	10.7288	13.226	6.4144	10.6224	12.9526	9.2357	10.5835	0.969143	0.916815	-0.0452191	Stable
Arpc4	22.8171	13.7124	14.1438	18.4584	23.4272	15.0659	19.2063	19.7436	30.3058	20.6822	1.13445	0.464702	0.181998	Stable
Arpc5	4.0579	2e-05	2.3166	2e-05	2.1081	3.4025	1.2043	2.3246	2.035	5.572	1.7139	0.345742	0.777283	Stable
Arpc5l	6.8284	9.4006	5.4456	7.2161	8.4028	7.1134	5.8988	12.5392	8.3068	19.0102	1.41763	0.464702	0.503481	Stable
Arpp19	2e-05	2e-05	2e-05	2e-05	2e-05	2e-05	2e-05	2e-05	2.3	2e-05	23000.8	0.317311	14.4894	Stable
Arpp21	2e-05	2e-05	2e-05	2e-05	2e-05	2e-05	2e-05	2e-05	0.3409	0.1859	5268.6	0.136037	12.3632	Stable
Arrb1	0.7738	0.5262	5.6377	0.5897	0.856	5.9714	0.5272	0.4567	0.7179	0.6995	0.998724	0.601508	-0.0018425	Stable
Arsa	2e-05	2e-05	0.1769	0.2857	2e-05	0.3949	0.3237	2e-05	0.2745	0.2429	2.67155	0.131379	1.41768	Stable
Arsb	0.2298	0.3191	0.0576	0.2091	0.3246	0.3672	0.3396	1.0445	0.7247	0.5829	2.68277	0.00902344	1.42373	Up
Arvcf	0.0694	0.0164	0.0205	0.0247	0.0222	0.0898	0.034	0.0647	0.0465	0.0931	2.14164	0.0472018	1.09872	Up
As3mt	2e-05	2e-05	2e-05	0.1167	0.0828	0.0306	0.0597	0.1143	0.0212	2e-05	1.13159	0.66643	0.178351	Stable
Asah1	1.901	2.8536	1.4805	2.5185	1.6728	2.7901	1.2749	1.4351	1.6163	2.0101	0.875326	0.347208	-0.192107	Stable
Asap1	0.1216	0.1441	0.1333	0.0364	0.5167	0.2667	0.4857	0.3136	1.1039	0.8007	3.12005	0.0472018	1.64157	Up
Asap2	0.0731	0.1269	0.0639	0.0433	0.0802	0.0973	0.03	2e-05	0.2068	0.0846	1.08085	0.916815	0.112162	Stable
Asb6	2e-05	2e-05	2e-05	0.0336	0.0387	2e-05	0.0255	2e-05	2e-05	2e-05	0.35351	0.368364	-1.50018	Stable
Asic1	2e-05	2e-05	2e-05	2e-05	2e-05	2e-05	2e-05	2e-05	2e-05	0.1079	1079.8	0.317311	10.0765	Stable
Asl	1.1183	0.3289	1.0383	2.224	1.2836	1.5614	1.3091	0.7952	0.7486	0.9358	0.89271	0.754023	-0.163737	Stable
Asna1	8.5158	7.193	6.5315	8.3412	8.6076	7.7731	7.3734	7.6755	5.9686	9.3659	0.973651	0.754023	-0.0385236	Stable
Asns	1.8598	2.0157	4.3182	3.288	1.996	2.3459	3.7756	3.341	2.3021	0.8814	0.938291	0.754023	-0.0918932	Stable
Aspa	3.5903	7.7162	7.0629	6.5147	4.4731	5.9762	8.7932	2.003	4.9258	4.2659	0.88442	0.601508	-0.177196	Stable
Asph	3.446	0.913	0.8414	1.4005	0.5548	4.1505	0.8113	0.5699	0.5417	2e-05	0.848753	0.250592	-0.236584	Stable
Asphd2	2e-05	2e-05	2e-05	2e-05	1.6203	2e-05	1.2889	1.0561	1.5108	0.9884	2.98956	0.220353	1.57993	Stable
Aspscr1	0.147	1.5804	0.2803	0.8414	4.0395	2.1282	0.0741	0.3479	1.5327	0.3719	0.646692	0.754023	-0.62885	Stable
Asrgl1	47.6194	39.0129	40.3876	21.7905	13.4807	44.4203	45.2808	12.0462	41.0972	34.0935	1.09025	0.754023	0.12466	Stable
Ass1	0.507	4.5811	9.1476	0.6914	15.7935	0.7451	1.7711	9.6991	8.872	9.3143	0.989616	0.601508	-0.0150591	Stable
Astn1	0.0598	0.0799	0.0588	0.0794	0.2997	0.0928	0.4151	0.9865	1.1109	1.438	7.00017	0.0162936	2.80739	Up
Astn2	0.0466	0.0303	0.0152	0.0288	0.0234	0.1054	0.031	2e-05	0.0197	2e-05	1.08205	0.600402	0.113769	Stable
Atad1	2e-05	2e-05	0.1945	1.2532	2e-05	0.7639	2e-05	2e-05	2e-05	0.926	1.16729	1	0.223167	Stable
Atad3a	1.062	0.9919	0.5195	1.211	0.8895	1.0615	0.3348	0.4671	0.4827	0.5704	0.623997	0.0758002	-0.680389	Stable
Atat1	2e-05	2e-05	2e-05	2e-05	2e-05	2e-05	2e-05	0.6012	0.0137	0.0435	6584.4	0.0539064	12.6848	Stable
Atcay	2.1174	1.5241	1.557	13.9108	16.7267	2.1757	1.9599	1.2412	27.8928	14.0143	1.31945	0.754023	0.399939	Stable
Ate1	0.6254	0.4511	0.362	2e-05	0.0967	0.2092	0.1646	2e-05	2e-05	2e-05	0.243522	0.131379	-2.03788	Stable
Atg2b	2e-05	0.0241	0.0161	2e-05	2e-05	2e-05	2e-05	2e-05	0.0404	0.0148	1.37258	1	0.456888	Stable
Atg3	1.6419	2.2508	3.7611	2.6437	1.5677	3.3346	1.5271	1.2817	1.3682	1.2621	0.739448	0.0758002	-0.435479	Stable
Atg4b	0.3905	0.5623	0.2862	0.3672	0.1302	0.5261	0.6897	0.7208	0.3179	1.2774	2.03404	0.0758002	1.02435	Stable
Atg4c	2e-05	2e-05	0.023	2e-05	2e-05	2e-05	2e-05	2e-05	0.8064	0.0365	36.5234	0.368364	5.19075	Stable
Atg5	2e-05	0.5847	2e-05	1.0951	0.5878	0.2449	1.4872	0.6685	0.5391	0.6893	1.60034	0.345742	0.67838	Stable
Atg7	3.9227	0.3023	2.1455	3.898	3.2024	1.885	2.9908	1.4162	0.6476	2e-05	0.515156	0.117185	-0.956918	Stable
Atg9a	2e-05	0.1342	0.1097	2e-05	2e-05	0.1241	0.1436	2e-05	0.0358	0.1324	1.78685	0.281198	0.837419	Stable
Atic	3.3276	2.8805	1.8217	3.0085	2.4837	2.8495	3.1947	3.1058	2.8139	3.4893	1.14282	0.347208	0.192597	Stable
Atl1	1.1929	1.6255	1.7319	1.1276	3.0923	2.4732	3.5956	4.4886	7.3558	4.2861	2.53122	0.0162936	1.33983	Up
Atl2	1.8323	0.7951	1.0994	1.3741	0.5612	1.7017	1.4454	0.2212	1.3509	0.3706	0.898924	0.754023	-0.153728	Stable
Atl3	2e-05	2e-05	2e-05	0.1088	2e-05	2e-05	2e-05	2e-05	2e-05	2e-05	0.00091844	0.317311	-10.0885	Stable
Atox1	17.9604	8.7424	10.2405	9.9838	12.804	17.6177	12.8968	11.6727	8.4856	10.8095	1.02932	0.754023	0.0416888	Stable
Atp12a	2e-05	2e-05	2e-05	2e-05	2e-05	23.2843	2e-05	2e-05	2e-05	2e-05	232844	0.317311	17.829	Stable
Atp13a1	0.0228	2e-05	0.018	0.0526	0.0391	2e-05	0.0258	0.0651	0.0227	0.0647	1.34561	0.529619	0.428258	Stable
Atp13a2	2e-05	2e-05	2e-05	2e-05	2e-05	0.3128	2e-05	2e-05	2e-05	2e-05	3128.8	0.317311	11.6114	Stable
Atp1a1	257	206.712	193.16	229.407	201.624	271.512	203.567	177.765	215.669	188.007	0.971153	0.601508	-0.0422294	Stable
Atp1a2	390.301	487.197	380.646	402.929	411.7	469.588	437.717	276.663	306.13	240.138	0.834745	0.347208	-0.260592	Stable
Atp1a3	474.998	583.728	431.825	500.526	599.91	541.499	590.859	522.549	542.898	529.056	1.05244	0.464702	0.0737385	Stable
Atp1a4	2e-05	2e-05	2e-05	2e-05	2e-05	71.484	2e-05	2e-05	2e-05	2e-05	714841	0.317311	19.4473	Stable
Atp1b1	374.515	578.054	536.822	551.713	854.211	707.919	890.47	901.063	914.784	880.166	1.48322	0.0162936	0.568737	Stable
Atp1b2	208.152	127.823	129.024	165.289	111.689	142.191	96.3429	53.3382	51.7137	21.523	0.492076	0.0472018	-1.02305	Down
Atp1b3	16.5964	11.0101	14.7421	21.3545	17.1466	15.2202	12.8484	7.7912	4.5897	6.5276	0.581042	0.0472018	-0.783285	Down
Atp2a1	5.0383	2e-05	5.1236	6.0235	4.4228	2e-05	2.752	2e-05	2e-05	2e-05	0.133543	0.0342661	-2.90463	Down
Atp2a2	22.4529	21.2667	17.1574	26.6676	16.8666	26.5773	17.2356	13.8393	19.6063	17.7356	0.909808	0.601508	-0.136367	Stable
Atp2a3	6.2706	5.2205	5.1925	7.2857	4.2458	7.2933	3.6275	2e-05	2e-05	2e-05	0.387057	0.11273	-1.36938	Stable
Atp2b1	11.3671	8.7144	7.2927	13.1786	15.2917	9.7816	12.0821	15.8634	15.8011	19.92	1.31523	0.117185	0.395312	Stable
Atp2b2	55.4447	28.5458	30.3051	47.4594	29.0262	50.9547	27.2914	19.4019	25.6091	25.827	0.78144	0.0758002	-0.355793	Stable
Atp2b3	20.2411	14.0368	18.0377	18.8516	17.2881	20.0951	13.4114	6.4011	15.1539	8.9342	0.723481	0.117185	-0.466974	Stable
Atp2b4	7.8013	5.612	3.889	9.2181	11.0861	8.8528	11.0692	13.9435	10.7372	17.813	1.65971	0.0758002	0.730927	Stable
Atp2c1	0.1301	0.1418	2e-05	0.0971	0.0795	0.0853	2e-05	0.2506	0.0929	0.062	1.09431	0.675174	0.130022	Stable
Atp4a	2e-05	2e-05	2e-05	2e-05	2e-05	21.0466	27.2589	2e-05	2e-05	2e-05	483056	0.136037	18.8818	Stable
Atp5a1	835.815	741.873	633.711	862.645	705.896	843.377	600.007	650.689	519.284	580.59	0.844973	0.117185	-0.243022	Stable
Atp5b	745.458	806.375	656.599	952.386	682.988	915.557	611.351	605.19	571.503	618.246	0.864208	0.0758002	-0.21055	Stable
Atp5c1	60.5897	70.1103	49.3713	80.2493	46.0506	76.3307	58.213	59.061	41.0573	35.5534	0.881987	0.347208	-0.181171	Stable
Atp5d	55.4633	45.8291	57.6206	50.4184	61.478	41.1969	50.571	45.5564	36.9011	32.4603	0.763215	0.0282801	-0.389839	Stable
Atp5e	6.2104	6.6822	8.6689	8.9239	7.4388	2.9927	3.398	4.1104	2e-05	5.3608	0.418253	0.00902344	-1.25755	Down
Atp5f1	27.3927	28.3382	18.0948	28.873	27.5902	24.4828	23.5373	19.7744	26.1217	20.5453	0.878521	0.117185	-0.186852	Stable
Atp5h	104.252	78.5767	89.9214	117.225	113.659	102.972	75.2341	110.489	98.9856	69.9011	0.90856	0.250592	-0.138347	Stable
Atp5j	79.0439	72.6259	69.3536	112.154	72.2978	129.76	62.6241	54.9619	74.3454	42.8869	0.89914	0.347208	-0.153383	Stable
Atp5j2	314.379	468.494	235.399	372.563	239.358	373.121	242.517	143.316	214.54	201.196	0.720583	0.174525	-0.472763	Stable
Atp5k	153.479	112.849	97.0498	169.238	129.536	141.688	67.8673	88.0243	107.185	86.4308	0.741817	0.0758002	-0.430865	Stable
Atp5l	49.8195	47.8843	45.5842	52.2891	48.5088	52.6672	38.9076	35.4425	38.9674	35.7577	0.826522	0.117185	-0.274875	Stable
Atp5s	0.5689	2.066	1.5223	2.1181	2.0382	0.275	1.2607	0.7738	2.8327	1.6877	0.821543	0.464702	-0.283591	Stable
Atp6ap1	0.2113	1.0401	2e-05	2.7293	3.1366	3.248	2.5288	3.9021	4.6176	5.3701	2.7632	0.0282801	1.46634	Up
Atp6ap2	0.2987	0.3105	0.229	0.1042	1.4453	0.7845	0.6931	0.0672	1.5596	0.5521	1.53139	0.347208	0.614842	Stable
Atp6v0a1	17.8772	25.4791	25.2532	27.166	32.6295	27.6953	32.434	32.1798	51.8925	43.8674	1.46465	0.0472018	0.550561	Stable
Atp6v0c	9.1666	10.3217	7.0971	7.2571	9.6751	9.0452	7.8863	8.3881	12.6934	12.5918	1.16286	0.464702	0.217675	Stable
Atp6v0d1	26.9354	23.3284	22.2314	27.0933	57.3593	21.7617	37.4864	30.7252	47.8162	51.324	1.20495	0.464702	0.268968	Stable
Atp6v1a	34.0206	52.9472	35.4153	41.5351	56.7577	48.9793	54.715	67.723	72.7867	72.6026	1.43562	0.0472018	0.521673	Stable
Atp6v1b2	70.4215	74.6097	74.1807	81.2	143.558	105.703	136.086	152.25	164.773	145.1	1.58549	0.0282801	0.664932	Up
Atp6v1c1	14.9765	27.0586	12.2501	36.5362	35.357	27.8305	16.8479	45.7979	42.3222	49.9398	1.44825	0.117185	0.534314	Stable
Atp6v1d	6.0466	15.3623	13.2869	11.8187	17.181	14.2307	10.3093	20.6942	13.6009	24.7223	1.31183	0.347208	0.391576	Stable
Atp6v1e1	37.8798	44.7048	35.4221	58.6961	88.4316	76.1229	75.4622	69.485	74.4339	70.5839	1.38076	0.117185	0.465466	Stable
Atp6v1f	28.0605	21.5978	23.7467	24.5011	27.2665	24.9169	33.1293	30.4574	41.2767	71.2516	1.60604	0.0282801	0.683506	Up
Atp6v1g1	20.444	17.2261	18.028	19.0364	33.6435	15.189	17.0199	14.1657	16.2595	13.7547	0.704837	0.00902344	-0.504639	Stable
Atp6v1g2	38.1006	82.5235	58.7063	37.941	53.9364	35.7389	52.4227	59.1599	78.1889	54.325	1.03181	0.916815	0.0451798	Stable
Atp6v1h	18.0116	21.5542	15.4799	20.3871	18.3373	20.5706	21.8716	21.0745	21.0286	26.121	1.18019	0.0472018	0.239016	Stable
ATP8	7.3106	89.8728	73.93	7.4296	7.9389	98.2058	95.1359	4.0391	62.6263	6.3843	1.42851	0.916815	0.514512	Stable
Atp8a1	1.5348	2.4248	1.5046	0.9529	3.2271	1.7513	2.0263	2.4748	1.863	3.3248	1.18623	0.250592	0.246379	Stable
Atp8a2	0.031	2e-05	2e-05	2e-05	2e-05	2e-05	2e-05	2e-05	2e-05	0.0175	0.565637	0.881497	-0.822051	Stable
Atp9a	0.2144	0.2407	0.1905	0.1805	0.2494	0.1638	0.1508	0.2821	0.1568	0.2389	0.922734	0.347208	-0.116014	Stable
Atpaf1	0.1924	0.4072	0.3731	1.1035	4.4414	0.4069	2.1579	1.3764	1.302	1.7568	1.07401	0.250592	0.103014	Stable
Atpif1	2.9915	2e-05	2.7002	2e-05	2e-05	1.7602	2e-05	2.996	2e-05	2.3856	1.25477	0.73819	0.327421	Stable
Atrn	2e-05	2e-05	2e-05	2e-05	2e-05	0.1155	2e-05	0.0086	2e-05	2e-05	1241.6	0.136037	10.278	Stable
Atrx	0.0857	2e-05	0.0644	0.0912	2e-05	0.1112	2e-05	0.0035	0.002	2e-05	0.483716	0.746476	-1.04777	Stable
Atxn10	1.0371	1.6931	0.4209	1.5426	1.4492	1.568	0.7163	1.3146	1.6731	1.2636	1.06393	0.916815	0.0893998	Stable
Atxn2	2e-05	2e-05	2e-05	2e-05	2e-05	0.0837	2e-05	0.0271	0.0297	0.0209	1614.2	0.0186029	10.6566	Up
Atxn2l	0.0981	0.0089	0.0422	0.0111	0.031	0.1229	0.0524	0.0348	0.0705	0.227	2.65342	0.0758002	1.40786	Stable
AU022252	2e-05	2e-05	2e-05	2e-05	2e-05	2e-05	2e-05	0.4097	2e-05	2e-05	4097.8	0.317311	12.0006	Stable
Auh	11.191	9.6912	11.2027	14.7465	8.7086	11.5965	8.6929	3.7133	5.9053	6.0839	0.648036	0.0758002	-0.625855	Stable
Aup1	2e-05	2e-05	2e-05	2e-05	2e-05	2e-05	0.0135	2e-05	2e-05	2e-05	135.8	0.317311	7.08534	Stable
Avl9	0.0638	2e-05	0.0284	0.231	0.1071	2e-05	0.2687	0.2883	0.2221	0.1741	2.21514	0.20869	1.1474	Stable
AW549877	0.1381	2e-05	0.1891	0.3623	0.5903	1.2377	0.173	0.3646	0.25	0.8319	2.2325	0.174525	1.15866	Stable
AW551984	2e-05	0.0929	0.0601	0.0716	0.087	0.0757	0.076	0.0413	2e-05	0.1698	1.1643	1	0.219466	Stable
B2m	1.1464	1.3069	2.3109	2e-05	1.3792	2e-05	2e-05	1.1443	2e-05	2e-05	0.186277	0.0342661	-2.42448	Down
B3gat3	2e-05	0.1438	2e-05	2e-05	0.1379	0.1552	0.1348	2e-05	2e-05	0.1134	1.43186	0.73819	0.517887	Stable
B930041F14Rik	2e-05	2e-05	2e-05	2e-05	2e-05	0.0721	2e-05	2e-05	2e-05	2e-05	721.8	0.317311	9.49546	Stable
Babam1	0.1752	2e-05	2e-05	0.1565	0.1747	0.1796	0.2175	0.3181	0.1939	0.1577	2.10647	0.027803	1.07483	Up
Bad	2e-05	2e-05	2e-05	2e-05	2e-05	2e-05	1.3995	2e-05	2e-05	2e-05	13995.8	0.317311	13.7727	Stable
Bag3	0.1055	0.0934	2e-05	0.0843	0.0371	0.0808	0.0439	2e-05	2e-05	2e-05	0.389486	0.131379	-1.36036	Stable
Bag4	2e-05	2e-05	2e-05	0.0816	2e-05	2e-05	0.0536	2e-05	2e-05	0.1799	2.85945	0.520529	1.51574	Stable
Bag5	0.3235	0.6808	0.6127	0.9679	1.4197	1.1622	0.8021	2.3226	3.4837	2.9798	2.68451	0.0472018	1.42466	Up
Bag6	1.4584	1.0732	0.8885	0.9956	2.5943	1.5127	1.9066	0.6679	0.5971	0.9821	0.808331	0.464702	-0.306982	Stable
Bai1	2e-05	0.0146	2e-05	0.0223	0.0247	0.0195	0.0309	0.1276	0.1126	0.0501	5.52726	0.027803	2.46656	Up
Baiap2	0.5951	1.7451	1.9102	1.3447	5.3837	2.5675	2.8713	6.543	7.0656	11.2796	2.76232	0.0282801	1.46588	Up
Banf1	0.6538	2e-05	2e-05	0.8925	0.5311	0.6337	2e-05	2.4687	1.8314	0.8307	2.77482	0.24479	1.47239	Stable
Basp1	12.2184	54.0461	27.7723	51.8157	139.689	65.9072	200.702	366.114	336.98	358.603	4.65188	0.0162936	2.21781	Up
Bax	1.0473	2e-05	0.6029	0.9526	0.7618	0.6085	1.1822	1.7985	0.4236	2e-05	1.19265	0.834035	0.254173	Stable
Bbs1	2e-05	2e-05	2e-05	2e-05	2e-05	2e-05	2e-05	0.0194	0.0233	2e-05	427.6	0.136037	8.74012	Stable
BC003331	2e-05	2e-05	2e-05	2e-05	2e-05	2e-05	2e-05	2e-05	0.1097	2e-05	1097.8	0.317311	10.1004	Stable
BC005624	2e-05	2e-05	2e-05	0.3378	2e-05	2e-05	0.2143	2e-05	2e-05	2e-05	0.634486	0.881497	-0.656341	Stable
BC005764	2e-05	2e-05	2e-05	2e-05	2e-05	2e-05	2e-05	2e-05	2e-05	0.0456	456.8	0.317311	8.83542	Stable
BC017158	0.6811	0.5138	0.2794	0.3275	0.6701	2.597	0.2114	0.4715	0.4714	0.5071	1.72272	0.754023	0.784691	Stable
BC017643	0.2323	0.1864	0.2308	0.2828	0.36	0.2196	0.2008	0.0888	0.1166	2e-05	0.484268	0.0282801	-1.04612	Down
BC018242	2e-05	2e-05	2e-05	2e-05	2e-05	2e-05	2e-05	0.141	0.1921	0.1245	4576.4	0.0539064	12.16	Stable
BC026585	3.5373	1.2203	0.8215	1.8704	0.766	1.4115	0.1072	2e-05	0.2939	2e-05	0.220637	0.046533	-2.18026	Down
BC037034	0.047	2e-05	0.0372	0.0183	0.032	0.0786	2e-05	0.0268	0.0533	0.0603	1.62816	0.294802	0.703242	Stable
Bcam	2e-05	0.0143	0.0203	2e-05	0.0841	0.0217	0.0571	2e-05	0.0153	2e-05	0.792825	0.914184	-0.334926	Stable
Bcan	5.777	7.019	7.9383	7.0104	9.2482	4.94	10.0713	8.1644	8.7058	8.4545	1.09037	0.347208	0.12482	Stable
Bcap31	0.7744	1.2553	2.7835	0.4318	1.7	2.1556	2.1913	2.54	1.3899	1.7897	1.44946	0.174525	0.535516	Stable
Bcar1	0.0761	0.1457	2e-05	2e-05	2e-05	0.8921	2e-05	0.0176	2e-05	2e-05	4.1006	1	2.03584	Stable
Bcas1	4.0118	4.3517	7.0158	3.659	4.6298	3.2333	6.9621	2.2721	3.9871	2.73	0.810568	0.117185	-0.302995	Stable
Bcas2	0.5663	0.1738	0.3332	0.3706	0.1731	0.1623	2e-05	2e-05	2e-05	0.4024	0.349264	0.0722541	-1.51761	Stable
Bcas3	0.0692	0.0902	0.2336	2e-05	0.0871	0.7793	0.8954	0.0978	0.3751	0.1124	4.70716	0.0282801	2.23486	Up
Bcat1	4.8936	6.0724	5.8825	4.9506	6.1371	7.5509	6.2136	2.9453	3.1667	2.6567	0.806595	0.601508	-0.310084	Stable
Bcat2	0.5801	11.2486	0.4593	0.2276	0.4567	0.5419	0.1422	0.1172	0.4576	0.145	0.108223	0.117185	-3.20792	Stable
Bccip	2e-05	2e-05	2e-05	0.0567	2e-05	2e-05	2e-05	2e-05	2e-05	2e-05	0.00176118	0.317311	-9.14924	Stable
Bckdha	0.319	0.3476	0.3276	0.5788	0.5665	0.8342	0.3389	0.2694	0.1147	0.3632	0.897593	0.601508	-0.155867	Stable
Bckdhb	2.3739	2.1262	1.0043	2.0959	1.3254	1.7551	1.2671	1.1314	1.6471	1.4981	0.817729	0.347208	-0.290306	Stable
Bcl2l1	0.8546	0.5967	0.5554	0.7041	0.62	0.6541	0.5008	0.3707	0.453	0.4705	0.735289	0.0472018	-0.443617	Stable
Bcl2l13	2.3465	1.5674	3.3041	0.69	1.9976	0.9448	0.7768	1.8921	2e-05	1.1129	0.477166	0.117185	-1.06744	Stable
Bclaf1	0.8509	2e-05	2e-05	0.1844	2e-05	0.1134	2e-05	2e-05	0.0422	2e-05	0.150344	0.63787	-2.73366	Stable
Bcr	2e-05	0.1431	2e-05	0.1	0.1964	0.0882	0.1894	0.4116	0.3945	0.5006	3.60445	0.0749129	1.84978	Stable
Bcs1l	0.4129	0.0555	0.2357	0.4103	0.2909	0.4276	0.1883	0.5716	0.192	0.4176	1.2788	0.347208	0.354793	Stable
Bdh1	31.9019	22.6716	19.7023	31.5108	26.141	31.6542	15.2535	24.9206	19.651	18.8525	0.836306	0.174525	-0.257898	Stable
Becn1	0.6959	2e-05	0.2606	2e-05	2e-05	2e-05	2e-05	2e-05	2e-05	2e-05	0.00010454	0.136037	-13.2236	Stable
Bin1	15.3576	17.2464	21.5861	14.5307	22.8046	18.242	29.7336	25.3071	20.6157	21.1026	1.25649	0.174525	0.329402	Stable
Birc6	0.0214	0.0111	0.0233	0.026	0.0243	0.0274	0.0243	0.0273	0.1624	0.0226	2.48822	0.0936926	1.31511	Stable
Blmh	12.8234	8.5328	16.7104	51.2073	17.3231	27.9916	10.6304	21.5092	22.2716	20.7231	0.967437	0.347208	-0.0477601	Stable
Blvra	6.788	6.1256	5.5726	5.8082	6.3315	6.7135	3.5454	3.2031	4.2687	3.054	0.678664	0.0758002	-0.55923	Stable
Blvrb	12.8926	12.0432	17.225	1.7366	1.4335	0.4119	12.7968	0.657	0.6988	8.9937	0.519694	0.117185	-0.944265	Stable
Bod1	2e-05	2e-05	0.0693	2e-05	2e-05	2e-05	0.1123	2e-05	2e-05	2e-05	1.61978	0.881497	0.695794	Stable
Bola1	1.4881	1.5711	3.1064	1.5308	0.9186	1.9013	0.9975	1.3577	1.7837	2.5007	0.991399	0.754023	-0.0124627	Stable
Bola2	10.2861	7.8017	13.1081	5.0674	13.4861	6.9975	2e-05	6.6529	6.4324	6.3817	0.531957	0.0758002	-0.91062	Stable
Bola3	2e-05	0.2886	2e-05	2e-05	2e-05	0.5892	2e-05	2e-05	2e-05	2e-05	2.04129	0.881497	1.02948	Stable
Bpgm	2e-05	1.4372	1.4541	1.1879	0.5306	0.8865	1.0967	0.6872	1.1786	0.6737	0.981101	0.601508	-0.0275261	Stable
Bphl	6.6382	5.6289	4.4914	7.0064	7.437	7.9449	6.9916	4.834	6.2947	4.3005	0.9732	0.754023	-0.0391913	Stable
Bpnt1	4.908	5.5587	4.2888	5.3177	6.1055	5.9268	5.1863	4.3856	3.9757	3.7132	0.885743	0.250592	-0.17504	Stable
Braf	2e-05	0.3104	2e-05	0.3064	0.0751	0.4698	0.854	0.9102	0.4603	0.587	4.74217	0.00881586	2.24555	Up
Brcc3	1.7412	2e-05	2e-05	2e-05	2e-05	2.0221	2e-05	2e-05	2e-05	2e-05	1.16132	0.881497	0.215763	Stable
Bre	0.247	0.2109	0.2173	0.3371	0.1545	2e-05	0.2386	2e-05	0.201	0.2419	0.58411	0.249153	-0.775687	Stable
Bri3bp	2.8459	1.1947	0.6339	2.2939	2.6916	1.7346	1.3056	1.4378	11.9896	1.8084	1.89193	0.916815	0.919855	Stable
Brk1	4.3015	16.04	4.6533	5.6521	19.1574	11.3521	25.2813	11.9108	19.9696	15.7775	1.69245	0.174525	0.759113	Stable
Brms1l	2e-05	2e-05	2e-05	2e-05	2e-05	0.0425	2e-05	2e-05	2e-05	2e-05	425.8	0.317311	8.73403	Stable
Brox	0.3454	2e-05	2e-05	2e-05	0.3928	0.2265	0.4523	0.4376	0.3681	2e-05	2.01084	0.195956	1.0078	Stable
Brsk1	0.236	0.1408	2e-05	0.3697	0.2493	0.0646	0.0548	0.7332	0.1791	0.7136	1.75263	0.754023	0.809518	Stable
Brsk2	0.1497	0.2519	0.0124	0.3624	0.0749	0.3539	0.0243	0.0939	0.2543	0.5451	1.4936	0.464702	0.578792	Stable
Bsdc1	0.0855	2e-05	0.1265	2e-05	0.1964	0.2713	0.0214	2e-05	2e-05	0.4643	1.85349	0.746476	0.890245	Stable
Bsg	13.3293	10.9972	4.3277	14.5998	7.2567	6.0125	8.314	18.2503	13.6323	15.0223	1.21225	0.347208	0.277683	Stable
Bsn	3.2422	1.9349	1.8552	2.6553	2.7477	1.9955	2.2893	3.1565	2.9207	2.8609	1.06334	0.464702	0.0885973	Stable
Btaf1	2e-05	2e-05	2e-05	2e-05	2e-05	0.09	2e-05	0.0368	2e-05	2e-05	1268.6	0.136037	10.309	Stable
Btbd17	4.2547	4.6025	3.1308	4.2675	3.0005	5.7326	4.5425	2.3996	2.8379	3.5628	0.990621	0.754023	-0.0135947	Stable
Btf3	0.9956	1.2314	0.6731	1.4649	1.0709	0.701	0.9198	0.8969	0.1215	0.9074	0.65244	0.0758002	-0.616082	Stable
Btf3l4	6.8508	5.3938	5.1089	5.6306	6.0117	2.3835	4.2038	3.8977	4.1645	4.9576	0.676205	0.00902344	-0.564468	Stable
Bub3	4.3589	3.4084	2.8779	3.8636	0.5037	3.6934	2.3747	0.1167	0.1595	1.1615	0.49997	0.117185	-1.00009	Stable
Bud31	2e-05	2e-05	2e-05	0.2682	2e-05	0.3056	2e-05	2e-05	2e-05	2e-05	1.13941	0.881497	0.188283	Stable
Bzw1	2.1138	1.2507	0.8957	4.8583	0.4416	0.656	0.6347	0.236	0.5378	0.5121	0.269516	0.0758002	-1.89156	Stable
Bzw2	2e-05	2e-05	0.0175	0.1111	2e-05	0.4262	2e-05	0.452	2e-05	0.4655	10.4441	0.220353	3.38462	Stable
C030006K11Rik	0.5349	0.2592	0.3856	0.3975	0.4957	0.3056	0.1473	0.1047	0.1031	2e-05	0.318742	0.0162936	-1.64954	Down
C1qa	2e-05	2e-05	2e-05	2e-05	0.2018	2e-05	0.19	0.3159	0.2846	0.2813	5.30919	0.0582127	2.40849	Stable
C1qb	2e-05	0.1355	2e-05	2e-05	0.6225	2e-05	0.2677	0.3465	2e-05	2e-05	0.810305	1	-0.303463	Stable
C1qbp	29.5535	40.3758	24.6962	32.9283	29.0591	34.7472	30.2144	30.5664	28.0193	33.2029	1.00088	0.601508	0.00126423	Stable
C1qc	2e-05	2e-05	2e-05	2e-05	2e-05	2e-05	2e-05	2e-05	0.1781	0.1781	3562.6	0.133614	11.7987	Stable
C1ql3	2e-05	2e-05	2e-05	2e-05	2e-05	2e-05	2e-05	0.4234	0.2414	0.5165	11813.4	0.0539064	13.5281	Stable
C2cd2l	0.2312	0.1679	0.2307	0.3038	1.7084	0.3853	1.3287	2.0613	2.931	1.2101	2.99637	0.0472018	1.58321	Up
C2cd4c	2e-05	2e-05	2e-05	2e-05	2e-05	2e-05	2e-05	0.1334	2e-05	2e-05	1334.8	0.317311	10.3824	Stable
C2cd5	2e-05	2e-05	2e-05	2e-05	2e-05	2e-05	2e-05	2e-05	2e-05	0.1145	1145.8	0.317311	10.1621	Stable
Cab39	6.9639	6.9414	4.861	7.3566	5.7536	5.1495	7.2951	6.5068	6.2716	7.7165	1.03335	0.754023	0.0473254	Stable
Cab39l	1.2342	1.965	1.081	2.1464	1.9589	1.1974	1.0041	0.6455	1.5536	1.2209	0.670383	0.0758002	-0.576942	Stable
Cabp1	2e-05	2e-05	2e-05	0.1019	0.0973	2e-05	2e-05	2e-05	0.144	2e-05	0.723075	0.699854	-0.467782	Stable
Cabp7	2e-05	2e-05	2e-05	0.0095	2e-05	2e-05	2e-05	2e-05	2e-05	2e-05	0.0104384	0.317311	-6.58195	Stable
Cacna1a	0.0748	0.1666	0.1005	0.1453	0.0341	0.3918	2e-05	2e-05	2e-05	0.071	0.887896	0.169265	-0.171538	Stable
Cacna1b	2e-05	2e-05	2e-05	2e-05	2e-05	2e-05	0.0112	0.0317	0.0135	0.0174	738.2	0.0186029	9.52787	Up
Cacna1e	2e-05	2e-05	2e-05	2e-05	2e-05	2e-05	0.0132	0.3334	0.3201	0.7225	13892.2	0.0186029	13.762	Up
Cacna1g	0.335	2e-05	0.0638	0.0874	2e-05	1.348	2e-05	2e-05	2e-05	2e-05	2.77246	0.410117	1.47117	Stable
Cacna2d1	2.0278	1.8452	0.6907	2.0791	5.9809	1.2014	2.3711	6.8862	6.7143	7.5307	1.95693	0.117185	0.968592	Stable
Cacna2d2	1.3756	5.1158	3.6806	4.9737	3.0643	2.7799	2.1001	0.572	0.4149	0.7447	0.363075	0.0282801	-1.46166	Down
Cacna2d3	2e-05	0.125	0.0835	0.0636	0.2332	2e-05	0.3823	0.6515	0.9875	0.8553	5.69267	0.0936926	2.50911	Stable
Cacnb3	2e-05	2e-05	2e-05	2e-05	2e-05	2e-05	2e-05	0.2106	2e-05	2e-05	2106.8	0.317311	11.0408	Stable
Cacnb4	1.5309	1.2039	0.51	1.4805	0.76	2.2661	1.0264	0.7236	1.0069	1.3944	1.16993	0.916815	0.226418	Stable
Cacng2	0.9041	0.3681	1.1195	0.9209	0.8628	1.2888	0.2021	2e-05	2e-05	2e-05	0.357082	0.11273	-1.48567	Stable
Cacng3	2e-05	2e-05	2e-05	2e-05	2e-05	2e-05	2e-05	2e-05	0.2703	2e-05	2703.8	0.317311	11.4008	Stable
Cacng5	0.2292	2e-05	2e-05	2e-05	2e-05	0.1685	2e-05	2e-05	2e-05	2e-05	0.735258	0.881497	-0.443677	Stable
Cacng7	0.1087	2e-05	2e-05	0.0924	2e-05	0.1943	2e-05	2e-05	2e-05	2e-05	0.966295	0.699854	-0.0494637	Stable
Cacng8	2e-05	2e-05	0.0604	0.0638	3.9064	2e-05	0.7136	3.9048	4.4267	1.6543	2.65452	0.24479	1.40845	Stable
Cacybp	26.9739	4.3799	20.1441	24.8658	3.9679	7.3392	4.1926	18.7734	15.7657	3.8834	0.621851	0.250592	-0.685359	Stable
Cad	0.0369	0.0125	0.0158	0.0417	0.0218	0.0319	0.0162	0.0107	0.0083	2e-05	0.521523	0.117185	-0.939197	Stable
Cadm1	3.0544	2.7292	1.8356	2.5399	5.7238	3.4979	6.5871	15.3789	10.4425	13.1319	3.08749	0.0162936	1.62643	Up
Cadm2	10.6152	6.9501	7.6539	9.3299	12.605	9.1924	16.6058	29.8606	34.1663	32.5757	2.59576	0.0472018	1.37616	Up
Cadm3	42.1431	15.8546	26.1888	37.9648	22.4193	40.1349	29.1754	20.6926	14.3054	16.924	0.838568	0.464702	-0.254	Stable
Cadm4	9.8875	8.116	10.5088	11.0405	8.026	17.7568	8.246	4.3624	5.1907	3.2124	0.814823	0.250592	-0.295441	Stable
Cadps	11.8857	11.0694	12.5287	12.5637	14.795	10.9314	10.2788	11.1528	16.4975	15.6303	1.02623	0.754023	0.0373528	Stable
Cadps2	8.328	1.8716	2.7843	2.7961	1.7506	13.6546	1.19	0.7614	1.5656	1.1759	1.0466	0.117185	0.0657081	Stable
Calb1	419.87	288.959	313.271	592.751	215.482	609.86	176.397	23.897	21.9314	26.3054	0.46898	0.117185	-1.0924	Stable
Calb2	443.817	324.141	295.581	477.68	211.263	516.983	182.501	49.2803	21.2416	23.5353	0.45281	0.117185	-1.14302	Stable
Calca	2e-05	0.9089	2e-05	2e-05	3.4946	3.3096	2.392	2e-05	2e-05	2e-05	1.29478	1	0.372712	Stable
Calcoco1	0.2556	0.4044	2e-05	0.1285	0.8526	2e-05	0.4531	0.2865	0.1946	0.4088	0.818356	0.834035	-0.2892	Stable
Cald1	0.2591	2e-05	0.1124	2.2037	3.0413	2.1829	0.0874	0.0417	0.0978	2e-05	0.429059	0.20869	-1.22075	Stable
Calr	56.2331	47.9922	51.8187	58.2832	43.232	49.65	37.8757	41.1864	23.3189	35.1698	0.726826	0.0282801	-0.460317	Stable
Calu	10.8034	2.9902	2.7402	3.3684	2.8984	9.6078	2.2855	1.6089	1.7729	3.0685	0.804523	0.250592	-0.313795	Stable
Camk1	2e-05	1.7282	1.7525	1.7702	2.3948	1.1735	1.8846	3.0084	2.4913	2.5067	1.44715	0.117185	0.533214	Stable
Camk1d	2e-05	0.9322	2e-05	2e-05	4.6245	0.5644	1.2225	11.9681	29.1506	3.321	8.31898	0.0722541	3.05641	Stable
Camk2a	5.6304	11.2025	8.3684	14.5394	91.6096	21.2677	69.2833	177.886	234.336	226.666	5.55338	0.0282801	2.47337	Up
Camk2b	25.6508	27.9223	34.485	65.2133	51.9187	68.796	48.9848	89.9042	101.913	96.4072	1.97868	0.0282801	0.984537	Up
Camk2d	13.976	12.3207	11.0542	15.7711	31.9121	18.6483	22.8504	46.6139	63.4877	54.1029	2.41907	0.0282801	1.27445	Up
Camk2g	9.1889	10.2031	10.15	13.6141	17.8267	18.3273	15.2698	20.1018	35.6834	31.3027	1.979	0.0162936	0.984772	Up
Camk2n1	2e-05	2e-05	2e-05	2e-05	2e-05	2e-05	0.7567	2.387	2.8841	2.5038	85316.2	0.0186029	16.3805	Up
Camk4	7.0081	5.1046	5.2092	6.5672	5.4749	8.4655	4.5696	4.499	2.5393	1.7812	0.744265	0.117185	-0.426111	Stable
Camkk1	2e-05	2e-05	0.0224	2e-05	2e-05	2e-05	0.1383	0.9072	2e-05	2e-05	46.5107	0.368364	5.53949	Stable
Camkk2	1.0022	1.21	0.755	0.7381	0.5017	0.9209	1.2272	2.1028	1.2728	1.1321	1.58208	0.0472018	0.66182	Up
Camkv	2e-05	0.3363	0.0759	0.3174	11.4409	0.3457	7.1923	18.6106	16.0758	20.7633	5.17543	0.0282801	2.37168	Up
Caml	2e-05	2e-05	2e-05	2e-05	2e-05	2e-05	2e-05	0.0403	2e-05	2e-05	403.8	0.317311	8.6575	Stable
Camsap1	2e-05	2e-05	2e-05	2e-05	2e-05	2e-05	2e-05	2e-05	0.1858	2e-05	1858.8	0.317311	10.8602	Stable
Camsap2	0.0399	0.028	0.03	0.0327	0.0091	0.1569	0.0258	0.2223	0.2521	0.2113	6.21618	0.0758002	2.63603	Stable
Camsap3	0.2325	0.2811	0.2434	2e-05	0.2724	2e-05	0.2114	0.1738	0.1801	0.1602	0.704785	0.0936926	-0.504744	Stable
Cand1	9.8332	9.696	9.1718	10.3373	12.1231	9.931	10.3502	9.1418	11.4556	10.5011	1.00427	0.601508	0.00614272	Stable
Canx	27.011	22.446	22.0353	25.929	21.4352	38.0264	21.7425	20.7859	17.4992	20.5633	0.997987	0.174525	-0.0029064	Stable
Cap1	6.1776	10.8959	5.5824	7.7356	14.2399	8.0728	12.3167	21.2335	10.9334	12.1741	1.45034	0.117185	0.536387	Stable
Cap2	5.8361	4.3364	4.453	4.8997	5.479	5.3367	5.658	5.2482	10.1326	8.7154	1.4034	0.117185	0.488926	Stable
Capn1	0.356	0.5584	0.5191	0.4052	1.0142	0.6054	1.1922	1.4339	2.1726	2.0996	2.6302	0.0162936	1.39517	Up
Capn2	4.7314	5.9702	4.9672	5.5397	5.2785	5.3622	3.4055	2.176	2.0812	1.9129	0.563967	0.0472018	-0.826317	Down
Capn5	2e-05	2e-05	2e-05	2e-05	0.7718	2e-05	0.8694	1.1018	0.6003	0.8521	4.43543	0.0582127	2.14907	Stable
Capns1	5.0755	3.2816	8.0592	8.5375	3.7096	3.4527	2.3877	1.4957	1.224	1.2018	0.34057	0.0162936	-1.55398	Down
Caprin1	1.4998	2.2443	1.702	3.6481	1.4861	2.9806	3.2655	3.8857	2.3744	2.5445	1.42252	0.0758002	0.50845	Stable
Capza1	6.0784	5.6129	4.5621	5.49	5.9658	5.4527	9.0332	8.2311	4.9483	4.7395	1.16946	0.916815	0.225842	Stable
Capza2	35.9071	39.7656	25.8276	45.8536	38.518	29.249	37.837	68.0601	36.3853	66.2559	1.27931	0.601508	0.355363	Stable
Capzb	14.8239	15.3986	10.0671	14.083	13.3232	8.985	15.0488	14.0225	21.7526	10.4573	1.03797	0.916815	0.0537646	Stable
Car1	1.126	2.0515	1.9706	0.1049	1.1229	2e-05	1.1631	0.0801	0.7064	0.0975	0.321072	0.0758002	-1.63903	Stable
Car11	2e-05	2e-05	2e-05	2e-05	2e-05	2e-05	2e-05	2e-05	2e-05	0.5075	5075.8	0.317311	12.3094	Stable
Car14	0.332	0.6595	2e-05	0.4557	0.8404	0.3849	0.498	0.142	0.1877	0.1304	0.587073	0.347208	-0.768388	Stable
Car2	59.0967	67.8272	78.0789	59.0172	64.8087	60.2809	50.924	34.7477	49.9736	43.2576	0.727381	0.0282801	-0.459217	Stable
Car4	3.8795	3.7848	3.1376	6.4026	2.1646	6.3129	2.6286	0.5823	0.4496	0.5675	0.544212	0.117185	-0.877759	Stable
Car7	0.3379	0.4016	0.463	0.7389	0.8607	0.8588	0.3893	2e-05	2e-05	2e-05	0.445437	0.11273	-1.16671	Stable
Car8	89.2311	62.3137	75.1938	90.6699	32.7345	115.67	29.4896	2e-05	2e-05	2e-05	0.414572	0.11273	-1.27031	Stable
Carhsp1	2.5156	5.1705	2.7044	2.2014	2.524	2.3336	3.9704	1.934	3.7214	2.681	0.968543	0.916815	-0.0461119	Stable
Carkd	7.3287	6.3092	4.2467	7.3957	6.3586	7.0244	5.8123	7.5218	5.0884	6.1952	1.0001	0.754023	0.00014591	Stable
Carm1	2e-05	0.1015	2e-05	2e-05	0.2361	0.4116	1.3662	0.4542	0.2194	0.2947	8.13274	0.0150186	3.02374	Up
Cars	0.4639	0.4412	0.5068	0.6604	0.5703	0.8769	0.7074	0.5205	0.773	0.651	1.33535	0.0472018	0.41722	Stable
Cars2	2e-05	0.2455	2e-05	2e-05	2e-05	0.1882	2e-05	0.7638	2e-05	2e-05	3.87678	0.520529	1.95486	Stable
Casc4	2e-05	2e-05	2e-05	2e-05	2e-05	35.4839	2e-05	2e-05	0.0963	2e-05	355803	0.136037	18.4407	Stable
Cask	0.8528	2.1355	1.988	1.3929	0.9571	1.5061	0.6902	1.835	1.0674	1.3979	0.88675	0.754023	-0.1734	Stable
Caskin1	1.4589	0.7812	1.5218	1.344	1.4492	1.0717	1.0968	0.9054	0.9632	0.7091	0.724047	0.0758002	-0.465845	Stable
Cast	2e-05	0.181	2e-05	2e-05	0.0123	0.1519	0.1107	2e-05	2e-05	2e-05	1.3584	1	0.441907	Stable
Cat	4.1448	3.5455	2.6904	2.9392	3.7058	2.7599	2.2711	0.7333	0.611	0.4457	0.40063	0.0162936	-1.31966	Down
Cav1	2e-05	0.4966	2e-05	2e-05	2e-05	2e-05	2e-05	2e-05	2e-05	2e-05	0.00020134	0.317311	-12.2781	Stable
Cbln1	2.525	0.8883	0.7318	2.046	0.3639	1.4912	0.1471	2e-05	2e-05	2e-05	0.249941	0.0445386	-2.00034	Down
Cbln3	2e-05	1.8113	1.2843	3.1871	0.705	0.9506	2e-05	2e-05	2e-05	2e-05	0.13605	0.0582127	-2.87779	Stable
Cbr1	9.8882	11.2105	9.9757	8.2672	10.816	10.3284	12.9876	14.5896	11.4949	13.9016	1.26206	0.0282801	0.335785	Stable
Cbr3	0.3701	0.9313	0.5689	1.0899	1.8365	2.1183	1.3069	3.6702	3.4562	3.223	2.87168	0.0162936	1.5219	Up
Cbr4	1.8347	1.7108	1.8393	1.7711	1.4197	2e-05	1.1429	2.3387	0.2908	0.5367	0.502486	0.117185	-0.992844	Stable
Cbs	0.5958	0.6671	0.6657	0.9283	0.1347	0.9045	0.2621	0.1494	0.3963	0.3311	0.683046	0.347208	-0.549946	Stable
Cbx1	1.6387	0.7791	2e-05	1.366	2e-05	2e-05	2e-05	2e-05	2e-05	2e-05	2.64e-05	0.0539064	-15.2076	Stable
Cbx3	2e-05	38.0495	2e-05	2e-05	2e-05	1.7875	2e-05	2e-05	2e-05	2e-05	0.0469803	0.881497	-4.4118	Stable
Cbx5	0.4049	1.0353	0.8782	2.6351	1.8166	1.9787	2e-05	2.3053	1.4236	0.7452	0.953135	0.916815	-0.0692474	Stable
Cc2d1a	2e-05	0.0762	0.1698	0.0679	0.0853	0.1368	2e-05	0.1917	0.1035	0.1162	1.37323	0.294802	0.457571	Stable
Cc2d1b	2e-05	2e-05	2e-05	2e-05	2e-05	2e-05	0.0321	2e-05	2e-05	2e-05	321.8	0.317311	8.33002	Stable
Ccar1	0.2818	2e-05	0.1444	0.1649	0.1011	0.1947	0.2163	2e-05	0.13	2e-05	0.781601	0.751086	-0.355495	Stable
Ccbl1	0.3637	0.3411	0.4532	1.1106	0.2878	0.6082	0.2599	0.1527	2e-05	0.2577	0.500125	0.0758002	-0.999639	Stable
Ccbl2	0.8371	0.8285	0.7093	0.4332	0.3498	1.2843	0.9413	0.6059	0.7128	0.2793	1.2108	0.601508	0.275966	Stable
Ccdc104	0.1231	1.8272	1.6884	1.7917	0.3595	1.4365	1.326	0.1582	0.6503	0.8797	0.768701	0.464702	-0.379506	Stable
Ccdc110	2e-05	2e-05	0.0394	2e-05	2e-05	2e-05	2e-05	2e-05	2e-05	2e-05	0.00253293	0.317311	-8.62498	Stable
Ccdc115	2e-05	2e-05	0.0229	2e-05	2e-05	2e-05	2e-05	2e-05	2e-05	2e-05	0.00435161	0.317311	-7.84424	Stable
Ccdc12	2e-05	2e-05	2e-05	2e-05	2e-05	2.42	2e-05	2e-05	2e-05	2e-05	24200.8	0.317311	14.5628	Stable
Ccdc124	2e-05	1.3731	2e-05	2e-05	2e-05	2e-05	2e-05	2.4301	0.3295	1.7764	3.30331	0.195539	1.72391	Stable
Ccdc127	2e-05	0.0992	2e-05	2e-05	2e-05	2e-05	2e-05	2e-05	0.0993	2e-05	1.00101	0.881497	0.00145243	Stable
Ccdc132	0.1217	0.0804	5.9374	0.144	0.2525	7.043	0.228	6.1693	0.8119	5.5692	3.03265	0.0758002	1.60058	Stable
Ccdc136	0.1728	0.4351	0.1642	0.201	0.1318	0.1969	0.0812	0.104	0.3528	0.1807	0.828672	0.601508	-0.271126	Stable
Ccdc177	2e-05	2e-05	2e-05	2e-05	2e-05	2e-05	2e-05	0.7536	1.2042	0.1916	21494.4	0.0539064	14.3917	Stable
Ccdc22	0.364	0.274	0.1102	0.1891	0.2913	0.4019	0.177	0.1802	0.1634	0.1907	0.906072	0.601508	-0.142302	Stable
Ccdc25	2e-05	2e-05	2e-05	2e-05	2e-05	0.1415	2e-05	2e-05	2e-05	2e-05	1415.8	0.317311	10.4674	Stable
Ccdc28a	2e-05	2e-05	2e-05	2e-05	2e-05	2e-05	2e-05	2e-05	0.0477	2e-05	477.8	0.317311	8.90026	Stable
Ccdc30	0.0233	0.3508	0.0345	0.024	0.0309	0.0232	0.0126	2e-05	0.0283	2e-05	0.138382	0.027803	-2.85327	Down
Ccdc32	2e-05	2e-05	2e-05	2e-05	2e-05	0.1342	0.1018	2e-05	2e-05	2e-05	2360.6	0.136037	11.2049	Stable
Ccdc43	0.0724	0.1519	2e-05	2e-05	0.1118	0.1847	0.1774	0.199	0.2435	0.2997	3.28524	0.00881586	1.716	Up
Ccdc47	2e-05	2e-05	2e-05	2e-05	6.9166	2e-05	2e-05	2e-05	6.51	2e-05	0.941215	0.881497	-0.0874044	Stable
Ccdc58	0.6235	0.295	0.34	0.7541	2e-05	0.7115	2e-05	2e-05	0.7608	0.651	1.05501	0.751086	0.0772606	Stable
Ccdc6	2e-05	2e-05	0.022	2e-05	2e-05	2e-05	2e-05	0.3201	0.0723	1.1604	70.3279	0.12609	6.13603	Stable
Ccdc85c	2e-05	0.1245	2e-05	2e-05	2e-05	2e-05	2e-05	2e-05	2e-05	2e-05	0.0008027	0.317311	-10.2829	Stable
Ccdc88a	2e-05	2e-05	2e-05	0.007	2e-05	2e-05	2e-05	2e-05	2e-05	2e-05	0.0141243	0.317311	-6.14568	Stable
Ccdc90b	0.0369	2e-05	2e-05	0.2053	0.0988	2e-05	0.298	0.2661	0.1846	2e-05	2.19546	0.450644	1.13452	Stable
Ccdc91	2e-05	2e-05	2e-05	2e-05	2e-05	2e-05	2e-05	2e-05	2e-05	0.3035	3035.8	0.317311	11.5679	Stable
Ccdc92	1.0055	1.1382	0.7995	1.0183	2e-05	0.1372	2e-05	0.7866	0.6937	2e-05	0.408313	0.0722541	-1.29225	Stable
Ccdc93	2e-05	2e-05	2e-05	2e-05	2e-05	2e-05	2e-05	2e-05	2e-05	0.0315	315.8	0.317311	8.30287	Stable
Cck	2e-05	2e-05	2e-05	2e-05	2e-05	2e-05	2e-05	0.6207	2e-05	2e-05	6207.8	0.317311	12.5999	Stable
Ccny	0.5276	0.3196	0.4471	0.3233	1.1103	0.6003	1.044	2.593	1.2576	0.7705	2.29679	0.0472018	1.19962	Up
Ccs	2e-05	1.4987	2e-05	2e-05	2e-05	2e-05	2e-05	2e-05	2e-05	2e-05	6.67e-05	0.317311	-13.8715	Stable
Ccsap	2e-05	2e-05	2e-05	2e-05	0.2858	2e-05	0.3182	0.7346	2e-05	0.1525	4.21624	0.195539	2.07596	Stable
Cct2	29.9043	15.0267	11.7575	24.5941	25.688	22.1132	24.8939	12.1146	12.8334	21.7146	0.875658	0.464702	-0.19156	Stable
Cct3	15.2016	15.0243	11.6752	16.512	14.2612	15.551	16.3089	13.5421	11.3866	13.1788	0.962753	0.601508	-0.0547624	Stable
Cct4	9.226	8.4923	7.5568	7.828	10.0327	12.2525	8.0797	6.5653	8.981	7.9719	1.01657	0.916815	0.0237043	Stable
Cct5	11.3584	9.9825	11.9008	9.7103	14.8597	11.8117	9.1812	9.5265	11.6649	12.208	0.940853	0.601508	-0.0879591	Stable
Cct6a	9.9426	9.5139	4.0289	12.3503	6.386	5.913	11.4243	15.1177	6.4725	8.7934	1.13025	0.754023	0.176637	Stable
Cct6b	5.0826	2e-05	2e-05	4.6312	0.9676	2.0778	4.1457	3.8788	1.4089	3.5391	1.40901	0.600402	0.494686	Stable
Cct7	14.7038	8.1974	11.1694	10.8015	13.312	14.635	14.9764	10.4108	9.2641	9.3	1.00691	0.916815	0.00993838	Stable
Cct8	15.8418	11.0059	13.1418	12.6485	14.8315	11.9321	12.087	10.0705	10.2504	9.6413	0.800084	0.0282801	-0.321776	Stable
Ccz1	0.3757	1.0422	1.6271	2e-05	0.1368	0.509	1.0928	0.446	0.4075	0.316	0.87098	0.601508	-0.199289	Stable
Cd151	0.014	2e-05	0.0552	2e-05	0.0799	0.0976	2e-05	2e-05	2e-05	0.0687	1.11546	0.911286	0.157641	Stable
Cd200	0.7077	1.3246	2.0667	1.9994	4.8861	2.1521	4.2254	6.4146	5.2924	6.3046	2.22032	0.0282801	1.15077	Up
Cd2ap	2e-05	2e-05	2e-05	2e-05	2e-05	2e-05	0.0251	2e-05	2e-05	2e-05	251.8	0.317311	7.97613	Stable
Cd2bp2	2e-05	0.074	2e-05	2e-05	0.089	0.2362	0.1107	2e-05	2e-05	2e-05	2.12781	0.63787	1.08937	Stable
Cd34	2e-05	2e-05	2e-05	2e-05	2e-05	2e-05	2e-05	2e-05	0.2882	0.3126	6008.6	0.136037	12.5528	Stable
Cd38	0.3989	3.4722	2e-05	0.4191	2e-05	0.627	0.4804	2e-05	2e-05	2e-05	0.258135	0.73819	-1.9538	Stable
Cd44	0.3938	0.3638	0.2796	0.5217	0.3306	0.4096	0.3293	2e-05	2e-05	2e-05	0.391088	0.11273	-1.35444	Stable
Cd47	12.0856	8.9282	7.7809	10.8809	9.8337	10.6628	9.1657	11.0024	14.8948	11.6988	1.15987	0.250592	0.213967	Stable
Cd81	56.8835	39.2834	36.4958	63.8756	41.7517	56.3939	88.1223	57.3595	82.6968	75.0953	1.50937	0.0472018	0.593947	Up
Cd82	3.1426	2.2098	4.1223	3.4008	4.1001	1.7148	3.8649	2.6548	3.6715	1.4317	0.785698	0.250592	-0.347953	Stable
Cd9	2.752	7.3411	1.6928	2.6104	7.0695	2.1114	9.7627	3.4667	5.8395	2e-05	0.986701	0.916815	-0.0193156	Stable
Cda	2e-05	0.4803	0.3638	0.1394	1.6779	0.2932	1.3964	0.1426	2e-05	2e-05	0.688445	0.459207	-0.538588	Stable
Cdc16	2e-05	2e-05	2e-05	2e-05	2e-05	2e-05	2e-05	2e-05	0.1384	0.231	3694.6	0.136037	11.8512	Stable
Cdc23	0.1641	0.0933	0.0153	0.1093	0.1051	0.1294	0.0743	2e-05	0.0211	0.095	0.65658	0.347208	-0.606958	Stable
Cdc26	2e-05	0.7061	2e-05	2e-05	2e-05	2e-05	0.759	2e-05	2e-05	2e-05	1.07491	0.881497	0.104216	Stable
Cdc37	10.4246	5.8818	7.9173	12.166	10.0788	10.9114	6.1043	10.7418	4.7943	4.4762	0.796841	0.464702	-0.327636	Stable
Cdc42	32.9456	39.9873	23.9008	30.662	29.4379	30.1189	28.9401	50.6747	34.5178	55.9077	1.27544	0.347208	0.350994	Stable
Cdc42bpa	0.3767	0.5538	0.1966	0.3764	0.2602	0.1286	0.0652	2e-05	0.0109	0.0316	0.133991	0.00902344	-2.89979	Down
Cdc42bpb	0.0362	2e-05	2e-05	0.0324	0.0284	0.0245	0.1745	0.1879	0.1086	0.2279	7.45466	0.046533	2.89814	Up
Cdc42ep1	1.8762	1.0949	0.8333	0.9726	0.5703	1.8367	0.4858	2e-05	2e-05	2e-05	0.434343	0.0722541	-1.20309	Stable
Cdc42ep4	3.3159	1.1839	1.4975	1.3927	0.686	2.398	0.8813	0.2826	0.0873	0.1976	0.476325	0.117185	-1.06998	Stable
Cdc5l	1.8211	1.4768	0.3535	0.4511	1.5776	0.8617	0.2573	0.4216	1.3678	0.0931	0.528424	0.117185	-0.920233	Stable
Cdc73	0.0516	0.0283	0.0298	0.025	2e-05	0.0245	2e-05	2e-05	2e-05	2e-05	0.182452	0.0342661	-2.45441	Down
Cdh10	0.0663	2e-05	2e-05	0.0359	2e-05	0.0654	2e-05	2e-05	0.119	0.152	3.29004	0.315979	1.71811	Stable
Cdh11	2e-05	2e-05	2e-05	2e-05	2e-05	2e-05	2e-05	0.2712	0.8345	2e-05	11057.6	0.136037	13.4328	Stable
Cdh13	2e-05	0.3724	0.2392	0.0905	1.0718	0.1256	0.7653	1.8955	1.3545	2.0276	3.47733	0.0758002	1.79798	Stable
Cdh15	0.7214	2e-05	0.2164	0.1481	2e-05	0.3838	2e-05	2e-05	2e-05	2e-05	0.3535	0.289587	-1.50022	Stable
Cdh2	1.8981	3.0169	1.6058	1.722	2.6181	2.4237	2.1609	3.6148	2.317	2.5919	1.20693	0.347208	0.271337	Stable
Cdh6	2e-05	2e-05	2e-05	2e-05	2e-05	2e-05	0.0406	2e-05	0.0568	2e-05	974.6	0.136037	9.92867	Stable
Cdip1	2e-05	2e-05	2e-05	2e-05	2e-05	1.2246	0.9631	0.9522	2e-05	2e-05	31399.4	0.0539064	14.9384	Stable
Cdipt	6.4292	5.9209	5.2413	6.0374	6.4181	5.2688	4.9799	5.026	5.3827	6.5825	0.906579	0.250592	-0.141495	Stable
Cdk16	0.1746	0.0905	0.0706	0.175	0.146	0.1034	0.1383	0.1471	0.1323	2e-05	0.793543	0.464702	-0.333619	Stable
Cdk18	2e-05	0.0188	2e-05	2e-05	2e-05	2e-05	2e-05	0.1781	0.075	0.2224	25.1875	0.12609	4.65464	Stable
Cdk19	0.1412	2e-05	2e-05	0.2516	2e-05	0.2183	2e-05	2e-05	2e-05	2e-05	0.555872	0.520529	-0.847175	Stable
Cdk2ap1	2e-05	2e-05	2e-05	2e-05	2e-05	2e-05	2e-05	0.569	2e-05	2e-05	5690.8	0.317311	12.4744	Stable
Cdk5	2.9497	4.574	4.0088	4.6583	6.6933	6.2036	5.9895	7.0369	5.9838	7.321	1.42172	0.0472018	0.507638	Stable
Cdk5r2	2e-05	0.2159	2e-05	2e-05	2e-05	2e-05	0.3134	2e-05	0.3414	0.3227	4.52607	0.12609	2.17826	Stable
Cdkl5	2e-05	2e-05	2e-05	2e-05	2e-05	2e-05	2e-05	0.3768	2e-05	0.5834	9602.6	0.136037	13.2292	Stable
Cdkn1b	0.8957	2e-05	0.9768	0.528	0.2589	0.6014	2e-05	2e-05	2e-05	2e-05	0.22617	0.0946707	-2.14452	Stable
Cdkn2aip	0.0495	2e-05	2e-05	2e-05	0.0316	2e-05	2e-05	2e-05	2e-05	2e-05	0.00123213	0.136037	-9.66463	Stable
Cds1	1.4331	3.3689	3.0016	1.4339	3.662	0.4447	5.0296	0.1244	1.7652	0.082	0.577224	0.250592	-0.792797	Stable
Cds2	7.1413	6.7178	5.0448	7.919	5.9743	4.0209	3.2911	3.1994	4.2591	4.1981	0.57836	0.00902344	-0.789959	Down
Cecr5	0.1717	2e-05	2e-05	0.0574	0.1098	1.4866	0.0642	0.0481	2e-05	2e-05	4.71747	0.914184	2.23801	Stable
Cecr6	2e-05	2e-05	2e-05	2e-05	2e-05	2e-05	0.0466	0.106	0.2327	0.2863	6716.2	0.0186029	12.7134	Up
Celf1	2e-05	2e-05	2e-05	1.1221	2e-05	2e-05	2e-05	2e-05	2e-05	2e-05	8.91e-05	0.317311	-13.454	Stable
Celf2	2.8299	1.3982	0.852	3.5707	2.6674	2.5806	3.022	4.8992	3.5547	4.3329	1.62476	0.117185	0.70023	Stable
Celf4	0.6093	2e-05	2e-05	0.3302	0.6071	1.1717	0.4332	0.6623	0.4648	1.5665	2.77925	0.0749129	1.4747	Stable
Celf5	2e-05	2e-05	2e-05	2e-05	0.0669	2e-05	2e-05	0.3302	2e-05	2e-05	4.93102	0.881497	2.30189	Stable
Cend1	10.8913	5.5034	13.7198	5.9148	11.7406	22.9601	8.315	7.0932	5.4299	11.1149	1.14953	0.916815	0.201048	Stable
Cenpv	2e-05	2e-05	2e-05	2e-05	2e-05	2e-05	2e-05	0.079	0.302	2e-05	3810.6	0.136037	11.8958	Stable
Cep112	2e-05	2e-05	2e-05	2e-05	2e-05	2e-05	2e-05	2e-05	1.5773	2e-05	15773.8	0.317311	13.9452	Stable
Cep170	0.3932	0.0977	1.4874	0.721	0.1556	0.887	0.8965	0.4466	1.6399	0.0941	1.38852	0.464702	0.473553	Stable
Cep170b	0.0507	0.1456	0.4234	0.0307	0.2153	0.1496	0.4263	0.4265	0.2642	0.1274	1.61026	0.174525	0.687292	Stable
Cep76	3.3687	3.5865	5.3204	4.0296	0.3831	2.9182	2.6428	2e-05	2e-05	2e-05	0.333231	0.0263877	-1.58541	Down
Cept1	0.5334	0.5641	0.5385	0.5464	0.6331	0.5127	0.6511	2e-05	2e-05	2e-05	0.413376	0.11273	-1.27447	Stable
Cers1	0.0653	2e-05	2e-05	2e-05	2e-05	0.0882	0.0516	0.0466	0.1355	0.0405	5.54298	0.040609	2.47066	Up
Ces1c	2e-05	2e-05	0.073	2e-05	2e-05	2e-05	0.0498	0.3553	2e-05	2e-05	5.54406	0.520529	2.47094	Stable
Cetn2	2e-05	0.2029	0.2811	2e-05	1.0088	0.5661	0.3769	0.6495	0.5775	0.2305	1.60801	0.173217	0.685275	Stable
Cfdp1	2e-05	2e-05	1.0138	1.6824	2e-05	1.4517	2e-05	2e-05	2e-05	2e-05	0.538442	0.520529	-0.893137	Stable
Cfl1	542.432	331.99	307.571	516.058	405.054	430.75	415.798	493.13	325.3	412.579	0.987852	0.916815	-0.0176328	Stable
Cfl2	26.3938	33.452	21.7054	36.3295	29.5067	30.8241	17.4058	12.8273	14.4952	12.0372	0.594281	0.0472018	-0.750782	Down
Chac2	2e-05	2e-05	2e-05	2e-05	0.1021	0.0522	0.053	2e-05	2e-05	2e-05	1.03014	0.699854	0.0428445	Stable
Champ1	2e-05	2e-05	2e-05	2e-05	2e-05	0.0224	2e-05	2e-05	2e-05	2e-05	224.8	0.317311	7.8125	Stable
Chat	2e-05	2e-05	2e-05	2e-05	2e-05	2e-05	2e-05	0.0945	0.0393	0.0876	2214.4	0.0539064	11.1127	Stable
Chchd3	6.7508	4.1109	3.2107	3.5546	3.0347	3.6313	1.5066	2.2902	0.7188	1.5777	0.470658	0.0472018	-1.08725	Down
Chchd4	1.3119	2e-05	1.1523	0.9607	2e-05	0.6461	2e-05	2e-05	0.7571	2e-05	0.409718	0.220353	-1.2873	Stable
Chchd5	0.3508	0.3445	2e-05	2e-05	2e-05	0.3478	2e-05	0.2338	2e-05	2e-05	0.836488	0.813945	-0.257584	Stable
Chchd6	0.4484	0.623	2e-05	0.5815	0.4142	0.352	0.3831	0.2525	0.5406	2.9197	2.15174	0.754023	1.1055	Stable
Chd4	0.0739	2e-05	0.0534	0.0865	2e-05	0.0573	2e-05	2e-05	2e-05	2e-05	0.268331	0.195539	-1.89791	Stable
Chek1	0.1682	2e-05	2e-05	2e-05	2e-05	0.1933	0.3984	0.3195	0.2091	0.3496	8.73485	0.00705833	3.12678	Up
Cherp	0.2469	2e-05	2e-05	0.2453	2e-05	0.2182	2e-05	2e-05	0.136	2e-05	0.71966	0.63787	-0.474612	Stable
Chga	2e-05	2e-05	0.1959	2e-05	2e-05	2e-05	2e-05	0.4126	2e-05	2e-05	2.10573	0.881497	1.07432	Stable
Chgb	0.1417	0.0734	0.0798	0.1083	0.7711	0.1127	0.095	0.1152	0.1	0.1354	0.475432	0.916815	-1.07269	Stable
Chid1	2e-05	0.1903	2e-05	0.2088	2e-05	2e-05	2e-05	1.5478	2e-05	0.4996	5.12942	0.63787	2.3588	Stable
Chkb	2e-05	2e-05	2e-05	2e-05	2e-05	0.1505	0.0931	2e-05	2e-05	2e-05	2436.6	0.136037	11.2507	Stable
Chl1	2.2823	0.1438	0.1995	0.6106	0.5051	1.046	1.5697	1.7735	2e-05	0.1914	1.22434	0.916815	0.292003	Stable
Chm	0.1525	2e-05	2e-05	2e-05	0.2354	0.2752	0.1018	0.1439	0.2455	0.0845	2.19327	0.169265	1.13308	Stable
Chmp1a	2e-05	2e-05	0.6365	2e-05	2e-05	2e-05	1.3047	0.8246	2e-05	0.623	4.32364	0.195539	2.11224	Stable
Chmp2a	2e-05	0.3533	0.4554	0.4708	0.4351	0.4182	0.37	0.3928	0.3901	0.4234	1.16323	0.601508	0.218138	Stable
Chmp3	0.6051	0.6812	2e-05	2e-05	2e-05	0.6086	2e-05	0.9062	0.6975	2e-05	1.71985	0.315979	0.782279	Stable
Chmp4b	4.5937	2.5798	2e-05	2.0067	5.2052	2.5586	4.545	3.3998	3.146	3.4118	1.18601	0.754023	0.246112	Stable
Chmp5	1.8763	1.7204	2.0865	1.9445	0.6193	2.472	0.5508	1.8179	2e-05	0.9371	0.700597	0.347208	-0.513344	Stable
Chmp6	2e-05	2e-05	0.3298	2e-05	0.3733	2.2771	2e-05	1.6966	2e-05	2e-05	5.65129	0.63787	2.49858	Stable
Chmp7	2e-05	2e-05	0.2472	0.0738	2e-05	0.1111	0.1339	0.0361	0.2619	0.1027	2.01115	0.11273	1.00802	Stable
Chn1	2e-05	0.0535	2e-05	2e-05	2e-05	2e-05	2e-05	0.0863	0.2906	0.3483	13.5356	0.12609	3.75869	Stable
Chn2	3.4574	1.7097	2.2952	5.304	0.56	3.7841	0.4365	2e-05	2e-05	2e-05	0.316717	0.0722541	-1.65874	Stable
Chordc1	2.1984	1.7936	1.4499	1.2778	1.3449	2.5754	2.1625	1.5429	1.7458	1.294	1.15574	0.464702	0.20882	Stable
Chpt1	0.3414	2e-05	0.333	0.4686	0.2795	0.3956	0.2879	2e-05	2e-05	2e-05	0.480528	0.281198	-1.05731	Stable
Chrm3	2e-05	2e-05	2e-05	2e-05	2e-05	2e-05	2e-05	0.0616	2e-05	0.046	1076.6	0.136037	10.0723	Stable
Chrm4	2e-05	2e-05	2e-05	2e-05	2e-05	2e-05	2e-05	0.6621	2e-05	2e-05	6621.8	0.317311	12.693	Stable
Chrna4	2e-05	2e-05	2e-05	2e-05	2e-05	2e-05	0.0321	2e-05	0.0744	0.0751	1816.4	0.0539064	10.8269	Stable
Chtop	3.5365	2e-05	1.9779	1.2874	2.0872	0.8717	1.5844	1.0662	0.8103	2e-05	0.487413	0.142457	-1.03678	Stable
Ciapin1	1.3688	0.6213	0.8697	0.5871	0.9687	1.2353	0.8439	1.2167	0.927	0.805	1.13867	0.601508	0.187346	Stable
Cirbp	2.4713	2.0676	1.6959	3.1984	1.2004	2.5511	1.9276	2.3462	1.5385	0.6103	0.8439	0.601508	-0.244855	Stable
Cisd1	32.5303	34.6607	28.8647	36.1469	40.78	56.7453	37.4709	38.5051	51.5356	30.0002	1.2386	0.174525	0.308716	Stable
Cisd2	2.895	7.785	5.6505	9.0813	5.4421	6.3335	4.4217	6.0871	2.0278	2.1277	0.680556	0.250592	-0.555215	Stable
Cit	2e-05	0.0129	2e-05	2e-05	0.0311	2e-05	0.0301	0.0521	0.1151	0.0538	5.6995	0.0846698	2.51084	Stable
Ckap4	5.9301	1.6702	2.3471	3.3249	3.1361	3.4039	3.227	2.9052	2.9337	2.2879	0.899399	0.916815	-0.152967	Stable
Ckap5	1.7513	2.1641	1.5734	3.3828	1.8683	2.6837	0.9957	1.9181	1.9354	1.4096	0.832643	0.601508	-0.26423	Stable
Ckb	4244.85	3840.85	3432.17	4967.86	3395.68	4473.29	3530.54	2743.26	2966.2	2753.15	0.828233	0.174525	-0.271892	Stable
Ckm	25.837	27.5225	12.0601	29.3217	12.8445	22.4934	16.8624	13.3361	13.9177	15.173	0.760162	0.601508	-0.395622	Stable
Ckmt1	96.6444	87.5566	60.7729	85.2615	80.9833	95.4249	108.624	111.906	108.716	123.413	1.33283	0.0162936	0.414492	Stable
Clasp1	1.1927	1.0318	0.1543	0.6398	0.5711	1.2736	0.7655	0.7652	0.4461	0.7452	1.11307	0.601508	0.154549	Stable
Clasp2	1.0397	0.9414	0.834	0.895	0.9538	1.6823	0.9705	0.7716	1.6607	0.9622	1.29662	0.250592	0.374754	Stable
Clcc1	2e-05	2e-05	0.249	2e-05	0.0445	2e-05	2e-05	2e-05	2e-05	2e-05	0.00034065	0.136037	-11.5194	Stable
Clcn2	0.0532	0.0653	2e-05	0.0364	0.0992	0.1542	2e-05	2e-05	2e-05	2e-05	0.607115	0.220353	-0.719959	Stable
Clcn4-2	2e-05	2e-05	2e-05	2e-05	0.0573	2e-05	2e-05	2e-05	0.0235	2e-05	0.410945	0.881497	-1.28298	Stable
Clcn6	2e-05	0.0994	0.1384	0.1413	0.1049	0.0165	2e-05	0.1143	2e-05	0.2116	0.707491	0.597027	-0.499215	Stable
Cldn11	2e-05	0.9068	1.3706	2e-05	1.8124	0.4179	1.2375	1.1641	2.7529	1.278	1.67498	0.463344	0.744144	Stable
Cldn12	2e-05	2e-05	2e-05	2e-05	2e-05	2e-05	2e-05	0.2435	2e-05	0.1644	4079.6	0.136037	11.9942	Stable
Clec2l	0.3019	0.4306	0.5007	0.8333	0.6936	0.985	0.3688	2e-05	0.5529	2e-05	0.690823	0.463344	-0.533612	Stable
Clgn	2e-05	2e-05	0.1152	2e-05	2e-05	0.1599	0.0923	0.0723	2e-05	2e-05	2.81523	0.289587	1.49325	Stable
Clic1	4.4196	1.3318	1.5273	5.208	1.5053	3.7569	0.4371	0.7589	2e-05	2e-05	0.353984	0.046533	-1.49825	Down
Clic4	8.2576	13.4229	14.7772	12.506	10.9521	14.3798	9.2756	6.1523	8.8775	6.6126	0.756024	0.174525	-0.403496	Stable
Clint1	2e-05	2e-05	2e-05	2e-05	2e-05	1.0037	1.0391	2.2485	2e-05	2e-05	42913.4	0.0539064	15.3891	Stable
Clip1	0.3558	0.1759	0.1293	0.5217	0.3628	0.9168	0.3936	1.8381	0.9645	0.6139	3.05849	0.0162936	1.61282	Up
Clip2	8.57	8.2999	7.9705	9.0671	11.1862	10.9022	1.9593	12.3153	1.8788	9.0639	0.800988	0.916815	-0.320148	Stable
Clip3	2e-05	2e-05	2e-05	2e-05	2e-05	0.0735	2e-05	2e-05	2e-05	2e-05	735.8	0.317311	9.52317	Stable
Clmn	0.5837	0.42	0.3213	0.6895	0.1242	0.5624	2e-05	2e-05	2e-05	2e-05	0.263001	0.040609	-1.92686	Down
Clns1a	2e-05	2e-05	0.1628	0.25	2e-05	2e-05	0.2202	2e-05	0.4729	0.1608	2.06835	0.577469	1.04848	Stable
Clpb	0.0157	2e-05	2e-05	2e-05	2e-05	0.0284	2e-05	0.0246	2e-05	0.023	4.81876	0.12609	2.26866	Stable
Clpp	1.413	0.6403	0.8972	0.8232	0.2868	1.1833	0.3151	0.2757	2e-05	0.2382	0.495584	0.117185	-1.0128	Stable
Clptm1	0.2964	0.1579	0.427	0.4438	0.5405	0.4333	0.3219	0.5658	0.3017	0.4665	1.11985	0.464702	0.163311	Stable
Clptm1l	2e-05	1.1762	0.8025	1.1964	2e-05	2e-05	0.768	2e-05	1.1374	1.129	0.955687	0.590014	-0.0653899	Stable
Clpx	2e-05	2e-05	2e-05	2e-05	2e-05	2e-05	0.1154	2e-05	2e-05	2e-05	1154.8	0.317311	10.1734	Stable
Clstn1	0.1337	0.2462	0.2457	0.5393	0.2125	0.6262	1.1097	0.9275	1.5842	1.2119	3.96363	0.00902344	1.98682	Up
Clstn3	2e-05	0.2503	0.2029	0.0541	2e-05	2e-05	0.0264	0.5929	2e-05	2e-05	1.2208	0.577469	0.287825	Stable
Clta	33.1874	20.8458	35.0205	32.29	33.9933	25.4799	59.815	38.8082	52.4848	40.4697	1.39733	0.0758002	0.482676	Stable
Cltb	48.7114	16.0006	28.2593	21.9668	20.8234	28.0373	22.3978	24.7253	23.7028	16.2078	0.847597	0.916815	-0.23855	Stable
Cltc	120.963	121.061	100.574	134.74	136.105	143.63	137.963	163.673	171.679	204.578	1.3392	0.00902344	0.421371	Stable
Clu	8.9275	6.6388	5.6073	7.9313	16.5339	7.8263	8.1511	3.7342	21.9703	19.1777	1.33351	0.601508	0.415224	Stable
Cluh	0.0416	0.103	0.0599	0.5552	0.0629	0.4898	0.4883	0.088	0.0188	0.025	1.34926	0.754023	0.432167	Stable
Clvs1	1.6615	1.0377	0.9054	1.3082	1.3139	1.295	2.0046	0.6164	0.594	0.8922	0.867586	0.250592	-0.204921	Stable
Clvs2	2e-05	2e-05	2e-05	2e-05	2e-05	2e-05	1.8535	0.6364	2e-05	2e-05	24899.6	0.136037	14.6038	Stable
Clybl	1.1361	1.2798	0.638	1.2985	0.7167	2.8242	0.9851	1.1166	1.9054	1.6142	1.66607	0.174525	0.736453	Stable
Cmas	2e-05	2e-05	2e-05	2e-05	2e-05	2e-05	2e-05	0.1879	0.1517	2e-05	3396.6	0.136037	11.7299	Stable
Cmbl	2e-05	0.1879	0.1341	0.2651	1.0642	2e-05	0.9892	0.3054	2e-05	0.4196	1.0381	0.915792	0.0539494	Stable
Cmc1	4.7515	2.452	6.288	2.3204	4.6835	2.9634	1.9509	2.3444	2.7084	1.6072	0.564727	0.117185	-0.824375	Stable
Cmip	2e-05	2e-05	2e-05	2e-05	2e-05	2e-05	2e-05	0.0423	2e-05	0.031	733.6	0.136037	9.51885	Stable
Cmpk1	22.5467	26.4762	17.5383	33.9119	18.2136	37.534	36.5277	42.9883	36.8357	36.0666	1.60045	0.00902344	0.678479	Up
Cmpk2	6.1444	8.5378	5.778	2.9844	3.8432	3.0462	6.3346	0.9551	2.2197	5.7607	0.671227	0.250592	-0.575128	Stable
Cmtm4	2e-05	2e-05	2e-05	2e-05	2e-05	2e-05	0.7439	2e-05	2e-05	2e-05	7439.8	0.317311	12.861	Stable
Cmtm5	2.5118	2.4121	1.9978	3.0575	1.2034	4.8611	1.1054	1.7797	2.2684	1.0979	0.993731	0.347208	-0.0090722	Stable
Cmtm6	2e-05	2e-05	2e-05	2e-05	0.2516	2e-05	2e-05	2e-05	2e-05	2e-05	0.00039733	0.317311	-11.2974	Stable
Cnbp	8.8155	10.0476	4.9793	13.6406	4.5945	4.6418	10.8155	11.1183	2e-05	8.6505	0.837172	0.754023	-0.256403	Stable
Cndp2	19.0657	11.0508	9.0315	18.6549	9.5263	13.7574	9.953	13.0802	11.0892	18.3108	0.983089	0.754023	-0.024606	Stable
Cnih2	2e-05	2e-05	2e-05	2e-05	2e-05	2e-05	2e-05	2e-05	2e-05	0.3831	3831.8	0.317311	11.9038	Stable
Cnih4	0.426	0.4961	0.513	0.5258	0.3744	0.3271	2e-05	0.5321	0.2895	0.4817	0.698163	0.250592	-0.518364	Stable
Cnksr2	0.7438	0.3966	0.5097	0.5194	0.0978	0.4732	0.3918	5.7348	6.8489	1.0129	6.37834	0.250592	2.67318	Stable
Cnn3	1.5867	1.6692	1.1523	1.5191	1.6716	1.5561	0.8806	4.015	2.1713	1.6901	1.35718	0.347208	0.440616	Stable
Cnnm1	0.0581	0.6651	0.0133	0.6497	0.6259	0.5778	2e-05	0.4413	0.0909	0.4809	0.790676	0.347208	-0.338841	Stable
Cnnm2	2e-05	2e-05	2e-05	2e-05	0.0204	0.0295	2e-05	2e-05	2e-05	2e-05	1.44434	0.881497	0.530406	Stable
Cnnm3	2e-05	0.0206	0.0266	0.0353	2e-05	0.0279	0.0167	2e-05	2e-05	2e-05	0.541071	0.435438	-0.88611	Stable
Cnot1	0.7244	0.1366	0.1309	0.357	0.3107	0.9349	0.3782	0.2062	0.188	0.2323	1.16872	0.601508	0.224924	Stable
Cnot10	0.0577	2e-05	0.0331	0.0777	0.043	0.0478	0.0368	0.0521	0.0268	0.0497	1.00794	0.916815	0.0114134	Stable
Cnot11	2e-05	0.0353	0.0151	0.0408	2e-05	0.0432	2e-05	2e-05	2e-05	0.2078	2.75164	0.911286	1.46029	Stable
Cnot2	2e-05	2e-05	2e-05	2e-05	2e-05	2e-05	2e-05	0.5891	2e-05	2e-05	5891.8	0.317311	12.5245	Stable
Cnot3	0.1316	2e-05	0.0668	2e-05	2e-05	0.1018	0.096	0.3628	2e-05	0.3237	4.45591	0.131379	2.15572	Stable
Cnot7	2e-05	2e-05	2e-05	2e-05	2e-05	0.1994	2e-05	2e-05	2e-05	0.1637	3631.6	0.136037	11.8264	Stable
Cnp	370.657	586.088	470.357	378.976	535.28	406.981	462.624	219.538	556.151	260.834	0.814112	0.347208	-0.296702	Stable
Cnpy2	3.2129	2.87	4.8115	3.2685	4.93	2.4493	1.99	1.4212	2.3037	1.741	0.51879	0.00902344	-0.946778	Down
Cnpy4	4.2806	2e-05	0.6923	0.916	2e-05	2e-05	0.6936	0.6634	2e-05	2e-05	0.230442	0.315979	-2.11752	Stable
Cnr1	3.8953	3.2498	3.6226	2.8809	2e-05	5.4606	1.0727	2.9855	2e-05	2.4076	0.873819	0.529619	-0.194594	Stable
Cnrip1	10.4465	6.3484	2.6842	10.2146	8.8018	4.6166	4.1055	15.7287	12.7015	17.47	1.41893	0.347208	0.5048	Stable
Cnst	2e-05	2e-05	0.0856	0.1878	2e-05	0.0792	2e-05	2e-05	2e-05	2e-05	0.289914	0.368364	-1.7863	Stable
Cntfr	0.9237	1.307	0.8287	0.7907	0.9679	1.0472	1.3344	0.7412	1.1238	0.6688	1.02022	0.916815	0.0288744	Stable
Cntn1	26.1625	39.5013	31.4654	27.6222	48.9912	39.4209	44.3665	48.8038	48.3503	58.3358	1.37719	0.117185	0.461732	Stable
Cntn2	11.0557	11.4018	1.9684	11.7375	2.1263	2.2941	1.9502	0.276	0.7642	0.7546	0.157721	0.0282801	-2.66455	Down
Cntn4	2e-05	2e-05	2e-05	2e-05	2e-05	2e-05	2e-05	0.4728	0.093	0.1095	6753.4	0.0539064	12.7214	Stable
Cntnap1	2.4922	5.5752	2.6378	4.6354	3.7448	5.5717	2.6748	1.3113	2.9718	3.8899	0.860317	0.754023	-0.217059	Stable
Cntnap2	1.724	0.9055	1.7021	1.1851	1.7056	1.4858	2.3156	1.3549	2.2341	2.0419	1.306	0.174525	0.385151	Stable
Cntnap4	2e-05	2e-05	0.0076	2e-05	2e-05	2e-05	2e-05	2e-05	2e-05	2e-05	0.0130208	0.317311	-6.26303	Stable
Coa3	2e-05	2e-05	2e-05	2e-05	2e-05	2e-05	4.7475	2e-05	2e-05	2e-05	47475.8	0.317311	15.5349	Stable
Coa6	6.2735	2e-05	2e-05	2e-05	2e-05	2e-05	2e-05	11.0537	8.6682	2e-05	3.14365	0.368364	1.65244	Stable
Coasy	0.6406	0.59	0.7976	0.4785	0.516	1.6367	0.5726	3.7607	3.4009	4.0404	4.43686	0.0472018	2.14954	Up
Cog2	2e-05	2e-05	0.0136	2e-05	2e-05	0.0258	2e-05	2e-05	2e-05	2e-05	1.89181	0.881497	0.919769	Stable
Cog3	2e-05	2e-05	2e-05	0.013	0.1263	2e-05	2e-05	2e-05	2e-05	2e-05	0.00071757	0.136037	-10.4446	Stable
Cog5	2e-05	2e-05	2e-05	0.0215	2e-05	2e-05	2e-05	0.0236	2e-05	2e-05	1.09731	0.881497	0.133974	Stable
Cog7	0.0401	0.0372	2e-05	2e-05	0.0509	2e-05	2e-05	2e-05	0.0294	2e-05	0.229881	0.12609	-2.12104	Stable
Col19a1	2e-05	2e-05	2e-05	2e-05	2e-05	2e-05	2e-05	2e-05	1.6802	2e-05	16802.8	0.317311	14.0364	Stable
Colec10	2e-05	2e-05	2e-05	2e-05	2e-05	0.2425	2e-05	2e-05	2e-05	2e-05	2425.8	0.317311	11.2442	Stable
Commd10	0.4053	2e-05	0.3642	6.5804	2e-05	2e-05	2e-05	2e-05	2e-05	2e-05	1.36e-05	0.0539064	-16.1654	Stable
Commd2	2.5801	0.7483	0.4538	0.6436	0.7072	0.8626	0.6255	0.768	0.0746	0.5536	0.561913	0.601508	-0.831581	Stable
Commd3	2e-05	0.4728	0.3281	0.133	0.5188	0.8101	1.0988	6.0589	0.6073	0.4146	6.18818	0.0282801	2.62952	Up
Commd5	0.6459	2e-05	2e-05	1.6647	2e-05	1.0644	2e-05	2e-05	0.8109	2e-05	0.811612	1	-0.301137	Stable
Commd6	0.1465	2e-05	2e-05	0.1239	2e-05	0.1884	2e-05	2e-05	2e-05	2e-05	0.696887	0.699854	-0.521004	Stable
Commd7	0.1484	2e-05	0.1108	10.8895	0.314	0.2339	2e-05	0.273	0.1102	0.2071	0.0719044	0.675174	-3.79778	Stable
Commd9	1.9028	2.9585	0.6647	2.9112	2e-05	0.6583	3.226	4.1104	3.726	3.8568	1.84628	0.0758002	0.884624	Stable
Comt	1.2422	1.6015	0.4176	2.3466	0.6962	2.3979	0.8488	1.2591	0.9163	1.1094	1.03607	0.754023	0.0511239	Stable
Comtd1	2e-05	0.6864	0.2002	0.8272	0.3633	0.2522	0.2044	0.3269	0.3752	0.89	0.986318	0.754023	-0.0198758	Stable
Copa	1.0547	1.9787	0.9059	1.3376	2.5044	2.03	1.4772	1.4861	1.7471	1.5593	1.06662	0.464702	0.093048	Stable
Copb1	1.0106	0.6724	0.6919	0.7922	0.8168	1.1695	0.6934	0.6742	0.2473	0.6591	0.864354	0.347208	-0.210306	Stable
Copb2	1.1944	0.1344	0.6299	0.5576	0.8685	0.3785	0.5699	0.5823	0.7531	0.4976	0.821732	0.464702	-0.283259	Stable
Cope	2e-05	0.4449	1.313	0.6067	1.0404	2.0122	0.4586	0.1696	0.1318	0.6895	1.01665	0.916815	0.0238174	Stable
Copg1	0.2088	0.3191	0.3045	0.494	0.5088	0.7526	0.2074	0.4937	0.6842	0.3429	1.35179	0.464702	0.434868	Stable
Copg2	0.4396	0.3785	0.3666	0.4703	0.3227	0.4487	0.1491	0.415	0.4682	0.4488	0.97578	0.601508	-0.0353723	Stable
Cops2	2.4485	7.6741	6.9068	3.7557	6.135	4.4254	2.3093	7.4117	3.0669	6.3948	0.876969	0.601508	-0.189402	Stable
Cops3	3.7625	3.9723	4.1525	4.1695	3.2751	4.4351	3.8166	4.1996	3.7264	4.3586	1.0623	0.250592	0.0871928	Stable
Cops4	10.5207	10.9833	6.0537	6.3985	11.3875	10.7116	5.9567	10.9523	9.0793	10.0519	1.03105	0.601508	0.0441198	Stable
Cops5	2.1505	1.8277	1.9685	1.7916	1.9728	1.9698	1.8107	1.8624	2.1849	1.7591	0.987211	0.754023	-0.0185703	Stable
Cops6	2.4957	2.6169	2.7828	3.1323	3.9753	2.434	3.1903	2.572	2.9524	2.7355	0.925428	0.601508	-0.111807	Stable
Cops7a	4.4863	0.5426	0.8266	3.9605	0.725	0.5836	0.8861	0.9767	0.9577	0.9399	0.412105	0.916815	-1.27892	Stable
Cops7b	2e-05	0.0206	2e-05	2e-05	0.0152	2e-05	0.3765	0.0749	0.316	0.3115	30.087	0.0524116	4.91107	Stable
Cops8	6.0583	10.6528	5.717	8.3376	5.8368	6.7327	7.7701	7.4106	6.0772	6.7877	0.950162	0.601508	-0.0737548	Stable
Copz1	0.7062	1.2951	0.2982	1.2521	2.0148	0.9078	1.6647	0.7339	1.0065	1.7204	1.08388	0.754023	0.116203	Stable
Coq3	0.4121	0.3384	0.3465	0.4329	0.4263	0.6077	0.1962	0.3697	0.3934	0.3255	0.967437	0.464702	-0.0477606	Stable
Coq5	0.0346	2e-05	0.0272	0.0553	2e-05	2e-05	2e-05	2e-05	2e-05	2e-05	0.00085368	0.0539064	-10.194	Stable
Coq6	0.3871	0.349	0.1178	0.4778	0.3614	0.4362	0.1711	0.1521	0.2478	0.368	0.812238	0.601508	-0.300026	Stable
Coq7	2e-05	0.6828	2e-05	0.2348	0.1501	0.1025	2e-05	0.0168	2e-05	2e-05	0.111788	0.220353	-3.16117	Stable
Coq9	1.9273	6.0183	1.2545	1.1872	1.537	2.8204	1.2629	1.2195	1.873	1.2848	0.709526	0.916815	-0.495073	Stable
Coro1a	3.9425	2.9851	3.4328	6.2997	8.1479	5.5057	6.0743	16.2457	11.2638	14.1108	2.14448	0.0758002	1.10063	Stable
Coro1b	4.2281	2.1791	2.6527	4.3503	3.863	2.9534	2.9954	2.6517	2.5285	2.7709	0.804709	0.347208	-0.313461	Stable
Coro1c	6.9211	4.8057	3.9096	7.021	5.3645	5.6356	5.3689	4.9296	4.7486	3.2616	0.854485	0.464702	-0.226873	Stable
Coro2a	0.1642	0.292	0.0526	0.2139	0.1602	0.192	0.1852	0.2128	0.1871	0.4186	1.35429	0.347208	0.437534	Stable
Coro2b	4.7323	2.4227	1.6427	3.5117	3.5717	3.4254	1.4996	1.3386	2.0504	3.1532	0.722066	0.117185	-0.469798	Stable
Coro7	0.9563	0.4041	0.3785	1.159	0.8013	0.6434	0.4358	1.7855	0.5924	1.7541	1.40874	0.464702	0.494402	Stable
Cotl1	52.8952	15.515	9.2991	34.4737	9.7637	20.9477	15.7026	13.96	40.5722	10.9737	0.837712	0.754023	-0.255474	Stable
COX1	2.2385	1.3386	3.1131	2.801	3.9542	1.8571	2e-05	1.505	2.7084	2.0122	0.601151	0.117185	-0.7342	Stable
Cox15	2e-05	0.2132	0.0375	0.063	2e-05	2e-05	2e-05	2e-05	2e-05	2e-05	0.00031874	0.0539064	-11.6154	Stable
Cox17	2e-05	1.5975	2.1531	2e-05	2e-05	1.3828	1.7891	2e-05	0.417	2e-05	0.956882	0.911286	-0.0635867	Stable
COX2	238.16	140.429	108.832	236.153	107.001	218.341	158.82	190.032	167.177	159.851	1.07663	0.601508	0.106523	Stable
Cox20	2e-05	2e-05	2e-05	2e-05	2.7329	2e-05	2e-05	2e-05	2e-05	2e-05	3.66e-05	0.317311	-14.7382	Stable
COX3	0.7114	2e-05	0.89	2e-05	2e-05	2e-05	2e-05	2e-05	2e-05	2e-05	6.24e-05	0.136037	-13.9671	Stable
Cox4i1	62.8471	65.3038	47.3407	73.4108	57.0273	52.3039	39.6525	38.4536	54.4029	33.7407	0.714392	0.0282801	-0.485213	Stable
Cox5a	103.764	64.7347	82.3478	109.696	117.694	67.2706	72.2473	83.0757	71.0645	66.6304	0.753368	0.174525	-0.408573	Stable
Cox6a1	7.0778	7.6363	6.2914	7.3392	6.1352	2.0632	7.2858	6.3495	5.0696	1.9984	0.660283	0.117185	-0.598843	Stable
Cox6b1	282.383	226.976	182.359	181.127	311.424	289.873	170.834	164.711	182.137	163.407	0.819883	0.117185	-0.28651	Stable
Cox6c	47.4082	19.1365	47.8063	50.2965	46.6854	33.7833	41.2703	26.2035	15.3894	26.2368	0.676105	0.0758002	-0.56468	Stable
Cox7a1	2e-05	2e-05	2e-05	2e-05	2e-05	2.0569	2e-05	2e-05	2e-05	2e-05	20569.8	0.317311	14.3282	Stable
Cox7a2	59.6648	47.0632	42.9565	45.6069	50.8512	40.9755	43.2187	37.5884	30.0554	34.567	0.757305	0.0162936	-0.401054	Stable
Cp	0.0608	0.3207	0.0902	0.1163	2e-05	0.2379	0.0301	0.0601	0.1963	0.0105	0.909663	0.754023	-0.136596	Stable
Cpd	2e-05	2e-05	0.0783	2e-05	2e-05	2e-05	2e-05	0.2614	2e-05	0.4394	8.94182	0.368364	3.16057	Stable
Cpe	1.0917	2.3685	2.226	1.6335	4.6968	1.296	2.1745	3.0454	2.0117	3.0887	0.966696	0.916815	-0.0488661	Stable
Cplx1	177.746	147.498	132.735	155.091	128.163	205.1	178.995	148.601	146.231	113.25	1.06873	0.601508	0.0958975	Stable
Cplx2	160.564	101.496	74.0394	107.57	106.912	178.411	116.451	130.776	166.002	110.723	1.27567	0.0472018	0.351261	Stable
Cplx3	2e-05	2e-05	2e-05	2e-05	2e-05	2e-05	2e-05	2e-05	0.8056	2e-05	8056.8	0.317311	12.976	Stable
Cpm	0.3285	0.3652	0.7696	0.3944	0.4258	0.4615	0.6187	2e-05	0.4599	2e-05	0.674465	0.916563	-0.568185	Stable
Cpne1	1.7031	1.3013	0.4039	2.4242	1.9546	2.3729	1.1725	1.8319	3.1577	2.7522	1.44947	0.250592	0.53553	Stable
Cpne2	0.4132	0.4016	1.8006	1.3226	2.1503	2.0862	0.3518	0.5976	0.446	2.3287	0.954339	0.916815	-0.0674268	Stable
Cpne3	0.7085	0.8137	2e-05	0.9818	0.9606	0.7496	0.8295	2e-05	2e-05	0.5353	0.610295	0.24479	-0.712422	Stable
Cpne4	2e-05	2e-05	2e-05	2e-05	0.6813	2e-05	0.4795	1.9238	1.2628	1.5045	7.58845	0.0582127	2.92381	Stable
Cpne5	2e-05	2e-05	2e-05	2e-05	2e-05	2e-05	2e-05	1.5998	1.3335	2.7165	56498.4	0.0539064	15.7859	Stable
Cpne6	0.1331	2.1107	2.3146	0.7238	6.0178	2.1229	4.2852	6.4769	6.4131	8.6123	2.46995	0.0472018	1.30448	Up
Cpne7	2e-05	2e-05	2e-05	2e-05	2e-05	2e-05	2e-05	0.7936	2e-05	1.0547	18483.6	0.136037	14.174	Stable
Cpne9	0.3692	0.7484	2e-05	0.9378	2e-05	0.8701	0.3367	0.5565	1.0884	1.2487	1.9949	0.173217	0.996317	Stable
Cpox	0.2222	2e-05	0.3051	0.3357	0.2908	0.3275	0.3356	0.2791	0.2487	0.3847	1.36555	0.347208	0.449483	Stable
Cpped1	1.4509	0.632	1.0447	1.3488	1.0004	0.5261	0.5906	1.3147	0.5082	0.6565	0.656606	0.0758002	-0.6069	Stable
Cpq	4.1615	2e-05	3.0521	3.7895	4.2135	3.4607	2e-05	2e-05	2e-05	2e-05	0.227434	0.0582127	-2.13648	Stable
Cpsf1	0.0133	0.0102	2e-05	2e-05	2e-05	0.5458	2e-05	2e-05	2e-05	2e-05	23.1698	0.699854	4.53417	Stable
Cpsf3	2e-05	0.0193	2e-05	0.1	2e-05	2e-05	2e-05	2e-05	2e-05	2e-05	0.0008378	0.136037	-10.2211	Stable
Cpsf4	0.0888	2e-05	2e-05	2e-05	2e-05	2e-05	2e-05	2e-05	2e-05	2e-05	0.00112511	0.317311	-9.79571	Stable
Cpsf6	1.1853	0.7134	0.4511	1.2194	1.1319	0.6918	0.4596	1.2557	0.2872	0.3571	0.649082	0.250592	-0.623527	Stable
Cpsf7	5.0069	0.1683	0.0937	0.2236	2e-05	0.2654	0.1085	0.0673	0.0697	0.0468	0.101538	0.464702	-3.29991	Stable
Cpt1a	0.0225	0.936	0.4656	1.1565	0.0693	0.9835	1.3322	0.856	0.2102	0.0493	1.29484	0.601508	0.372775	Stable
Cpt1c	2e-05	0.5876	0.0187	0.3989	0.3847	2e-05	0.4915	1.015	0.8668	0.115	1.79026	0.401965	0.84017	Stable
Cpt2	0.3501	0.8235	0.4386	0.6335	0.7887	0.5778	0.7412	0.0682	0.1372	0.0929	0.532988	0.117185	-0.907824	Stable
Cradd	2e-05	2e-05	2e-05	2e-05	0.0258	2e-05	2e-05	2e-05	2e-05	0.0296	1.14683	0.881497	0.197653	Stable
Crat	0.5317	0.6626	0.4276	0.7678	0.5332	0.3303	0.4985	0.3293	0.4651	0.4467	0.708167	0.0472018	-0.497839	Stable
Crbn	0.3093	0.5598	0.1771	0.4197	0.4558	0.3818	0.325	0.4751	0.4858	0.3443	1.04699	0.754023	0.0662472	Stable
Creb1	2e-05	2e-05	2e-05	2e-05	2e-05	0.31	2e-05	2e-05	2e-05	2e-05	3100.8	0.317311	11.5984	Stable
Crebzf	0.3127	2e-05	2e-05	0.176	2e-05	2e-05	0.1431	2e-05	2e-05	2e-05	0.292945	0.368364	-1.7713	Stable
Creld1	0.4012	0.8884	0.1617	0.2919	0.3203	1.2766	0.0779	2e-05	0.4842	2e-05	0.891078	0.463344	-0.166376	Stable
Creld2	2e-05	2e-05	2e-05	2e-05	2e-05	0.0388	2e-05	2e-05	2e-05	2e-05	388.8	0.317311	8.60288	Stable
Crip1	2e-05	2e-05	2e-05	2e-05	2e-05	2e-05	1.8978	2e-05	2e-05	2e-05	18978.8	0.317311	14.2121	Stable
Crip2	0.6718	0.6547	0.7049	0.5794	1.795	0.9139	2.056	3.8922	6.7616	3.3646	3.85589	0.0162936	1.94707	Up
Crk	0.9605	1.0915	1.617	1.5598	1.4518	3.9645	3.4755	0.817	1.3678	0.8471	1.56751	0.916815	0.648474	Stable
Crkl	4.3924	3.4538	5.2441	4.1323	3.835	4.5236	2.9981	2.0802	2.1426	2.1872	0.6616	0.0758002	-0.59597	Stable
Crmp1	43.6809	49.7076	50.6145	53.3643	64.2548	86.216	79.5707	103.14	116.183	87.9032	1.808	0.00902344	0.854394	Up
Crnkl1	4.7806	3.2759	2e-05	4.0126	2e-05	4.2347	4.5719	2e-05	9.9407	7.5571	2.17948	0.169265	1.12398	Stable
Crot	2e-05	2e-05	0.0302	2e-05	2e-05	2e-05	2e-05	2e-05	0.0331	2e-05	1.09577	0.881497	0.131949	Stable
Crtc1	0.252	2e-05	0.1469	2e-05	2e-05	0.2541	2e-05	2e-05	2e-05	2e-05	0.637106	0.699854	-0.650394	Stable
Cryab	18.3431	15.7499	19.8521	16.1381	23.9686	19.3196	21.6512	6.6871	17.5425	11.1396	0.81168	0.464702	-0.301016	Stable
Cryl1	2.2619	0.4017	0.1926	0.5154	0.6121	0.3223	0.4659	1.1741	1.7984	1.2365	1.25441	0.601508	0.327011	Stable
Crym	0.2498	5.5944	1.6603	2.7029	21.1875	0.2407	11.1811	33.0429	15.6767	34.3118	3.00855	0.250592	1.58907	Stable
Cryz	1.6865	7.5353	4.7451	6.4472	6.3689	6.1185	9.6274	9.1627	5.3805	6.2123	1.36286	0.464702	0.446634	Stable
Cryzl1	0.0959	2e-05	0.0902	2e-05	2e-05	0.0662	2e-05	0.1628	0.1728	2e-05	2.15857	0.435438	1.11008	Stable
Cs	153.713	157.416	110.571	152.339	98.1962	144.232	135.036	101.431	139.274	108.342	0.934665	0.347208	-0.097478	Stable
Csad	2e-05	2e-05	2e-05	2e-05	2e-05	0.1837	2e-05	2e-05	2e-05	2e-05	1837.8	0.317311	10.8438	Stable
Csdc2	1.4756	0.8002	1.001	0.7671	0.9268	2.5928	0.7494	0.9954	0.2548	0.6074	1.04609	0.347208	0.0650071	Stable
Csde1	0.9875	0.135	0.8389	0.8532	1.6007	0.7689	1	0.7209	0.7637	1.6475	1.11	0.916815	0.150565	Stable
Cse1l	4.6384	3.3397	4.5669	3.674	3.3115	7.1792	2.6936	3.149	3.367	2.9233	0.988817	0.250592	-0.0162238	Stable
Csl	2e-05	2e-05	24.0818	2e-05	2e-05	2e-05	2e-05	2e-05	2e-05	2e-05	4.15e-06	0.317311	-17.8776	Stable
Csnk1a1	0.0947	0.1477	0.0536	0.6309	0.2729	0.6587	0.1043	0.1609	0.1633	0.3596	1.20587	0.347208	0.270072	Stable
Csnk1d	2e-05	2e-05	0.2486	2e-05	2e-05	2e-05	0.2988	2e-05	2e-05	2e-05	1.20187	0.881497	0.265276	Stable
Csnk1g1	2e-05	0.0506	2e-05	2e-05	0.0904	2e-05	0.0727	0.1202	2e-05	2e-05	1.36793	0.813945	0.451993	Stable
Csnk1g3	2e-05	2e-05	2e-05	2e-05	2e-05	2e-05	0.4665	2e-05	2e-05	0.5714	10379.6	0.136037	13.3415	Stable
Csnk2a1	4.6858	4.1024	2.7266	5.5199	4.395	5.1767	4.6941	5.907	5.3022	5.2822	1.23017	0.0758002	0.298859	Stable
Csnk2a2	1.0818	6.6333	6.0208	10.1307	6.1362	9.2691	1.0089	6.4478	1.1148	7.1915	0.834325	0.916815	-0.261318	Stable
Csnk2b	7.8592	7.9565	6.1528	8.6957	9.0053	6.2771	8.872	5.6142	5.2897	8.1456	0.862088	0.347208	-0.214093	Stable
Cspg5	0.311	0.3614	0.2068	4.7187	6.4185	0.2494	5.4231	4.6556	4.3797	3.8527	1.5446	0.754023	0.627231	Stable
Csrp1	8.0667	10.2608	15.5466	11.0942	15.4584	12.6436	10.7502	9.5201	17.7991	9.3835	0.994536	0.916815	-0.0079052	Stable
Cst3	1.7788	1.3413	2.1902	2e-05	2.8012	1.6739	8.2078	6.0829	9.3508	4.9206	3.72754	0.0472018	1.89822	Up
Cstb	5.0295	5.3551	6.3049	9.0602	2.9578	8.7308	5.3593	2e-05	6.8618	2e-05	0.729842	0.753298	-0.454344	Stable
Cstf1	2e-05	2e-05	2e-05	2e-05	2e-05	0.1363	2e-05	2e-05	2e-05	2e-05	1363.8	0.317311	10.4134	Stable
Cstf2	0.4975	0.0577	1.924	0.233	0.4153	0.6865	0.3397	2e-05	0.4758	0.4323	0.618488	0.916815	-0.693183	Stable
Cstf2t	2e-05	2e-05	0.0047	2e-05	2e-05	2e-05	0.5825	2e-05	2e-05	2e-05	121.879	0.881497	6.9293	Stable
Ctbp1	13.7644	12.9079	8.9183	14.7989	13.2894	14.4066	10.1785	9.713	8.9342	11.4915	0.859371	0.347208	-0.218647	Stable
Ctbp2	1.8006	2.7958	0.4719	3.467	1.5189	1.5156	1.077	2e-05	2e-05	2e-05	0.257868	0.0263877	-1.95529	Down
Ctc1	2e-05	2e-05	2e-05	2e-05	2e-05	0.0649	2e-05	2e-05	2e-05	2e-05	649.8	0.317311	9.34385	Stable
Ctcf	2e-05	2e-05	0.0116	0.057	2e-05	0.0653	2e-05	2e-05	2e-05	2e-05	0.952228	0.699854	-0.0706205	Stable
Ctdp1	0.0125	2e-05	2e-05	2e-05	2e-05	2e-05	2e-05	2e-05	2e-05	2e-05	0.00794913	0.317311	-6.97499	Stable
Cth	0.0491	0.0476	0.0351	0.0428	0.0676	0.0609	0.0685	2e-05	0.0794	0.0816	1.19909	0.174525	0.261942	Stable
Ctif	2e-05	2e-05	0.0116	0.0589	0.0094	2e-05	0.0141	0.0106	0.0127	2e-05	0.468351	0.914184	-1.09434	Stable
Ctnna1	0.8317	1.2456	0.7403	1.1579	1.0892	0.8156	0.7664	2.4277	0.8786	1.2416	1.21032	0.916815	0.275387	Stable
Ctnna2	2.1808	5.1728	1.0661	9.4529	10.7972	6.8223	5.514	7.6017	9.6743	8.7528	1.33817	0.464702	0.420263	Stable
Ctnna3	0.4173	0.333	0.4112	0.4175	0.1451	0.397	0.0605	2e-05	2e-05	2e-05	0.265391	0.0263877	-1.91381	Down
Ctnnb1	5.1985	3.4387	2.491	3.965	7.1297	4.0555	4.8138	4.5396	4.1317	5.445	1.03432	0.464702	0.0486832	Stable
Ctnnbl1	0.4001	0.2501	0.6933	0.6815	0.208	1.6368	0.1701	0.243	2e-05	0.1003	0.962929	0.174525	-0.054499	Stable
Ctnnd1	0.231	0.2034	0.1457	0.3158	0.1762	0.1987	0.1491	0.3403	0.3788	0.5256	1.4854	0.250592	0.570854	Stable
Ctnnd2	1.0823	0.1493	1.0851	1.8729	1.2202	0.6569	0.769	0.7184	1.2411	0.5731	0.731728	0.347208	-0.450621	Stable
Ctps	2e-05	2e-05	2e-05	2e-05	2e-05	2e-05	2e-05	5.4811	2.1062	0.7854	83727.4	0.0539064	16.3534	Stable
Ctps2	0.1916	0.0631	2e-05	2e-05	0.0799	0.1006	0.0455	0.0143	0.0485	0.0297	0.713005	0.916563	-0.488016	Stable
Ctr9	0.0398	2e-05	2e-05	2e-05	2e-05	2e-05	2e-05	2e-05	2e-05	2e-05	0.00250752	0.317311	-8.63952	Stable
Ctsa	0.4337	0.1877	0.1477	0.1771	0.3838	2e-05	2e-05	2e-05	0.3012	0.213	0.386662	0.169265	-1.37086	Stable
Ctsb	4.1713	3.6627	4.9533	5.7	4.2083	3.8427	3.1887	5.3451	4.7311	2.6097	0.868772	0.347208	-0.202951	Stable
Ctsd	14.1287	14.0072	11.3085	17.547	14.7518	14.1972	12.9918	10.3433	11.8378	9.4891	0.820415	0.117185	-0.285574	Stable
Ctsf	2e-05	0.2317	0.0743	0.1206	0.194	0.1903	0.1176	2e-05	2e-05	2e-05	0.496213	0.195956	-1.01097	Stable
Ctsl	0.0857	0.2027	2e-05	2e-05	0.0886	0.0996	0.0586	2e-05	0.2213	0.0312	1.08933	0.751086	0.123438	Stable
Ctsr	2e-05	2e-05	2e-05	2e-05	2e-05	2e-05	2e-05	2e-05	0.9757	2e-05	9757.8	0.317311	13.2523	Stable
Ctsz	2e-05	2e-05	2e-05	2e-05	2e-05	0.1092	0.2713	0.4757	2e-05	2e-05	8562.4	0.0539064	13.0638	Stable
Cttn	6.4902	3.8823	6.746	7.1915	8.0785	6.24	6.9868	7.7849	8.3965	9.6052	1.20454	0.250592	0.268488	Stable
Cttnbp2	0.5668	0.029	0.1577	0.2208	0.3	0.4143	0.0926	0.3513	0.3714	0.3014	1.20144	0.347208	0.264769	Stable
Cuedc2	1.3451	0.7044	2e-05	2e-05	2e-05	1.3404	2e-05	2e-05	2e-05	2e-05	0.654033	0.520529	-0.612564	Stable
Cul1	0.1671	1.1258	1.396	2.8282	0.344	0.1725	0.1772	1.1165	3.5635	1.8267	1.16981	0.916815	0.22628	Stable
Cul2	0.1676	0.7137	0.6936	0.6836	0.7498	0.5919	0.8312	0.8289	1.0835	1.4354	1.58591	0.0758002	0.665313	Stable
Cul3	0.8799	1.6859	2.5512	3.3346	4.3002	3.0944	1.6908	1.7599	1.7001	1.7306	0.782305	0.754023	-0.354197	Stable
Cul4a	2e-05	0.0881	0.1408	0.1801	0.1449	0.1159	0.1059	0.0962	0.0948	0.8573	2.29293	0.916815	1.19719	Stable
Cul4b	0.1348	0.2062	0.8775	0.2415	0.2719	0.567	0.8595	1.685	0.5019	0.2466	2.22877	0.117185	1.15625	Stable
Cul5	1.0985	0.9567	0.9472	1.1893	1.6221	1.527	0.9579	1.325	3.7878	1.4007	1.54777	0.174525	0.630187	Stable
Cuta	9.963	10.6311	7.7309	10.9539	15.9998	27.7971	30.3077	8.6295	4.652	6.2965	1.40529	0.754023	0.490872	Stable
Cutc	0.1205	2e-05	0.0758	0.1027	0.1024	0.1588	0.1059	2e-05	0.0628	2e-05	0.815953	0.751086	-0.293441	Stable
Cux1	2e-05	2e-05	2e-05	2e-05	2e-05	0.0085	2e-05	2e-05	2e-05	2e-05	85.8	0.317311	6.42291	Stable
Cwc15	0.233	2e-05	2e-05	2e-05	2e-05	2e-05	1.085	2e-05	2e-05	2e-05	4.6554	0.881497	2.2189	Stable
Cwc22	2e-05	2e-05	2e-05	0.1295	2e-05	2e-05	2e-05	2e-05	0.0423	2e-05	0.327057	0.881497	-1.61239	Stable
Cwf19l1	2e-05	2e-05	0.0408	2e-05	2e-05	2e-05	2e-05	2e-05	2e-05	2e-05	0.00244618	0.317311	-8.67525	Stable
Cx3cl1	2e-05	2e-05	2e-05	2e-05	2e-05	2e-05	0.0464	0.0638	0.0602	0.0655	2359.2	0.0186029	11.2041	Up
Cxadr	2e-05	2e-05	2e-05	2e-05	2e-05	2e-05	2e-05	0.7789	2e-05	0.0631	8420.6	0.136037	13.0397	Stable
Cyb5	3.3085	3.2829	2.7386	4.0183	5.6182	4.015	2.0868	4.4717	5.6627	4.2916	1.08232	0.464702	0.114126	Stable
Cyb5b	2.4879	2e-05	2e-05	2e-05	2e-05	1.6097	1.993	1.7246	2e-05	2.401	3.10626	0.220353	1.63518	Stable
Cyb5r1	0.3447	0.941	0.145	0.2548	0.4642	0.341	0.0543	0.6377	0.9285	0.2268	1.01796	0.754023	0.0256752	Stable
Cyb5r3	13.637	7.7836	5.6427	15.5341	14.1487	12.0667	11.243	13.4796	3.7078	14.0248	0.960804	0.464702	-0.0576854	Stable
Cyc1	32.086	49.4766	46.8861	54.6278	38.7397	40.4855	25.9315	18.3637	25.6491	16.6311	0.572821	0.0282801	-0.803845	Down
Cycs	229.197	258.716	161.749	191.354	213.567	322.191	375.553	184.89	339.065	195.045	1.34342	0.250592	0.425907	Stable
Cyct	2.8341	2e-05	2e-05	2e-05	2e-05	2e-05	2.5962	2e-05	2e-05	2e-05	0.91606	0.881497	-0.126485	Stable
Cyfip1	10.029	9.6677	7.7847	8.9002	8.8592	12.7368	5.8712	7.9693	7.8383	8.723	0.953533	0.347208	-0.0686451	Stable
Cyfip2	2.0338	3.3729	3.4388	4.2304	4.6635	5.0767	4.4253	7.2373	8.6992	11.4987	2.08221	0.0162936	1.05812	Up
Cygb	0.993	0.9601	0.855	0.9408	0.9839	0.2531	0.975	0.5194	0.4553	0.2961	0.527996	0.0472018	-0.921401	Down
Cyld	2e-05	0.0855	2e-05	2e-05	0.1829	2e-05	0.1924	0.7518	0.3691	1.279	9.65626	0.0524116	3.27146	Stable
Cyp2d22	0.8906	0.8482	0.6131	1.0855	0.662	1.1495	0.5762	0.4321	0.4539	0.3094	0.712568	0.117185	-0.488901	Stable
Cyp2j9	0.1141	2e-05	0.0321	0.1027	0.1103	2.847	0.3135	0.0925	0.1859	2e-05	9.5733	0.294802	3.25902	Stable
Cyp46a1	2e-05	2e-05	2e-05	2e-05	2.0996	3.4379	1.9509	3.7953	3.6973	5.7529	8.87483	0.0131916	3.14972	Up
Cyp51	2e-05	0.3148	0.1629	0.3615	2e-05	2e-05	0.0745	2e-05	0.5185	0.5314	1.33983	0.746476	0.422051	Stable
CYTB	1.9111	1.8252	1.5746	2.0371	1.3068	1.6842	1.0083	0.7864	1.1972	0.9391	0.648796	0.0282801	-0.624163	Down
Cyth1	0.2958	0.3277	2e-05	0.5295	0.1845	0.5966	2e-05	2e-05	2e-05	2e-05	0.446109	0.220353	-1.16453	Stable
Cyth2	1.0777	1.2161	1.2661	0.7644	1.8436	1.7004	2e-05	2.573	1.041	2.6499	1.29125	0.601508	0.368772	Stable
D10Bwg1379e	0.0598	0.1465	0.1129	0.2497	0.2784	0.2711	0.1735	0.3834	0.6002	0.3533	2.10256	0.0472018	1.07215	Up
D10Wsu52e	9.623	9.4747	9.9649	9.7328	7.4804	6.628	6.2735	4.2361	4.4757	5.8628	0.593747	0.00902344	-0.752081	Down
D15Ertd621e	2e-05	2e-05	2e-05	2e-05	2e-05	0.0582	2e-05	2e-05	2e-05	2e-05	582.8	0.317311	9.18686	Stable
D17Wsu104e	2e-05	2e-05	2e-05	0.6822	2e-05	0.8205	2e-05	2e-05	2e-05	0.8187	2.40262	0.368364	1.26461	Stable
D230025D16Rik	0.1055	0.7222	0.8124	0.1551	1.1563	0.1569	0.8704	1.1786	0.2245	0.1454	0.872709	0.754023	-0.196428	Stable
D3Bwg0562e	2e-05	2e-05	0.0317	2e-05	0.1055	2e-05	0.1166	0.6754	0.5865	1.0368	17.5967	0.0524116	4.13723	Stable
D3Ertd751e	2e-05	0.2654	0.1307	2e-05	2e-05	0.1762	2e-05	2e-05	2e-05	2e-05	0.444972	0.520529	-1.16821	Stable
D430041D05Rik	0.0145	2e-05	2e-05	2e-05	2e-05	2e-05	2e-05	2e-05	0.3634	0.1618	36.0261	0.368364	5.17097	Stable
D630045J12Rik	2e-05	2e-05	2e-05	2e-05	2e-05	2e-05	2e-05	1.2936	0.7654	0.5627	26217.4	0.0539064	14.6782	Stable
Daam1	0.4983	0.0527	2e-05	1.4437	1.25	1.0685	0.9502	1.2111	0.1542	0.8068	1.29158	0.754023	0.369132	Stable
Daam2	0.973	0.2527	0.0401	1.3033	0.2679	2e-05	1.074	2e-05	0.0432	2e-05	0.393817	0.11273	-1.3444	Stable
Dab1	2e-05	2e-05	3.9312	2e-05	2e-05	2e-05	2e-05	2.5074	3.7875	3.9604	2.60865	0.289587	1.3833	Stable
Dab2ip	0.2308	0.0204	0.0312	8.0673	0.2545	0.2112	0.8491	2.674	0.3107	0.3523	0.511064	0.250592	-0.968423	Stable
Dad1	2.3938	3.0605	2.9331	3.5618	3.2923	2.6963	2.7536	2.3892	5.8159	2.9503	1.08948	0.464702	0.123639	Stable
Dag1	0.0801	0.5387	0.3311	0.3291	0.0827	0.4283	0.2504	0.2663	0.1647	0.1614	0.933466	0.916815	-0.0993314	Stable
Dagla	1.4377	1.1844	1.2784	2.246	0.9403	1.8754	0.7578	0.2342	0.2499	0.3639	0.491223	0.0758002	-1.02555	Stable
Dak	0.0637	0.0599	0.0321	0.1872	0.1393	0.479	0.2115	0.2127	0.3364	0.6724	3.96516	0.00902344	1.98738	Up
Dao	10.4486	5.8418	2.9411	8.7094	3.3218	7.3367	1.1216	2e-05	2e-05	2e-05	0.270558	0.0445386	-1.88599	Down
Dap3	0.1009	0.0685	0.1874	0.124	2e-05	2e-05	0.4104	0.3083	0.4622	0.4952	3.48596	0.0936926	1.80156	Stable
Dars	3.0566	4.9152	15.2407	14.6495	16.0334	15.758	2.4044	12.4602	16.3309	5.1988	0.967658	0.916815	-0.0474313	Stable
Dars2	2e-05	2e-05	0.0743	0.1026	0.0639	2e-05	2e-05	2e-05	0.0716	0.0724	0.598156	0.435438	-0.741405	Stable
Dazap1	1.741	0.3829	0.6545	1.782	1.5047	0.6367	1.7389	0.4351	0.8578	0.2199	0.641111	0.250592	-0.641355	Stable
Dbc1	2e-05	2e-05	2e-05	2e-05	2e-05	2e-05	2e-05	2e-05	5.2974	0.3009	55983.6	0.136037	15.7727	Stable
Dbi	592.648	583.831	955.277	1353.66	362.513	1010.07	379.022	215.607	136.07	138.406	0.488359	0.117185	-1.03399	Stable
Dbn1	11.98	8.9738	11.9509	3.1721	14.3511	9.6782	13.2468	16.6485	7.7392	13.1352	1.1987	0.464702	0.26147	Stable
Dbndd2	0.7816	2e-05	1.2952	2e-05	2e-05	2e-05	1.2286	1.2619	0.8706	2e-05	1.61838	0.577469	0.694547	Stable
Dbnl	7.3543	5.912	5.4003	8.7988	35.4889	8.3925	8.7302	6.4881	7.4444	6.8931	0.602791	0.916815	-0.73027	Stable
Dbr1	2e-05	2e-05	2e-05	0.1692	2e-05	2e-05	2e-05	2e-05	2e-05	2e-05	0.00059074	0.317311	-10.7252	Stable
Dbt	0.7189	1.1529	0.3108	0.754	0.3008	1.0905	0.7599	0.4837	0.8898	1.0127	1.30864	0.250592	0.388071	Stable
Dcaf7	1.0825	0.3936	2e-05	1.0149	0.4465	0.9924	2e-05	1.3419	0.525	1.0941	1.34584	0.401965	0.428503	Stable
Dcaf8	2e-05	2e-05	2e-05	2e-05	2e-05	0.2884	2e-05	2e-05	2e-05	2e-05	2884.8	0.317311	11.4943	Stable
Dcakd	0.5039	0.0584	1.1298	0.0779	0.2486	0.3563	2e-05	0.626	2e-05	2e-05	0.486654	0.24479	-1.03903	Stable
Dclk1	1.5669	1.747	1.8633	1.7063	3.0222	1.682	3.577	10.579	8.0815	8.5601	3.27888	0.0758002	1.7132	Stable
Dclk2	0.2219	0.7652	0.028	0.8626	2.1538	0.2793	1.5131	3.0403	1.8388	0.976	1.89694	0.174525	0.923671	Stable
Dcps	3.5038	4.1325	3.2105	4.2541	2.9271	4.8164	3.192	3.1463	2.405	3.1072	0.924501	0.347208	-0.113254	Stable
Dctn1	6.5568	3.7027	4.7585	4.3333	4.7417	8.4601	4.0895	6.3074	6.1535	5.2657	1.25664	0.250592	0.32957	Stable
Dctn2	17.9525	18.2249	17.1227	17.5518	21.9302	19.1975	23.562	22.4192	19.6961	21.8509	1.15028	0.0472018	0.201989	Stable
Dctn3	2e-05	2e-05	2e-05	6.4851	8.8702	1.128	1.6905	2e-05	1.4204	1.1367	0.350081	0.829357	-1.51424	Stable
Dctn4	4.315	5.1535	3.3247	3.9951	3.2588	4.5276	5.2616	2.5642	2.2085	2.6821	0.860174	0.464702	-0.217299	Stable
Dctn5	2e-05	0.5446	0.9943	0.8392	1.1546	0.7105	0.5171	0.6997	0.6134	1.0361	1.01248	0.754023	0.01789	Stable
Dctn6	1.652	1.498	1.2941	1.6511	1.8293	1.7457	2.2048	3.0683	1.7911	1.5632	1.30899	0.117185	0.388455	Stable
Dcun1d1	0.4649	0.8412	0.9381	0.8366	1.1834	0.7915	0.5916	1.1265	0.6867	0.633	0.898011	0.347208	-0.155194	Stable
Dcun1d2	2e-05	2e-05	2e-05	2e-05	2e-05	2e-05	0.1061	2e-05	2e-05	2e-05	1061.8	0.317311	10.0523	Stable
Dcun1d3	2e-05	2e-05	2e-05	2e-05	2e-05	2e-05	2e-05	0.091	0.1341	0.1188	3439.4	0.0539064	11.7479	Stable
Dcx	2e-05	2e-05	2e-05	2e-05	2e-05	2e-05	2e-05	0.6834	2e-05	2e-05	6834.8	0.317311	12.7387	Stable
Dcxr	2e-05	2e-05	2e-05	2e-05	2e-05	0.0566	2e-05	2e-05	2e-05	2e-05	566.8	0.317311	9.1467	Stable
Ddah1	24.7834	20.9203	23.6239	32.1693	31.0862	29.2462	25.1358	28.5896	35.34	26.1354	1.08948	0.347208	0.123643	Stable
Ddah2	7.7934	13.2929	10.5842	17.6584	14.0479	15.2963	12.6979	5.0668	4.8963	9.7693	0.753061	0.250592	-0.409161	Stable
Ddb1	0.9713	1.2303	0.8784	1.1486	1.5332	1.2022	0.8316	0.9725	1.7233	1.4471	1.07201	0.754023	0.100317	Stable
Ddc	2e-05	0.1991	0.1761	2e-05	0.2191	2e-05	0.245	0.4456	0.4959	0.9023	3.51452	0.0722541	1.81333	Stable
Ddhd1	2e-05	2e-05	2e-05	2e-05	0.0101	2e-05	2e-05	2e-05	0.047	2e-05	4.62475	0.881497	2.20938	Stable
Ddhd2	2e-05	2e-05	2e-05	0.1243	2e-05	0.4082	0.047	0.1122	0.6217	0.0483	9.94854	0.040609	3.31449	Up
Ddi2	0.3187	0.2308	0.2521	0.2212	0.432	1.1919	0.399	0.6958	0.2535	1.1422	2.53121	0.0472018	1.33983	Up
Ddost	1.6383	2.8755	1.6331	2.3157	0.9639	1.8743	2.1257	1.5904	1.5562	2.3984	1.01257	0.916815	0.018023	Stable
Ddrgk1	2e-05	0.3283	2e-05	2e-05	2e-05	0.3535	0.475	2e-05	2e-05	2e-05	2.52317	0.368364	1.33524	Stable
Ddt	59.0989	92.2587	82.5018	113.199	75.3581	113.592	65.5592	36.2349	41.0418	33.7718	0.687	0.174525	-0.541619	Stable
Ddx1	13.357	4.3778	10.7432	16.1905	4.1804	11.9894	4.5353	6.4135	6.433	3.6516	0.676019	0.464702	-0.564864	Stable
Ddx17	11.5532	6.491	5.916	9.9129	8.067	10.7247	5.4766	4.4363	5.2981	3.2216	0.695213	0.0758002	-0.524473	Stable
Ddx19a	2e-05	2e-05	0.1109	2e-05	2e-05	0.4107	2e-05	2e-05	2e-05	2e-05	3.70139	0.881497	1.88807	Stable
Ddx19b	2e-05	2e-05	2e-05	0.1507	2e-05	0.5837	0.0519	0.2915	2e-05	2e-05	6.14896	0.195539	2.62034	Stable
Ddx21	2e-05	2e-05	0.0357	0.1002	2e-05	0.1054	0.0245	0.0304	2e-05	2e-05	1.17932	0.73819	0.237952	Stable
Ddx23	0.1804	2e-05	0.0077	0.2814	2e-05	0.2085	2e-05	2e-05	2e-05	2e-05	0.444222	0.289587	-1.17065	Stable
Ddx39	2e-05	2e-05	2e-05	7.0016	2e-05	8.4309	2e-05	2e-05	2e-05	2e-05	1.20414	0.881497	0.267999	Stable
Ddx39b	27.8924	20.0058	19.5192	31.9437	18.078	42.0881	15.018	12.0153	10.4416	12.5087	0.783995	0.117185	-0.351083	Stable
Ddx3x	1.2321	1.103	0.6114	1.2592	1.1657	1.1227	0.9843	0.586	0.8425	1.457	0.92946	0.464702	-0.105536	Stable
Ddx3y	0.9501	0.8405	2e-05	1.001	0.8484	2e-05	0.8269	0.4297	2e-05	2e-05	0.345234	0.0524116	-1.53435	Stable
Ddx42	0.4732	0.2477	0.1036	0.4401	0.5449	0.5113	0.8672	0.6677	0.0589	0.073	1.2037	0.754023	0.267479	Stable
Ddx46	0.4536	0.4182	0.3121	0.9005	0.4704	0.8598	0.4029	0.0256	0.016	2e-05	0.510537	0.117185	-0.969912	Stable
Ddx5	12.1715	8.7139	6.4942	12.6088	7.3565	9.9989	7.0518	6.3065	4.8456	5.2912	0.707447	0.0758002	-0.499306	Stable
Ddx50	0.0626	0.0255	0.0169	0.0341	0.0189	0.7763	0.0181	0.0213	2e-05	0.0208	5.29443	0.601508	2.40448	Stable
Ddx6	3.1315	1.2043	2.1455	1.2192	2.3868	2.5772	2.3362	0.8099	1.9881	0.5451	0.818504	0.464702	-0.288938	Stable
Decr1	10.4632	5.66	5.9603	5.7897	5.1146	7.8201	5.0503	3.6393	5.1841	3.8887	0.775514	0.117185	-0.366775	Stable
Degs1	2e-05	2e-05	2e-05	0.0966	2e-05	0.3897	2e-05	2e-05	2e-05	2e-05	4.03165	0.881497	2.01137	Stable
Dek	1.383	2e-05	2e-05	2e-05	2e-05	0.3267	2e-05	0.6563	2e-05	2e-05	0.710776	0.699854	-0.492533	Stable
Dennd5a	0.3622	2e-05	2e-05	0.4998	2e-05	2e-05	2e-05	2e-05	2e-05	2e-05	0.000116	0.136037	-13.0736	Stable
Denr	0.5811	0.5921	2e-05	0.9705	1.0964	2e-05	1.2256	1.0772	0.8086	1.9176	1.55211	0.294802	0.63423	Stable
Derl1	0.278	2e-05	0.2267	0.426	0.3004	2e-05	2e-05	0.2422	0.2926	2e-05	0.43445	0.195956	-1.20274	Stable
Desi1	28.9868	2e-05	2e-05	2e-05	0.0696	2e-05	2e-05	2e-05	2e-05	2e-05	3.44e-06	0.136037	-18.1485	Stable
Dffa	8.1582	2e-05	2e-05	2e-05	2e-05	2e-05	2e-05	2e-05	2e-05	2e-05	1.23e-05	0.317311	-16.316	Stable
Dfna5	2e-05	0.3295	2e-05	2e-05	2e-05	2e-05	2e-05	2e-05	0.1025	2e-05	0.311245	0.881497	-1.68388	Stable
Dgka	2e-05	2e-05	2e-05	2e-05	0.1186	2e-05	0.0606	0.3013	0.2481	0.2967	7.64004	0.0582127	2.93358	Stable
Dgkb	2e-05	2e-05	2e-05	2e-05	1.3228	2e-05	2e-05	2.4944	1.5478	3.245	5.50862	0.12609	2.46169	Stable
Dgke	0.9522	0.79	0.4429	0.8628	0.5884	0.8646	1.7108	0.6514	0.4855	0.5784	1.17996	0.916815	0.238742	Stable
Dgkg	1.2733	1.5664	0.479	2.659	1.3153	3.4123	0.5675	0.863	2e-05	0.6195	0.748981	0.347208	-0.416999	Stable
Dgkh	0.0311	2e-05	2e-05	2e-05	2e-05	0.0073	2e-05	2e-05	2e-05	0.0191	0.848621	0.699854	-0.236808	Stable
Dgki	0.1536	0.1036	0.0466	0.1373	0.0847	0.1424	0.1008	0.2289	0.5662	0.2908	2.52777	0.0758002	1.33786	Stable
Dgkq	2e-05	2.543	2.2882	2e-05	2.5715	2e-05	2e-05	2e-05	2e-05	2e-05	1.35e-05	0.0539064	-16.1758	Stable
Dgkz	2.7105	0.7669	1.9332	2.8782	2.6637	2.9828	1.8078	0.2646	0.388	0.3904	0.532627	0.174525	-0.908802	Stable
Dguok	0.2946	0.0963	0.1113	0.1949	2e-05	0.1472	2e-05	2e-05	2e-05	2e-05	0.211269	0.0946707	-2.24285	Stable
Dhcr7	2e-05	2e-05	2e-05	2e-05	2e-05	2e-05	2e-05	2e-05	0.0516	2e-05	516.8	0.317311	9.01346	Stable
Dhdh	0.0687	0.1777	0.0695	0.2545	0.1038	0.7019	0.1979	0.1074	0.4541	0.2372	2.51928	0.0758002	1.33301	Stable
Dhfr	2e-05	2e-05	2e-05	0.814	2e-05	0.5979	2e-05	2e-05	2e-05	2e-05	0.734547	0.881497	-0.445073	Stable
Dhodh	0.2988	0.1745	3.2226	0.5191	3.7199	3.8267	2e-05	0.2406	0.13	3.4968	0.969656	0.601508	-0.0444557	Stable
Dhrs1	3.718	1.879	2.1312	3.7828	23.4771	2.4921	2.3171	18.8522	20.4442	3.0852	1.34877	0.754023	0.431641	Stable
Dhrs13	2e-05	0.4679	2e-05	0.2851	2e-05	0.2116	2e-05	2e-05	2e-05	2e-05	0.281093	0.368364	-1.83088	Stable
Dhrs4	1.9352	1.6758	1.2605	1.8931	0.6063	1.5204	0.6877	2e-05	0.2534	0.6563	0.42299	0.0758002	-1.2413	Stable
Dhrs7	2e-05	5.1252	2e-05	0.0887	0.1493	0.0619	2e-05	2e-05	0.0598	0.3058	0.0797167	0.590014	-3.64897	Stable
Dhrs7b	0.9165	0.5731	0.5743	0.9884	0.7033	0.6858	0.6847	0.58	0.5742	0.6794	0.853153	0.464702	-0.229124	Stable
Dhx15	5.1701	2.5032	1.1454	4.113	4.2361	2.8621	1.1535	1.1607	0.7173	0.7521	0.387103	0.0758002	-1.36921	Stable
Dhx16	0.0313	2e-05	2e-05	2e-05	2e-05	0.009	2e-05	2e-05	2e-05	2e-05	0.289356	0.881497	-1.78908	Stable
Dhx29	2e-05	2e-05	0.0169	2e-05	0.0184	0.0136	2e-05	2e-05	0.014	0.0199	1.34446	0.73819	0.427024	Stable
Dhx30	0.6026	0.6056	0.0784	0.1067	0.0582	0.5129	0.4005	0.4229	0.0376	0.4952	1.2877	0.916815	0.364799	Stable
Dhx36	0.1684	0.1803	0.2818	2e-05	0.4061	0.4026	0.3917	0.4883	0.2213	0.2675	1.70882	0.174525	0.773003	Stable
Dhx38	2e-05	2e-05	2e-05	2e-05	0.0127	2e-05	2e-05	2e-05	2e-05	2e-05	0.00782473	0.317311	-6.99774	Stable
Dhx9	8.6168	6.3191	4.4258	9.7539	7.3498	6.4481	5.7011	5.6455	3.956	3.0166	0.6792	0.0758002	-0.558092	Stable
Diap1	2e-05	2e-05	0.0347	0.0735	0.0909	0.107	0.026	0.0556	0.0094	0.0535	1.26293	0.600402	0.336775	Stable
Diap2	2e-05	2e-05	2e-05	2e-05	2e-05	2e-05	2e-05	0.0631	0.0733	0.0671	2035.4	0.0539064	10.9911	Stable
Dido1	2e-05	2e-05	2e-05	2e-05	2e-05	0.0083	2e-05	2e-05	2e-05	2e-05	83.8	0.317311	6.38888	Stable
Dip2b	0.5263	0.2909	0.2676	0.3653	0.2466	0.5984	0.3777	0.2903	0.2991	0.1644	1.01957	0.754023	0.0279571	Stable
Dip2c	0.0052	0.0352	0.0289	2e-05	0.1247	0.2026	2e-05	0.0978	1.5427	1.4501	16.9736	0.142457	4.08522	Stable
Diras1	1.1658	1.8621	1.7186	0.9605	2.2696	2.5053	2.7591	1.2991	2.9458	1.2946	1.35445	0.174525	0.437706	Stable
Diras2	6.2229	3.5793	5.1283	6.7479	5.9465	6.6172	6.0652	8.4238	20.8785	9.5433	1.86527	0.0472018	0.899387	Up
Dis3	2e-05	2e-05	2e-05	0.0222	2e-05	0.0328	2e-05	2e-05	2e-05	2e-05	1.47576	0.881497	0.561461	Stable
Dis3l2	2e-05	0.0644	2e-05	2e-05	2e-05	2e-05	2e-05	2e-05	2e-05	0.0277	0.430831	0.881497	-1.21481	Stable
Disp2	2e-05	2e-05	2e-05	2e-05	2e-05	0.1063	2e-05	2e-05	2e-05	2e-05	1063.8	0.317311	10.055	Stable
Dkc1	0.1581	0.0911	0.029	0.2051	0.0554	0.1958	2e-05	2e-05	2e-05	2e-05	0.363616	0.0669553	-1.45951	Stable
Dlat	63.3783	57.5654	45.534	56.0789	55.3332	74.382	48.573	41.9358	43.7667	41.0636	0.898634	0.174525	-0.154195	Stable
Dld	64.3939	47.2026	44.0158	43.1892	59.9433	54.308	48.4466	57.7367	49.6204	38.4024	0.96046	0.916815	-0.0582022	Stable
Dlg1	8.4093	2.5845	8.1798	9.9765	12.5738	5.7635	7.3877	4.7609	7.7679	4.9124	0.73321	0.117185	-0.447701	Stable
Dlg2	6.1887	5.5704	4.6709	8.6708	5.8236	7.9578	4.4374	4.7222	5.082	6.6962	0.934395	0.601508	-0.0978958	Stable
Dlg3	1.5732	1.4486	1.926	2.7167	3.3893	2.7771	2.8784	5.6196	4.2991	5.5639	1.91229	0.0282801	0.935303	Up
Dlg4	1.9068	2.939	2.2208	2.8915	5.8406	3.9272	4.6735	8.397	6.1494	9.1878	2.04668	0.0282801	1.03329	Up
Dlgap1	0.165	0.1383	0.4288	0.4037	0.199	0.0636	0.0417	0.0684	0.0942	0.6174	0.663245	0.117185	-0.592385	Stable
Dlgap2	2e-05	0.1494	2e-05	0.1981	0.0559	0.1395	2e-05	0.6709	0.4959	0.6267	4.79134	0.169265	2.26043	Stable
Dlgap3	2e-05	2e-05	2e-05	2e-05	0.2103	2e-05	0.0718	0.5627	0.7502	0.821	10.4845	0.0582127	3.39018	Stable
Dlgap4	2.2091	0.1395	0.0873	0.2588	0.2543	1.2515	1.8879	2.0338	1.3629	1.7777	2.81919	0.117185	1.49528	Stable
Dlst	38.4215	41.8017	31.9107	36.7966	22.0991	30.1172	14.4391	14.1915	27.3859	15.6394	0.595061	0.0282801	-0.74889	Down
Dmd	0.1761	0.0591	0.2064	0.1498	0.1037	1.7564	0.0518	0.053	0.0418	0.1538	2.959	0.347208	1.56511	Stable
Dmtn	0.5559	1.3619	2e-05	0.8579	3.6765	0.5448	3.5912	6.3308	6.8194	7.3929	3.8249	0.117185	1.93542	Stable
Dmwd	2e-05	2e-05	2e-05	2e-05	0.0694	0.0853	2e-05	2e-05	0.1566	0.6155	12.3408	0.12609	3.62537	Stable
Dmxl1	2e-05	2e-05	2e-05	2e-05	2e-05	0.0286	0.0278	0.0306	2e-05	0.0312	1182.2	0.0186029	10.2073	Up
Dmxl2	2.1518	1.8792	1.2073	2.4578	2.4563	1.6733	2.5261	2.7231	5.8025	3.177	1.56633	0.0758002	0.647387	Stable
Dnahc12	0.2984	2e-05	2e-05	2e-05	2e-05	2e-05	2e-05	2e-05	2e-05	2e-05	0.00033503	0.317311	-11.5434	Stable
Dnaic1	2e-05	2e-05	2e-05	2e-05	2e-05	2e-05	2e-05	0.0669	2e-05	2e-05	669.8	0.317311	9.38759	Stable
Dnaja1	6.6203	5.3699	4.8549	6.9554	5.993	4.407	6.0446	5.6603	5.0161	4.4849	0.859681	0.174525	-0.218127	Stable
Dnaja2	4.1909	4.6591	4.6055	5.0965	3.8073	5.3197	3.1814	3.9581	4.7244	2.6602	0.887496	0.601508	-0.172187	Stable
Dnaja3	0.8967	0.8013	0.6402	0.8985	1.0335	0.9359	0.9711	0.8117	0.9391	0.7781	1.0388	0.601508	0.0549232	Stable
Dnaja4	0.8044	0.7104	0.2535	0.6573	0.8565	0.8555	0.924	0.8261	0.6056	1.0362	1.29411	0.174525	0.371961	Stable
Dnajb1	0.2444	0.4683	2e-05	2e-05	2e-05	0.5036	0.3267	0.8936	1.1759	0.8379	5.24398	0.0150186	2.39066	Up
Dnajb11	2.8799	1.2863	0.78	2.5034	1.9566	1.2387	1.2195	0.9566	1.7451	0.9929	0.654122	0.174525	-0.612369	Stable
Dnajb14	2e-05	2e-05	0.0338	0.0566	2e-05	0.1779	0.0888	0.0905	2e-05	2e-05	3.94915	0.220353	1.98154	Stable
Dnajb2	5.6377	4.6387	2.6802	4.5796	1.3096	2.0674	1.9107	4.5174	1.6066	1.0397	0.591209	0.117185	-0.758261	Stable
Dnajb4	0.9633	1.1999	1.5178	0.6991	2e-05	3.2345	0.115	2.391	2.3114	1.9395	2.28108	0.0758002	1.18972	Stable
Dnajb5	2e-05	2e-05	2e-05	2e-05	2e-05	2e-05	2e-05	2e-05	2e-05	0.0251	251.8	0.317311	7.97613	Stable
Dnajb6	2.5038	1.4317	0.9832	1.4163	1.741	2e-05	2.9854	1.2978	2.2266	2.3503	1.09709	0.754023	0.133685	Stable
Dnajc11	0.5749	0.5804	0.3594	0.7256	0.0737	0.0671	2e-05	0.5509	0.4138	0.0455	0.465566	0.0758002	-1.10294	Stable
Dnajc13	2e-05	0.0057	0.0055	0.0072	0.0061	0.0248	2e-05	0.0254	0.0843	0.1141	10.1395	0.0936926	3.34191	Stable
Dnajc16	0.0067	2e-05	2e-05	2e-05	2e-05	2e-05	2e-05	2e-05	2e-05	0.0217	3.21239	0.881497	1.68365	Stable
Dnajc24	2e-05	2e-05	2e-05	2e-05	2e-05	0.7713	2e-05	2e-05	2e-05	2e-05	7713.8	0.317311	12.9132	Stable
Dnajc3	2e-05	2e-05	2e-05	2e-05	2e-05	2e-05	0.1328	2e-05	0.1126	2e-05	2454.6	0.136037	11.2613	Stable
Dnajc5	8.7397	7.7138	5.0842	5.9312	13.7621	8.0489	10.4354	18.5594	11.2882	11.4902	1.4509	0.117185	0.536949	Stable
Dnajc6	4.0941	1.8096	5.0582	2.836	7.6708	2.793	6.9757	8.7049	6.0753	2.8892	1.27805	0.464702	0.353946	Stable
Dnajc7	2e-05	0.2028	0.2731	0.7377	0.1263	0.1382	0.0892	0.0709	0.2168	0.3583	0.65183	0.754023	-0.617432	Stable
Dnajc8	8.4841	0.2917	0.3431	5.0766	0.283	0.6697	2e-05	0.3114	0.7397	0.4606	0.150666	0.754023	-2.73057	Stable
Dner	0.3985	0.2677	0.2863	0.3555	0.1955	0.4399	2e-05	0.2149	2e-05	2e-05	0.435557	0.169265	-1.19907	Stable
Dnlz	2e-05	0.1391	2e-05	2e-05	0.2229	2e-05	2e-05	2e-05	2e-05	2e-05	0.0002762	0.136037	-11.822	Stable
Dnm1	35.7778	60.1744	40.4528	51.9103	57.5082	41.8741	64.4481	66.1927	102.137	92.2542	1.49256	0.0472018	0.577789	Stable
Dnm1l	11.5949	9.8942	9.3511	11.8565	12.2451	11.4741	11.3222	13.8315	12.2662	12.1846	1.1117	0.250592	0.152763	Stable
Dnm2	6.9955	11.4558	8.5996	10.1646	10.5609	6.7377	11.4301	12.1269	24.826	22.1839	1.61805	0.174525	0.694256	Stable
Dnm3	21.7451	38.4158	32.6575	41.0643	42.0906	27.5945	38.1925	35.2246	48.332	57.4449	1.17511	0.601508	0.232799	Stable
Dnpep	5.6767	2.9918	2.9326	15.1165	12.6681	17.1149	14.5898	9.0542	3.9537	5.662	1.27901	0.464702	0.355025	Stable
Doc2a	2e-05	2e-05	2e-05	2e-05	2e-05	2e-05	2e-05	2e-05	2e-05	0.1017	1017.8	0.317311	9.99124	Stable
Dock3	0.0501	0.0294	0.0276	0.0258	0.015	0.0158	0.0054	0.1636	0.1402	0.1679	3.33266	0.464702	1.73667	Stable
Dock4	0.0305	2e-05	0.0137	2e-05	2e-05	0.0458	2e-05	0.0236	0.0089	0.0476	2.84501	0.195956	1.50843	Stable
Dock7	0.0401	0.0199	0.005	2e-05	0.0288	0.3518	0.0138	0.0136	0.0108	0.0091	4.25389	0.916815	2.08878	Stable
Dock9	0.151	0.6503	0.0471	0.1563	0.1194	0.7054	0.8614	0.8734	0.0445	0.0734	2.27569	0.464702	1.1863	Stable
Dolpp1	2e-05	0.5111	0.3877	2e-05	2e-05	0.5384	2e-05	2e-05	2e-05	2e-05	0.59907	0.699854	-0.739204	Stable
Dos	2e-05	2e-05	2e-05	2e-05	2e-05	2e-05	2e-05	0.0695	2e-05	0.0209	904.6	0.136037	9.82114	Stable
Dph1	2e-05	2e-05	0.0383	2e-05	0.0403	2e-05	2e-05	2e-05	2e-05	2e-05	0.00127129	0.136037	-9.61949	Stable
Dpm1	2.7898	0.3464	2.4562	0.4514	3.1324	3.2731	0.5005	2e-05	2.3714	2e-05	0.669672	0.463344	-0.578474	Stable
Dpm3	2e-05	5.7348	2e-05	4.4966	2e-05	2e-05	2e-05	2e-05	6.6336	2e-05	0.648361	0.699854	-0.625131	Stable
Dpp10	0.7049	0.4033	0.5706	0.7736	1.0844	0.6919	1.4683	2.0816	2.1085	3.1186	2.67725	0.0472018	1.42075	Up
Dpp3	0.4555	0.3398	0.6219	1.1234	0.506	1.2392	0.9664	0.545	0.8304	0.9899	1.50033	0.117185	0.585278	Stable
Dpp6	5.1086	9.351	3.9447	7.4059	10.7447	5.094	5.8296	6.8242	7.1657	6.7818	0.86706	0.464702	-0.205796	Stable
Dpp7	0.135	0.6059	0.4343	0.7509	0.3127	0.2041	0.3669	0.2696	0.7882	0.7453	1.06043	0.916815	0.084655	Stable
Dpp8	2e-05	2e-05	2e-05	2e-05	2e-05	2e-05	0.229	2e-05	2e-05	2e-05	2290.8	0.317311	11.1616	Stable
Dpp9	0.0192	2e-05	2e-05	0.0213	0.0155	2e-05	0.009	2e-05	2e-05	2e-05	0.162027	0.12609	-2.62569	Stable
Dpy30	5.8371	3.1916	3.1683	6.883	5.1181	4.95	4.2184	2.5195	3.6662	5.0442	0.842971	0.347208	-0.246445	Stable
Dpysl2	249.851	316.436	266.077	276.436	421.137	394.725	507.813	521.314	594.521	625.743	1.72825	0.0162936	0.789313	Up
Dpysl3	16.793	30.6562	17.1896	22.1013	28.8046	26.411	36.2796	42.14	43.9836	48.5951	1.70851	0.0282801	0.772739	Up
Dpysl4	17.8888	13.3767	10.7694	19.388	13.5362	20.7925	16.8081	16.2911	20.7993	17.9444	1.23581	0.117185	0.30546	Stable
Dpysl5	7.3416	10.4784	8.8768	10.1485	13.8274	11.5909	13.0202	19.126	12.5861	13.697	1.38181	0.0758002	0.466562	Stable
Drap1	2e-05	2e-05	2e-05	2e-05	2e-05	0.7078	2e-05	2e-05	2e-05	2e-05	7078.8	0.317311	12.7893	Stable
Drg1	0.0964	0.0888	0.0842	0.1764	2e-05	0.9552	2e-05	0.1543	0.1492	0.1701	3.20493	0.294802	1.68029	Stable
Drg2	7.6266	11.6868	9.1554	8.4705	12.003	1.0857	9.9555	10.8245	11.0348	18.1806	1.0437	0.754023	0.0617077	Stable
Dscr3	0.23	2e-05	2e-05	0.1004	0.1082	2e-05	0.1535	0.238	0.1465	2e-05	1.22661	0.590014	0.294676	Stable
Dst	0.2471	0.1105	0.0504	0.2163	0.0564	0.178	0.1176	0.0389	0.071	0.04	0.654473	0.347208	-0.611594	Stable
Dstn	25.2606	17.733	15.8344	31.9688	24.3217	25.217	20.6094	23.385	23.4827	25.6758	1.02824	0.916815	0.0401826	Stable
Dtd1	4.5563	1.3677	2e-05	2e-05	0.8628	1.5739	2e-05	2e-05	1.1145	2e-05	0.396128	0.577469	-1.33596	Stable
Dtna	2.8954	0.8033	2.1054	3.1077	0.928	2.3117	1.7901	0.5125	1.7948	2.3367	0.888819	0.601508	-0.170039	Stable
Dtymk	2e-05	0.6098	0.1836	0.3828	2e-05	0.5477	0.2226	0.157	0.2597	0.3085	1.27142	0.600402	0.346445	Stable
Dus3l	0.0743	2e-05	2e-05	0.0896	2e-05	0.1235	2e-05	2e-05	2e-05	2e-05	0.75372	0.699854	-0.407899	Stable
Dusp15	2e-05	0.3962	2e-05	2e-05	0.2076	0.2268	2e-05	2e-05	2e-05	2e-05	0.375716	0.520529	-1.41228	Stable
Dusp23	2e-05	2e-05	2e-05	2e-05	2e-05	0.1061	2e-05	2e-05	2e-05	2e-05	1061.8	0.317311	10.0523	Stable
Dusp3	4.3906	4.8955	3.8641	5.5524	4.7341	6.3285	6.8981	5.7876	11.1378	8.3067	1.64096	0.00902344	0.714541	Up
Dut	2e-05	2e-05	2e-05	3.2758	2e-05	4.0824	2e-05	2e-05	2e-05	2e-05	1.24622	0.881497	0.317563	Stable
Dym	2e-05	2e-05	0.0229	2e-05	2e-05	0.0415	2e-05	2e-05	2e-05	2e-05	1.8094	0.881497	0.855511	Stable
Dync1h1	13.5234	11.5999	10.525	13.5852	12.6803	12.4937	11.7793	11.4707	10.7987	12.5483	0.954403	0.347208	-0.0673299	Stable
Dync1i1	2.7283	2.9305	2.226	2.9973	3.4435	3.893	2.6547	3.7348	2.6386	2.2831	1.06133	0.916815	0.0858743	Stable
Dync1i2	0.9592	1.4886	0.9276	0.8904	1.2474	3.09	2.2142	1.5609	2.8827	1.0463	1.95786	0.0282801	0.969281	Up
Dync1li1	8.8771	5.9554	4.9432	6.2088	6.0657	5.8947	5.7644	7.7333	5.1437	5.3968	0.933938	0.347208	-0.0986013	Stable
Dync1li2	8.3046	4.7356	4.8917	6.3788	6.611	7.5135	5.9047	5.4657	6.5845	10.6789	1.16899	0.464702	0.225268	Stable
Dynll1	5.0662	3.6397	2.6923	3.8518	7.8871	7.0665	7.9254	7.8481	5.0505	5.7107	1.45226	0.117185	0.538305	Stable
Dynll2	10.6476	9.1004	6.5422	9.3047	11.0059	17.0086	13.4564	9.6881	9.0075	7.9447	1.22541	0.601508	0.29327	Stable
Dynlrb1	25.6126	33.6937	22.6676	24.162	28.1943	25.187	23.8849	25.5524	20.9461	21.093	0.868482	0.117185	-0.203432	Stable
Dynlt3	2e-05	2e-05	0.4952	2e-05	0.464	0.6038	0.6992	2e-05	0.4634	0.5559	2.42095	0.131379	1.27557	Stable
Dzank1	2e-05	2e-05	2e-05	2e-05	2e-05	2e-05	0.0707	2e-05	2e-05	2e-05	707.8	0.317311	9.4672	Stable
E130309F12Rik	2e-05	2e-05	2e-05	2e-05	0.1641	2e-05	2e-05	0.2721	0.2269	2e-05	3.03971	0.368364	1.60393	Stable
E330009J07Rik	2e-05	2e-05	0.1091	2e-05	2e-05	2e-05	2e-05	2e-05	2e-05	2e-05	0.00091592	0.317311	-10.0925	Stable
E430025E21Rik	0.0381	0.0364	0.0285	0.0298	0.032	0.0331	0.0216	2e-05	2e-05	0.0252	0.485073	0.046533	-1.04373	Down
Ebp	1.264	1.6402	2.9013	4.5515	1.2905	8.4887	2.8959	2e-05	2e-05	6.6872	1.55156	0.916563	0.633723	Stable
Ech1	0.6434	2.8217	0.3829	0.8752	1.0043	1.9455	0.5501	0.3884	5.3214	0.9875	1.60505	0.754023	0.682614	Stable
Echdc1	3.1702	5.4434	4.2248	5.3917	8.1512	7.2741	5.7944	3.3899	6.6402	6.6152	1.12632	0.347208	0.171617	Stable
Echs1	16.6391	9.3117	12.0206	10.3193	11.5035	8.0831	6.1304	9.1915	6.1192	7.5119	0.619393	0.00902344	-0.691073	Down
Eci1	8.3525	9.6717	10.7867	9.6546	9.1174	11.1521	8.9911	3.651	3.872	3.0215	0.644931	0.174525	-0.632783	Stable
Eci2	0.7471	0.9352	0.9353	1.0841	1.1207	1.4854	0.6519	0.6825	1.1885	0.902	1.01823	0.754023	0.0260598	Stable
Ecsit	2e-05	2e-05	2e-05	2e-05	2e-05	0.0255	2e-05	0.0166	2e-05	2e-05	421.6	0.136037	8.71973	Stable
Edc3	2e-05	2e-05	2e-05	2e-05	2e-05	0.0829	2e-05	0.0107	2e-05	2e-05	936.6	0.136037	9.87129	Stable
Edc4	0.2457	2e-05	0.042	0.0947	2e-05	0.2333	0.2249	0.2142	0.1454	0.1112	2.42914	0.116074	1.28045	Stable
Eea1	0.674	0.5997	0.8742	0.5418	0.8702	1.5423	1.538	0.8963	0.5604	1.0264	1.5628	0.0758002	0.64413	Stable
Eef1a2	47.1728	42.0097	41.8732	57.036	43.0023	84.2331	49.7722	41.2301	43.3979	48.1366	1.15438	0.464702	0.207116	Stable
Eef1b2	18.5351	13.3591	11.085	14.3658	10.9193	14.5054	15.2017	15.0886	13.2654	13.0744	1.04206	0.464702	0.0594384	Stable
Eef1d	6.9765	5.1992	6.4344	8.2133	10.9052	6.9323	9.4651	7.711	3.2656	6.3074	0.892729	0.601508	-0.163707	Stable
Eef1e1	2e-05	2e-05	2e-05	2e-05	2e-05	3.2011	2e-05	2e-05	3.6659	3.4039	102709	0.0539064	16.6482	Stable
Eef1g	14.62	9.482	8.0377	17.1926	8.7845	17.2508	9.4739	22.2974	18.0594	19.5991	1.49149	0.0472018	0.576754	Stable
Eef2	22.7485	19.2158	15.4406	26.1519	21.3845	23.4014	18.0923	17.982	24.6626	22.4304	1.01551	0.916815	0.0222012	Stable
Eefsec	2e-05	2e-05	2e-05	0.1636	2e-05	2e-05	2e-05	2e-05	0.0615	2e-05	0.376222	0.881497	-1.41034	Stable
Efhd2	12.1368	10.4487	10.756	12.3545	22.717	20.7018	20.8757	26.8981	46.8105	34.3982	2.18795	0.0282801	1.12958	Up
Efnb1	2e-05	2e-05	2e-05	2e-05	2e-05	2e-05	0.2382	2e-05	2e-05	2e-05	2382.8	0.317311	11.2184	Stable
Efnb2	1.4796	0.0455	0.0859	0.3732	0.1737	0.1933	0.1021	0.2135	0.082	0.2465	0.388062	0.916815	-1.36564	Stable
Efnb3	2e-05	2e-05	2e-05	2e-05	0.3212	0.2638	2e-05	2e-05	0.0878	2e-05	1.09456	0.699854	0.13035	Stable
Efr3a	2e-05	2e-05	2e-05	2e-05	2e-05	2e-05	0.044	2e-05	2e-05	2e-05	440.8	0.317311	8.78398	Stable
Efr3b	0.7398	0.6018	1.0011	1.2434	0.6616	0.4093	0.5182	0.5303	1.1178	1.4941	0.958095	0.464702	-0.0617594	Stable
Eftud1	0.0376	0.0178	0.0686	0.1207	0.0718	0.0655	0.4558	0.5838	0.0221	0.0901	3.84613	0.347208	1.94341	Stable
Eftud2	13.6413	1.8678	2.0015	13.7977	1.9815	12.421	1.1942	1.1947	9.7992	9.872	1.03579	0.464702	0.0507256	Stable
Egfr	0.1325	0.0676	0.0837	0.1067	0.109	0.1242	0.0859	0.0699	0.0678	2e-05	0.696336	0.347208	-0.522144	Stable
Ehbp1	2e-05	2e-05	2e-05	2e-05	2e-05	2e-05	2e-05	0.1033	0.1126	2e-05	2159.6	0.136037	11.0765	Stable
Ehd1	6.262	4.8808	4.0198	8.1549	4.4412	11.471	3.01	2.4179	2.6628	2.8405	0.807033	0.117185	-0.3093	Stable
Ehd2	0.4247	0.7398	2e-05	0.7676	0.7303	0.6	0.3114	0.5678	2e-05	0.4392	0.720555	0.294802	-0.47282	Stable
Ehd3	5.1523	2.7599	3.7887	3.8659	5.1145	10.3545	4.8282	6.3625	6.1473	6.3076	1.644	0.0282801	0.717212	Up
Ehd4	0.8164	0.3686	13.1723	0.5214	0.7447	0.936	0.3389	0.9485	0.7877	0.7396	0.240069	0.916815	-2.05848	Stable
Ehhadh	2e-05	2e-05	2e-05	2e-05	2e-05	0.018	2e-05	2e-05	2e-05	2e-05	180.8	0.317311	7.49825	Stable
Eid2	2e-05	2e-05	2e-05	2e-05	1.2825	2e-05	2e-05	2e-05	2e-05	2e-05	7.8e-05	0.317311	-13.6468	Stable
Eif1	2.7616	2.4983	3.0404	3.0684	2.5533	4.1507	1.3025	2.2766	3.4777	3.812	1.07883	0.601508	0.10947	Stable
Eif1ax	2e-05	2e-05	2e-05	1.8415	2e-05	0.0711	0.0483	0.0928	2e-05	0.2956	0.275752	0.220353	-1.85855	Stable
Eif1b	2e-05	2e-05	2e-05	1.248	2e-05	2e-05	2e-05	1.238	2e-05	2e-05	0.991988	0.881497	-0.0116059	Stable
Eif2a	2e-05	2e-05	2e-05	2e-05	2e-05	0.0911	0.3244	2e-05	2e-05	2e-05	4155.6	0.136037	12.0208	Stable
Eif2b1	2e-05	2e-05	2e-05	2e-05	0.0388	2e-05	2e-05	2e-05	0.0389	2e-05	1.00257	0.881497	0.00370587	Stable
Eif2b2	0.8734	0.5303	0.4383	2e-05	1.1979	2e-05	2e-05	0.9898	2e-05	0.4394	0.470164	0.281198	-1.08876	Stable
Eif2b3	0.0869	2e-05	0.0852	2e-05	0.1345	0.1262	0.0814	0.1039	2e-05	2e-05	1.01598	0.914184	0.0228715	Stable
Eif2b5	2e-05	2e-05	0.7048	0.9391	0.7809	2e-05	2e-05	0.4375	0.3454	0.421	0.496503	0.332112	-1.01013	Stable
Eif2s1	1.2091	1.7059	0.3959	1.7637	1.4783	1.7803	1.3999	0.6977	1.9553	1.6961	1.149	0.464702	0.200382	Stable
Eif2s2	0.6744	0.9843	0.7531	2.6173	0.6574	0.7542	1.6137	0.6952	0.8583	1.8215	1.00992	0.464702	0.0142385	Stable
Eif2s3x	2e-05	0.4428	0.9374	2e-05	2e-05	0.8229	2e-05	0.3415	2e-05	0.9129	1.50504	0.73819	0.589797	Stable
Eif3a	1.2003	1.0944	0.8125	1.2629	1.1986	2.5093	1.7652	1.0427	0.9542	1.6118	1.41563	0.347208	0.501441	Stable
Eif3b	0.852	0.8253	0.6945	1.2392	0.8799	1.2076	1.1297	0.866	0.9391	0.9703	1.13846	0.174525	0.187081	Stable
Eif3c	0.8513	1.1181	3.6778	1.4633	0.6825	0.6767	1.0392	0.4972	0.8762	0.4604	0.455499	0.0758002	-1.13448	Stable
Eif3d	21.8205	2.9819	21.1699	2.3046	24.357	21.6416	0.7301	0.6614	11.2198	1.8536	0.497103	0.117185	-1.00838	Stable
Eif3e	0.8105	1.3422	0.8715	1.1651	0.9243	1.2928	0.9608	0.993	3.0624	1.4595	1.51918	0.117185	0.603297	Stable
Eif3f	3.3952	2.4119	2.6287	3.1982	3.0382	3.1871	2.4597	2.8443	1.6755	3.9212	0.96017	0.754023	-0.0586389	Stable
Eif3g	0.4817	0.6667	2e-05	0.688	0.4546	0.8328	1.4624	0.4678	0.3645	0.6459	1.64704	0.464702	0.719875	Stable
Eif3h	0.4427	0.7741	0.2094	0.9834	0.0941	1.2452	0.3274	0.2166	0.8646	0.6824	1.33251	0.464702	0.414144	Stable
Eif3i	1.3536	2.048	1.8699	2.4172	1.6107	1.6626	0.8399	1.0718	0.8624	0.1907	0.497602	0.0282801	-1.00694	Down
Eif3j1	2e-05	2e-05	1.3033	0.7583	0.8626	1.6011	2e-05	0.8295	1.0859	0.7756	1.46777	0.459207	0.553629	Stable
Eif3k	0.9225	0.9827	0.648	1.2771	0.8036	2.5071	0.9383	1.133	0.9383	3.4562	1.93636	0.116074	0.953347	Stable
Eif3l	0.8506	1.6632	1.4008	1.2692	1.3712	1.5411	3.2769	1.7555	1.4749	5.4154	2.05397	0.0282801	1.03842	Up
Eif3m	4.1129	3.9881	0.7171	2.3331	2.2607	6.5845	3.546	4.0031	7.6869	5.1225	2.00889	0.0472018	1.0064	Up
Eif4a1	6.5315	5.8147	3.43	6.4201	4.2729	8.8142	3.9504	4.4862	5.784	4.8453	1.0533	0.916815	0.0749211	Stable
Eif4a2	17.283	9.0333	11.5793	11.0926	9.3477	13.1983	11.3606	12.0448	9.9267	8.6581	0.946047	0.916815	-0.0800163	Stable
Eif4a3	1.8826	1.9467	2.0386	2.2631	1.9654	2.0141	2e-05	2e-05	2e-05	2e-05	0.199495	0.040609	-2.32558	Down
Eif4b	1.9778	1.5832	5.0493	0.792	5.4069	4.3999	1.2732	1.1217	0.6239	3.2921	0.723253	0.347208	-0.467427	Stable
Eif4e	1.3173	1.5272	1.5446	1.5404	1.4817	1.1172	1.2251	1.7103	1.0431	1.5204	0.892716	0.250592	-0.163726	Stable
Eif4ebp2	2e-05	2e-05	2e-05	2e-05	2e-05	0.2682	2e-05	2e-05	0.1585	2e-05	4267.6	0.136037	12.0592	Stable
Eif4g1	0.4881	0.8149	1.1359	0.7036	0.5949	0.6291	0.8713	0.5375	0.9608	0.5955	0.961685	0.916815	-0.0563643	Stable
Eif4g2	0.453	0.9054	0.6589	0.5928	0.3322	1.2155	1.1062	0.4959	0.5265	1.2458	1.55997	0.174525	0.641518	Stable
Eif4g3	0.3307	0.3247	0.1336	0.2754	0.3025	0.43	0.2068	0.6964	0.6806	0.2317	1.64277	0.347208	0.716129	Stable
Eif4h	3.1339	14.7411	12.2427	13.0417	12.4757	10.8992	8.9346	6.125	5.2053	8.5497	0.713826	0.117185	-0.486355	Stable
Eif5a	18.7495	25.8926	19.3801	17.8472	23.1326	24.629	15.5216	14.067	11.8207	16.0611	0.781884	0.0758002	-0.354973	Stable
Eif5a2	2e-05	2e-05	10.2705	2e-05	2e-05	2e-05	2e-05	2e-05	2e-05	2e-05	9.74e-06	0.317311	-16.6482	Stable
Eif5b	0.9203	2e-05	2e-05	2e-05	2e-05	0.698	0.0678	2e-05	0.3113	2e-05	1.17032	0.410117	0.226904	Stable
Eif6	0.2294	2e-05	3.306	2e-05	2e-05	5.8414	2e-05	2e-05	2e-05	4.4051	2.89823	0.63787	1.53517	Stable
Elavl1	8.4314	5.5461	5.1501	11.6045	5.2263	6.6819	4.6845	4.9726	4.3127	4.0183	0.686071	0.0472018	-0.543571	Stable
Elavl2	2e-05	2e-05	2e-05	2e-05	2.3969	2e-05	2e-05	2.1189	2e-05	1.1207	1.35156	0.699854	0.434625	Stable
Elavl3	3.6101	3.3129	2.7793	4.5173	2.5749	3.8956	3.0314	1.7425	1.8914	1.1403	0.696728	0.174525	-0.521332	Stable
Elavl4	4.7924	4.5029	2.7539	5.9238	4.1929	4.3904	4.0934	2.486	3.4841	1.053	0.699584	0.0758002	-0.515432	Stable
Elfn2	2e-05	2e-05	2e-05	2e-05	2e-05	2e-05	2e-05	0.5424	0.5533	2e-05	10957.6	0.136037	13.4196	Stable
Elmo1	0.257	0.3051	0.2349	0.2396	2e-05	0.3734	0.386	0.3857	0.3226	0.3974	1.79921	0.00902344	0.847366	Up
Elmo2	0.4848	0.2807	0.2203	0.9187	0.5489	1.1587	0.4875	0.8081	0.8223	0.7316	1.63373	0.117185	0.708172	Stable
Elmod1	2e-05	2e-05	2e-05	0.2163	2e-05	2e-05	2e-05	2e-05	0.6303	0.7393	6.32988	0.368364	2.66218	Stable
Elovl5	2e-05	0.2187	0.1328	2e-05	0.1214	2e-05	2e-05	2e-05	2e-05	2e-05	0.00021144	0.0539064	-12.2074	Stable
Elp2	2e-05	0.0724	0.0447	2e-05	2e-05	0.0656	2e-05	2e-05	2e-05	0.0449	0.943667	1	-0.0836506	Stable
Elp3	2e-05	0.3478	0.2144	0.3752	0.2957	0.5328	2e-05	0.254	0.243	0.2136	1.00835	0.675174	0.0120005	Stable
Elp4	2e-05	2e-05	0.0191	2e-05	0.0345	0.0861	0.4021	2e-05	2e-05	0.0957	10.8822	0.220353	3.4439	Stable
Elp5	2e-05	2e-05	2e-05	2e-05	2e-05	2e-05	2e-05	2e-05	2e-05	0.0755	755.8	0.317311	9.56186	Stable
Emb	2e-05	0.4583	3.3594	2e-05	0.5845	2e-05	0.5411	0.2812	2.2945	0.3491	0.787308	0.915792	-0.344999	Stable
Emc1	0.212	0.2805	0.2175	0.3843	0.2232	0.1448	0.1098	0.1041	0.1083	0.0787	0.414194	0.00902344	-1.27162	Down
Emc10	0.1296	5.5394	2e-05	2e-05	2e-05	0.1455	0.0872	0.1147	0.0619	8.157	1.51106	0.24479	0.595563	Stable
Emc2	2e-05	0.3003	0.5035	1.1692	0.1297	0.3522	0.1381	0.2577	0.1897	0.1538	0.51909	0.754023	-0.945945	Stable
Emc3	0.1693	0.9254	0.8702	1.0243	0.7683	0.7923	0.3115	0.1881	0.727	0.194	0.588929	0.174525	-0.763835	Stable
Emc4	0.5677	0.8953	0.5755	0.3157	0.2671	1.4261	0.7108	0.1545	0.1735	2e-05	0.940343	0.464702	-0.0887417	Stable
Emc8	0.4992	0.4174	1.0242	0.9046	0.591	1.0331	0.3594	0.138	2e-05	0.4295	0.57037	0.174525	-0.81003	Stable
Emd	0.9348	0.674	0.6053	0.5779	1.2075	1.0692	2.0937	1.2097	0.2245	3.019	1.90426	0.174525	0.929233	Stable
Eml1	1.3618	1.4125	1.2805	0.9672	0.7585	1.8633	1.0284	0.5063	0.3462	0.2938	0.698555	0.250592	-0.517553	Stable
Eml2	0.27	0.6121	0.7405	0.6019	1.1003	0.3328	0.9791	0.6121	0.6053	0.6225	0.947967	1	-0.0770916	Stable
Eml4	2e-05	2e-05	2e-05	2e-05	2e-05	2e-05	2e-05	0.0475	0.022	2e-05	695.6	0.136037	9.44211	Stable
En2	2e-05	2e-05	2e-05	2e-05	2e-05	0.1253	2e-05	2e-05	2e-05	2e-05	1253.8	0.317311	10.2921	Stable
Enah	6.934	7.5242	3.7181	6.9801	6.1745	8.4259	47.5789	12.7979	1.7725	3.344	2.35931	0.601508	1.23836	Stable
Endod1	3.8994	5.958	6.638	2.9193	4.5942	3.6261	3.6445	2.5992	2.7449	1.8947	0.604334	0.0282801	-0.726581	Down
Endog	0.6802	0.6914	0.6361	1.2855	0.526	0.5424	0.3273	2e-05	2e-05	2e-05	0.227734	0.0150186	-2.13458	Down
Eno2	388.918	590.518	418.884	655.387	614.225	667.698	686.334	808.347	745.087	852.795	1.40943	0.00902344	0.495111	Stable
Eno3	57.3965	2e-05	2e-05	123.442	102.186	119.362	101.776	142.993	115.92	133.938	2.16939	0.0749129	1.11729	Stable
Enoph1	0.3609	1.1905	0.4827	0.3883	1.4014	0.8873	1.1401	1.4852	1.3689	1.0578	1.55325	0.250592	0.635286	Stable
Enpp1	2e-05	2e-05	2e-05	0.0533	2e-05	0.0371	2e-05	2e-05	2e-05	2e-05	0.696516	0.881497	-0.521772	Stable
Enpp5	0.1669	2e-05	2e-05	0.2632	2e-05	2e-05	0.1593	0.1761	0.2496	0.081	1.54831	0.517904	0.630692	Stable
Enpp6	2.2087	7.1142	5.0091	2.2643	5.2165	4.2958	4.4941	1.3588	3.7454	1.6407	0.712187	0.174525	-0.489671	Stable
Ensa	1.3193	2.1865	2.4453	2.3192	3.9165	2.4848	5.6112	10.3092	10.4926	8.566	3.07413	0.0162936	1.62018	Up
Entpd1	2e-05	2e-05	2e-05	2e-05	2e-05	2e-05	2e-05	0.0394	2e-05	2e-05	394.8	0.317311	8.62498	Stable
Entpd2	3.0367	0.1346	0.1098	0.0891	3.9767	0.0683	4.118	4.1082	3.2093	0.2744	1.60315	0.347208	0.680912	Stable
Eny2	1.0838	0.702	0.5697	0.9285	0.7672	0.8606	0.8746	0.7536	0.5818	0.6891	0.928046	0.601508	-0.107732	Stable
Epb4.1	5.4624	1.572	0.6573	3.1472	1.561	2.5345	0.64	0.4994	2e-05	2e-05	0.296288	0.046533	-1.75493	Down
Epb4.1l1	8.7929	5.8201	6.3556	6.0557	8.0697	6.3396	7.9191	8.7594	7.9851	9.9772	1.16773	0.347208	0.22371	Stable
Epb4.1l2	2.4576	9.845	6.1877	7.032	3.0332	2.2528	7.8593	9.2143	3.8444	3.0699	0.918937	0.916815	-0.121962	Stable
Epb4.1l3	10.9866	12.4828	11.8795	10.8605	11.7952	11.016	14.0286	9.7375	13.0475	10.7229	1.00945	0.916815	0.0135634	Stable
Epdr1	5.5345	6.5072	5.7228	4.3067	3.8645	5.5298	2.5727	4.6948	6.6634	7.0033	1.02037	0.754023	0.0290918	Stable
Epha4	2e-05	2e-05	2e-05	2e-05	5.2788	2e-05	0.1605	0.8254	4.8526	5.6831	2.18259	0.147499	1.12604	Stable
Epha5	2e-05	2e-05	2e-05	2e-05	2e-05	0.0147	2e-05	2e-05	2e-05	2e-05	147.8	0.317311	7.2075	Stable
Ephb2	0.4759	0.1125	0.2485	0.5896	0.0416	0.4998	0.1364	0.0166	0.1074	0.0511	0.552619	0.347208	-0.855643	Stable
Ephx1	0.3787	1.7958	0.7135	0.5849	2.3928	1.0464	0.4108	0.5854	1.161	0.329	0.602247	0.464702	-0.731573	Stable
Ephx2	0.2518	0.0338	2e-05	0.1173	0.3324	2e-05	0.4069	0.8613	0.8077	0.291	3.2189	0.142457	1.68657	Stable
Epm2aip1	0.9202	4.4111	5.0692	3.0371	5.8647	2.374	2.1177	2.5492	1.5773	1.0752	0.502189	0.117185	-0.993698	Stable
Epn1	3.4098	4.0659	4.23	3.4974	6.4994	3.2546	6.9971	7.2898	6.3858	7.9523	1.46894	0.174525	0.554772	Stable
Epn2	0.6029	0.2283	0.7841	0.4096	0.5308	0.816	0.3627	0.5588	1.2421	1.3401	1.69022	0.174525	0.757213	Stable
Eprs	4.4928	4.3878	4.1529	5.3629	6.9438	5.6036	6.1079	1.3957	7.5253	2.1031	0.897215	0.916815	-0.156475	Stable
Eps15	3.4832	0.9697	1.101	3.2238	0.7843	1.8462	0.9875	0.1732	0.0719	0.1964	0.342522	0.117185	-1.54573	Stable
Eps15l1	6.0861	5.8556	4.8901	5.8871	6.5293	7.9553	6.1207	6.5835	5.9061	5.8687	1.10893	0.174525	0.149172	Stable
Eps8	0.0678	0.0492	2e-05	2e-05	2e-05	0.0635	0.1492	2e-05	2e-05	2e-05	1.81753	0.813945	0.861979	Stable
Eps8l2	2.1158	1.1858	0.8018	1.9222	0.6865	2.406	0.5055	2e-05	2e-05	2e-05	0.433778	0.11273	-1.20497	Stable
Ept1	2e-05	2e-05	0.1642	2e-05	2e-05	2e-05	2e-05	2e-05	0.2023	2e-05	1.23192	0.881497	0.30091	Stable
Erbb2ip	0.0241	0.0176	0.0136	0.0193	0.0159	0.0117	0.0168	0.0667	0.0723	2e-05	1.85105	0.916815	0.888344	Stable
Erc1	3.4017	2.0089	1.5716	3.1408	1.2338	1.9161	1.287	1.1767	2e-05	0.632	0.441306	0.0472018	-1.18015	Down
Erc2	0.9069	2e-05	3.342	3.2443	0.6563	2e-05	0.6946	0.7855	2.7311	1.208	0.664974	0.675174	-0.58863	Stable
Ergic1	5.5897	6.0824	4.5768	5.4286	7.267	5.3968	2.095	6.6137	2.5932	1.8954	0.642405	0.117185	-0.638444	Stable
Erh	2e-05	2e-05	2e-05	2e-05	2e-05	7.7987	2e-05	4.169	3.7849	2e-05	157526	0.0539064	17.2652	Stable
Eri3	0.4258	0.3686	0.2268	0.8038	0.96	0.3778	0.5936	0.7955	0.6197	0.6355	1.08513	0.754023	0.117874	Stable
Erlec1	2e-05	2e-05	2e-05	0.0324	0.0622	2e-05	2e-05	2e-05	2e-05	2e-05	0.00105641	0.136037	-9.88661	Stable
Erlin2	1.7497	1.5502	2.3028	2.6776	1.0442	7.2103	0.994	4.8659	1.2466	4.6864	2.03799	0.464702	1.02714	Stable
Ermn	19.6854	20.4838	23.9531	11.6681	10.4512	19.0385	14.9969	7.2171	16.234	10.6487	0.79005	0.250592	-0.339984	Stable
Ermp1	4.2824	0.5715	3.5798	3.9429	4.4428	0.3817	3.7889	0.0375	3.9937	0.2303	0.501332	0.117185	-0.996162	Stable
Ero1l	0.3206	0.2078	0.1626	0.2183	2.8419	1.6229	0.1885	1.0729	0.8093	1.6108	1.41405	0.347208	0.499837	Stable
Erp29	33.2237	19.4657	23.0254	25.2006	25.9198	26.3976	13.0837	15.0618	11.402	12.1412	0.615652	0.0758002	-0.699814	Stable
Erp44	2.4038	2.498	0.6422	1.8912	1.6298	2.9594	0.9474	0.3759	0.5043	0.5565	0.589465	0.174525	-0.762522	Stable
Esd	5.9609	6.1253	8.2811	4.7177	8.3412	4.8198	3.8241	6.3944	6.092	4.7488	0.774216	0.250592	-0.369192	Stable
Esyt1	0.1777	1.8167	0.2143	0.2463	0.3174	1.0153	1.3253	0.0114	0.1141	0.0282	0.89969	0.347208	-0.1525	Stable
Esyt2	0.0396	0.2524	0.3776	2e-05	0.589	0.2621	0.2068	0.201	0.3097	0.0575	0.823998	0.916815	-0.279288	Stable
Etf1	1.0137	0.2043	0.6503	0.3547	0.9653	0.6317	0.2328	0.2998	0.8953	1.0163	0.964746	0.916815	-0.0517788	Stable
Etfa	16.8033	16.1815	13.8995	14.586	12.1937	16.2027	10.5962	7.7109	8.0365	7.5915	0.680628	0.0758002	-0.555061	Stable
Etfb	22.1093	19.9658	18.847	23.6767	18.0703	26.5103	16.2384	9.8582	8.7616	8.5153	0.68067	0.117185	-0.554972	Stable
Etfdh	5.3709	6.7287	3.6791	4.3712	4.5775	24.872	3.8448	27.6431	1.9837	1.8546	2.43447	0.754023	1.28361	Stable
Ethe1	2.0354	2.8637	3.6808	1.7102	2.1229	2.5619	1.5927	0.8825	2e-05	0.356	0.434474	0.0472018	-1.20266	Down
Etl4	0.0258	0.1296	2e-05	2e-05	0.3091	2e-05	0.0335	0.2975	0.4425	0.0441	1.76006	0.459207	0.815628	Stable
Etnppl	0.7059	0.1846	0.2314	0.3949	0.1717	0.2902	2e-05	0.0289	0.075	2e-05	0.233426	0.046533	-2.09896	Down
Evl	0.3643	1.333	3.8572	2e-05	3.4553	2.6943	0.3342	0.6459	2.6523	1.996	0.923737	0.916815	-0.114447	Stable
Ewsr1	2.7631	1.2324	1.1707	1.8452	1.4297	3.0169	1.4541	1.2896	0.2398	0.9227	0.820166	0.601508	-0.286013	Stable
Exoc1	0.3137	0.0414	2e-05	0.0286	1.0075	2e-05	2e-05	0.2834	0.8722	0.2102	0.981757	0.751086	-0.0265621	Stable
Exoc2	0.4604	0.1149	0.1567	0.3213	0.2543	5.5943	0.2042	0.1539	0.4756	0.6201	5.3901	0.250592	2.43031	Stable
Exoc3	0.0181	0.0712	2e-05	0.0658	0.0164	0.1306	0.4131	0.3774	1.0055	0.7021	15.3259	0.00902344	3.9379	Up
Exoc4	0.3496	0.4613	0.2493	0.4494	0.3496	1.7707	0.4769	0.4911	0.2669	0.8049	2.04954	0.0749129	1.0353	Stable
Exoc5	0.0851	0.1094	0.1482	1.0872	0.382	0.384	0.3352	0.3456	0.4231	8.2398	5.36878	0.174525	2.4246	Stable
Exoc6b	0.1181	0.0878	0.1242	0.1425	0.2013	0.1671	0.1885	0.4103	0.1639	0.2557	1.75916	0.0472018	0.814889	Up
Exoc7	1.1302	0.0369	0.9125	1.8135	0.1598	2e-05	1.3043	1.4296	0.2359	1.1836	1.0248	0.754023	0.0353452	Stable
Exoc8	3.9127	0.1787	0.1542	0.2944	0.2308	0.4105	0.3645	0.7541	0.6263	0.8229	0.624277	0.117185	-0.679742	Stable
Exog	1.7355	1.2596	0.6895	1.1376	2.1902	0.9084	0.7542	2.1132	0.8917	1.0353	0.813245	0.347208	-0.298238	Stable
Exosc4	2e-05	2e-05	0.3417	0.3938	2e-05	2e-05	0.83	2e-05	2e-05	2e-05	1.1285	0.699854	0.174407	Stable
Extl2	2e-05	0.0325	2e-05	2e-05	2e-05	2e-05	2e-05	2e-05	2e-05	2e-05	0.00306937	0.317311	-8.34784	Stable
Ezr	1.8007	1.7812	1.5636	2.9471	3.0763	2.7736	2.8086	1.9427	3.5638	2.9383	1.2559	0.347208	0.328719	Stable
F3	2e-05	2e-05	2e-05	2e-05	2e-05	0.3816	2e-05	2e-05	0.0493	2e-05	4309.6	0.136037	12.0733	Stable
F8a	0.1471	0.6579	0.4411	0.7694	0.6079	0.6763	0.1619	0.7583	0.7025	0.6256	1.11481	0.464702	0.156802	Stable
Faah	2e-05	0.8883	0.278	1.3685	1.3301	0.9972	1.0601	1.314	1.5506	1.8133	1.74265	0.174525	0.801282	Stable
Fabp3	41.1662	22.0703	36.1432	55.2478	60.7798	41.1845	36.0035	25.0709	62.536	40.338	0.952302	0.916815	-0.0705082	Stable
Fabp4	2e-05	2e-05	2e-05	2e-05	2e-05	2e-05	2e-05	2e-05	2e-05	0.3997	3997.8	0.317311	11.965	Stable
Fabp5	31.675	34.0307	44.6536	28.2492	50.2576	36.3004	45.7645	28.9613	38.5779	22.66	0.912096	0.754023	-0.132742	Stable
Fabp7	18.2569	17.6914	4.0662	17.6827	4.48	17.4007	4.6641	8.9699	9.4965	2.5868	0.69347	0.347208	-0.528095	Stable
Fadd	2e-05	2e-05	2e-05	2e-05	2e-05	0.4213	2e-05	2e-05	2e-05	2e-05	4213.8	0.317311	12.0409	Stable
Fads1	2e-05	2e-05	2e-05	2e-05	2e-05	1.0943	1.0554	2e-05	2e-05	2e-05	21497.6	0.136037	14.3919	Stable
Fads2	2e-05	0.1185	2e-05	0.1013	2e-05	2e-05	2e-05	0.1062	2e-05	0.4294	2.43637	0.813945	1.28473	Stable
Faf1	0.3742	0.2293	0.2319	0.2893	0.1167	0.1536	0.0647	0.2744	0.1258	0.1538	0.62212	0.174525	-0.684735	Stable
Faf2	0.4227	0.4885	0.5708	0.2987	0.3364	0.6981	0.118	0.3017	0.5256	0.1457	0.845071	0.601508	-0.242855	Stable
Fah	1.7946	0.6566	2.1219	3.4869	3.0617	1.8733	2.7016	0.9242	1.5344	1.7064	0.785842	0.347208	-0.347689	Stable
Fahd1	3.8268	3.2981	2.223	3.4915	2.2659	3.7683	3.4336	2.0408	1.4879	1.8048	0.829868	0.250592	-0.269047	Stable
Fahd2a	9.0814	8.8138	5.0029	9.2861	8.8162	10.7984	6.8612	7.8803	5.8474	7.5894	0.950642	0.464702	-0.073026	Stable
Faim	2e-05	2e-05	2e-05	2e-05	2e-05	2e-05	0.1446	2e-05	2e-05	2e-05	1446.8	0.317311	10.4986	Stable
Faim2	2e-05	2e-05	2e-05	2e-05	2e-05	2e-05	2e-05	2e-05	0.7942	0.6309	14251.6	0.136037	13.7988	Stable
Fam107b	2.1611	3.1135	2e-05	3.1918	0.906	3.0658	1.6241	2e-05	2e-05	2e-05	0.5004	0.195956	-0.998846	Stable
Fam114a2	0.2128	0.1673	0.1155	0.3142	0.1306	0.4753	0.1185	0.1326	0.1	0.2003	1.09177	0.754023	0.126668	Stable
Fam120a	0.4054	0.6192	0.242	0.6035	0.9356	1.2581	0.9714	1.4282	1.3332	1.2521	2.22511	0.00902344	1.15388	Up
Fam120c	0.7478	1.0743	2e-05	1.6876	0.7512	1.4309	0.7575	0.2898	2e-05	0.1433	0.615247	0.529619	-0.700761	Stable
Fam126b	1.0798	0.6642	0.959	1.4361	1.1922	1.0925	1.8503	1.3534	0.7543	1.9366	1.31058	0.250592	0.390206	Stable
Fam131b	1.4059	0.8473	0.5743	1.3521	0.832	0.953	0.6099	0.6655	1.3135	0.8852	0.883371	0.754023	-0.178909	Stable
Fam134a	93.7784	0.3132	1.4491	68.4905	0.1489	0.1663	2e-05	0.0698	0.3105	2e-05	0.00332951	0.027803	-8.23047	Down
Fam134c	0.3067	0.1539	0.145	0.2776	0.1702	0.3465	0.1342	0.1162	0.1042	0.1292	0.78821	0.117185	-0.343349	Stable
Fam136a	4.5153	2e-05	3.8288	3.9558	5.6534	3.6629	4.6655	4.6566	1.2881	2.7967	0.950788	0.754023	-0.0728045	Stable
Fam160a2	2e-05	0.0443	2e-05	0.012	2e-05	2e-05	2e-05	0.0268	0.0243	0.0855	2.42441	0.435438	1.27764	Stable
Fam160b1	2e-05	2e-05	2e-05	0.0276	0.0281	0.0223	2e-05	0.0141	0.0233	0.0204	1.43687	0.829357	0.522932	Stable
Fam162a	3.9466	3.9416	5.5701	5.8604	0.5603	7.0793	2.1474	2.3689	3.0066	0.9319	0.781433	0.464702	-0.355807	Stable
Fam169a	2e-05	2e-05	2e-05	2e-05	0.6471	2e-05	2e-05	0.1092	2e-05	2e-05	0.168856	0.881497	-2.56614	Stable
Fam171a2	2e-05	2e-05	2e-05	2e-05	2e-05	0.0559	2e-05	0.1104	2e-05	0.0313	1976.4	0.0539064	10.9487	Stable
Fam175b	2e-05	0.0917	2e-05	2e-05	2e-05	0.1064	0.0798	2.2317	0.2302	2e-05	28.8529	0.0582127	4.85064	Stable
Fam195b	7.6649	7.8477	0.8977	6.9439	10.243	7.3811	9.0328	9.2366	0.868	8.4228	1.04001	0.754023	0.0565923	Stable
Fam196b	2e-05	2e-05	2e-05	2e-05	2e-05	0.0068	2e-05	2e-05	2e-05	2e-05	68.8	0.317311	6.10434	Stable
Fam21	1.0185	0.587	0.4994	0.1159	0.0619	0.7088	0.1828	0.943	0.1549	0.2409	0.977089	0.754023	-0.0334388	Stable
Fam211a	2e-05	2e-05	2e-05	2e-05	2e-05	2e-05	2e-05	0.0641	0.1404	2e-05	2045.6	0.136037	10.9983	Stable
Fam213a	23.7279	18.7855	21.7946	34.3042	21.343	48.2505	17.7233	10.4012	7.3344	12.5382	0.802363	0.117185	-0.317673	Stable
Fam213b	19.4041	14.527	3.0412	14.4511	18.0382	2.999	0.8805	16.3863	14.0105	12.3354	0.671043	0.117185	-0.575523	Stable
Fam219a	2e-05	2e-05	2e-05	2e-05	2e-05	2e-05	2e-05	0.2334	2e-05	2e-05	2334.8	0.317311	11.1891	Stable
Fam3c	2e-05	2e-05	0.468	0.6329	0.4983	2e-05	2e-05	2e-05	0.1148	0.8131	0.580251	0.577469	-0.785252	Stable
Fam45a	0.3107	0.0537	2e-05	2e-05	2e-05	2e-05	2e-05	2e-05	2e-05	2e-05	0.00027438	0.136037	-11.8315	Stable
Fam49a	24.9633	22.3544	1.7568	23.8397	25.3208	28.3903	24.6259	28.5846	27.4353	23.9017	1.35326	0.0758002	0.436442	Stable
Fam49b	8.7736	10.7492	12.0846	12.5521	14.9307	11.9204	11.5411	15.5018	21.5407	19.8508	1.35987	0.174525	0.443465	Stable
Fam53c	2e-05	2e-05	2e-05	2e-05	2e-05	0.4537	2e-05	2e-05	2e-05	2e-05	4537.8	0.317311	12.1478	Stable
Fam57b	2e-05	0.104	2e-05	1.364	2e-05	2e-05	2e-05	2e-05	2e-05	2e-05	6.81e-05	0.136037	-13.8416	Stable
Fam5b	2e-05	2e-05	2e-05	2e-05	2e-05	2e-05	0.0195	0.0512	0.0274	0.0762	1743.2	0.0186029	10.7675	Up
Fam63a	1.5201	1.2702	1.0706	1.2043	1.2296	1.9323	1.0097	0.9237	1.0417	0.9535	0.93107	0.117185	-0.103038	Stable
Fam63b	0.1031	0.4303	0.109	0.2276	0.0682	0.1195	2e-05	2e-05	2e-05	2e-05	0.127457	0.040609	-2.97192	Down
Fam73a	2e-05	2e-05	2e-05	2e-05	0.0135	2e-05	2e-05	2e-05	2e-05	2e-05	0.00736377	0.317311	-7.08534	Stable
Fam73b	0.0652	2e-05	0.0117	0.0552	2e-05	2e-05	2e-05	2e-05	2e-05	2e-05	0.00075677	0.0539064	-10.3679	Stable
Fam96b	2e-05	0.1243	2e-05	0.9903	5.2214	0.9145	0.8293	0.9679	2e-05	0.942	0.576657	0.915792	-0.794215	Stable
Fam98a	2e-05	2e-05	0.1387	2e-05	2e-05	3.3418	2e-05	2e-05	2e-05	0.1206	24.9493	0.520529	4.64093	Stable
Fam98b	4.1141	1.7261	1.7499	4.0148	2.2506	7.3759	2.196	1.1139	1.6935	2.3334	1.06187	0.601508	0.0866033	Stable
Fam98c	2e-05	2e-05	2e-05	0.0227	2e-05	2e-05	2e-05	2e-05	2e-05	2e-05	0.00438982	0.317311	-7.83162	Stable
Fan1	2e-05	2e-05	0.1088	2e-05	2e-05	2e-05	2e-05	2e-05	2e-05	2e-05	0.00091844	0.317311	-10.0885	Stable
Far1	2e-05	2e-05	2e-05	0.0345	0.0268	2e-05	2e-05	2e-05	2e-05	2e-05	0.00162973	0.136037	-9.26115	Stable
Farp1	1.6569	0.484	0.7919	16.7003	1.0842	0.9067	0.9633	1.1025	0.5235	1.2099	0.227148	0.754023	-2.13829	Stable
Farsa	0.9232	1.2457	1.5663	1.9106	1.3695	1.9679	1.7569	2.0671	1.1261	1.484	1.19767	0.250592	0.260228	Stable
Farsb	2.7541	1.5469	2.3773	2.7332	2.8167	3.4328	2.3543	2.9769	2.4639	3.3833	1.19488	0.250592	0.256863	Stable
Fasn	5.1955	6.2347	5.0594	7.5917	7.4227	5.6273	6.8933	6.3249	5.483	4.8335	0.92566	0.601508	-0.111445	Stable
Fat2	0.2455	0.0626	0.0365	0.1781	0.0318	0.322	0.0198	2e-05	2e-05	2e-05	0.616519	0.11273	-0.697782	Stable
Fau	20.9301	16.4509	14.0351	17.7319	17.9054	16.1092	17.6764	14.8289	12.5065	14.2171	0.865424	0.117185	-0.208521	Stable
Fbxl15	2e-05	2e-05	2e-05	2e-05	0.0593	2e-05	2e-05	2e-05	2e-05	2e-05	0.00168407	0.317311	-9.21383	Stable
Fbxl16	0.6514	2e-05	2e-05	0.5322	1.0103	0.2515	1.021	4.3813	3.6638	3.3836	5.78922	0.046533	2.53337	Up
Fbxl2	2e-05	2e-05	2e-05	2e-05	2e-05	2.6923	2e-05	2e-05	2e-05	2e-05	26923.8	0.317311	14.7166	Stable
Fbxl20	2e-05	2e-05	2e-05	2e-05	0.2408	2e-05	2e-05	2e-05	2e-05	2e-05	0.00041514	0.317311	-11.2341	Stable
Fbxl4	2e-05	2e-05	0.4208	2e-05	2e-05	2e-05	2e-05	2e-05	2e-05	2e-05	0.0002376	0.317311	-12.0392	Stable
Fbxo18	2e-05	2e-05	2e-05	2e-05	2e-05	2e-05	2e-05	2e-05	2e-05	0.0546	546.8	0.317311	9.09487	Stable
Fbxo2	7.1515	18.3059	16.7238	10.2616	13.5045	14.7326	12.8416	6.2336	8.1848	9.3324	0.778273	0.250592	-0.361652	Stable
Fbxo22	0.3991	0.5519	0.3276	0.9706	0.3015	0.4969	0.1923	0.6343	2e-05	0.359	0.659631	0.464702	-0.60027	Stable
Fbxo3	0.7302	0.0717	2e-05	0.1862	0.1047	0.2346	2e-05	0.1581	0.1276	2e-05	0.476144	0.751086	-1.07053	Stable
Fbxo41	2e-05	0.2779	2e-05	0.1129	1.0554	2e-05	2e-05	1.2563	1.2317	1.4546	2.72613	0.332112	1.44686	Stable
Fbxo6	2e-05	0.2867	0.104	2e-05	0.2787	0.7972	0.1212	0.2488	2e-05	0.1042	1.89923	0.597027	0.925414	Stable
Fbxo7	2e-05	2e-05	0.0921	2e-05	2e-05	0.1075	0.1403	0.2427	0.0738	0.0962	7.16533	0.0131916	2.84103	Up
Fdps	0.6374	1.1227	1.8923	0.339	0.4799	2.1794	0.9418	1.6718	1.0166	1.1432	1.55498	0.174525	0.6369	Stable
Fdx1	0.3123	0.2779	2e-05	2e-05	0.2834	2e-05	0.2327	0.2055	2e-05	0.0909	0.605673	0.332112	-0.723389	Stable
Fdx1l	0.355	0.2047	2e-05	0.2304	0.1077	1.2225	0.5044	0.4666	0.8548	0.4376	3.88263	0.00902344	1.95703	Up
Fdxr	1.3587	0.2952	0.0898	0.3848	2e-05	0.1733	0.0929	0.0811	0.0503	0.0281	0.199998	0.250592	-2.32194	Stable
Fech	2.8103	1.8882	1.9792	1.9188	1.5923	2.8354	0.9075	2.3323	2.5708	1.8425	1.02941	0.754023	0.0418242	Stable
Fen1	0.5077	0.2088	2e-05	0.6836	0.1069	2e-05	2e-05	2e-05	2e-05	2e-05	6.64e-05	0.0186029	-13.8794	Down
Fermt2	0.1429	0.4028	0.0845	0.0755	0.7342	0.6249	0.6498	0.6387	1.0679	0.6864	2.54719	0.0758002	1.34891	Stable
Fermt3	2e-05	2e-05	2e-05	2e-05	2e-05	2e-05	2e-05	0.0321	2e-05	2e-05	321.8	0.317311	8.33002	Stable
Fez1	0.5027	0.5365	0.4327	0.2701	2e-05	1.3594	2e-05	0.4065	0.2859	2e-05	1.17785	0.597027	0.236157	Stable
Fga	0.0845	0.6845	0.58	0.1316	0.0715	0.0552	0.4686	0.9982	0.3326	0.5124	1.52503	0.754023	0.608838	Stable
Fgb	0.4485	0.2742	0.4301	0.3586	0.256	0.1486	2e-05	0.4344	1.5873	0.7537	1.65442	0.754023	0.726325	Stable
Fgf1	6.0379	5.5028	4.8404	4.9484	5.0867	6.3304	5.3121	0.506	1.4371	1.2499	0.561606	0.347208	-0.832369	Stable
Fgf12	2e-05	2e-05	1.3996	2e-05	0.3139	2e-05	2e-05	2e-05	1.6158	2.6203	2.47214	0.63787	1.30576	Stable
Fgg	1.0807	0.7288	0.3861	0.1897	2.1603	0.1497	1.5507	4.7493	0.3369	6.5921	2.94322	0.601508	1.5574	Stable
Fgl2	2e-05	2e-05	2e-05	0.3238	2e-05	2e-05	2e-05	2e-05	2e-05	2e-05	0.00030876	0.317311	-11.6612	Stable
Fh1	34.5293	30.1591	25.7102	32.5565	29.5316	30.7728	26.4901	19.4738	19.9603	19.5007	0.762019	0.0758002	-0.392102	Stable
Fhit	2e-05	2e-05	2e-05	2e-05	0.5667	2e-05	2e-05	2e-05	2e-05	2e-05	0.00017644	0.317311	-12.4686	Stable
Fhl1	3.5522	3.4611	2.96	1.5734	3.076	1.9308	3.5501	0.6546	0.671	2.6938	0.649695	0.174525	-0.622165	Stable
Fhl2	2e-05	2e-05	2e-05	2e-05	2e-05	2e-05	2e-05	0.2132	0.0532	0.0916	3580.4	0.0539064	11.8059	Stable
Fibp	2e-05	2e-05	0.0575	0.317	0.1083	0.078	0.1003	0.3527	2e-05	0.1315	1.37213	0.459207	0.456419	Stable
Fip1l1	2e-05	0.0605	0.0568	0.0683	2e-05	0.9391	0.0792	0.068	2e-05	2e-05	5.85186	0.450644	2.5489	Stable
Fis1	4.967	7.4574	3.4455	9.3491	5.7936	9.6474	5.6496	8.3594	4.8399	7.4214	1.15816	0.601508	0.21184	Stable
Fkbp10	0.0407	2e-05	0.0184	2e-05	2e-05	0.0358	2e-05	2e-05	2e-05	2e-05	0.606491	0.520529	-0.721442	Stable
Fkbp15	2e-05	2e-05	2e-05	2e-05	2e-05	2e-05	0.0145	2e-05	2e-05	2e-05	145.8	0.317311	7.18785	Stable
Fkbp1a	76.9382	37.1193	78.9248	49.2009	66.2299	42.8221	89.7753	139.843	65.6016	96.5701	1.40919	0.250592	0.494865	Stable
Fkbp1b	2e-05	2e-05	2e-05	2e-05	2e-05	0.4729	2e-05	3.0046	0.4624	2e-05	39399.4	0.0539064	15.2659	Stable
Fkbp2	14.1667	13.0337	17.5209	13.9538	22.8799	22.8376	12.9284	16.1087	16.8491	10.0761	0.966218	0.601508	-0.0495795	Stable
Fkbp3	1.4571	3.6304	2.8309	1.5851	3.551	2.2236	3.184	1.3466	0.8505	1.893	0.727542	0.250592	-0.458897	Stable
Fkbp4	7.1406	9.0526	4.2972	6.7613	3.0631	7.4378	4.2395	2.0183	1.2757	1.9638	0.558641	0.117185	-0.840006	Stable
Fkbp8	1.4974	0.941	1.2713	1.4021	0.6766	1.3415	0.6402	0.8329	6.587	7.381	2.89935	0.754023	1.53573	Stable
Flad1	4.1446	0.5753	0.2394	0.2351	0.5234	0.9895	0.4673	0.8835	0.2011	0.3017	0.497237	0.916815	-1.008	Stable
Flii	0.1225	0.3476	0.019	0.3871	0.0802	0.4553	0.0692	0.3141	2e-05	0.0078	0.885006	0.464702	-0.17624	Stable
Flna	1.0014	0.6924	0.5092	0.7185	0.4472	0.9942	0.1868	0.4142	0.442	0.1727	0.65601	0.0758002	-0.608211	Stable
Flnb	0.4819	0.3365	0.0788	0.0891	0.0582	0.0843	0.1394	2e-05	2e-05	2e-05	0.214227	0.11273	-2.22279	Stable
Flot1	4.3566	1.9462	3.6091	2.0222	5.4489	4.6152	2.6182	5.8193	4.4701	4.2939	1.25506	0.250592	0.327756	Stable
Flot2	1.3964	4.4977	2.6904	2.8137	8.8544	1.5794	5.2606	6.729	6.2469	5.2662	1.23846	0.347208	0.308551	Stable
Fmn2	0.0404	2e-05	2e-05	2e-05	2e-05	0.0363	0.1078	0.0634	0.0202	0.0415	6.6502	0.023634	2.7334	Up
Fmnl1	0.0453	2e-05	0.044	0.0794	0.0663	0.0795	0.0574	0.1013	0.0565	0.0985	1.67305	0.0758002	0.74248	Stable
Fmnl2	2e-05	0.3188	2e-05	0.1454	0.0206	0.2142	2e-05	2e-05	2e-05	0.2243	0.904546	0.73819	-0.144734	Stable
Fmr1	0.3581	0.0916	0.1725	2e-05	0.571	0.2014	0.1729	0.0969	0.2722	0.1005	0.707246	0.916815	-0.499716	Stable
Fn3k	0.3348	0.355	0.2056	0.4339	0.3794	1.2835	1.3819	0.3542	0.4055	0.4794	2.28507	0.0758002	1.19224	Stable
Fn3krp	1.0991	2.1767	0.7787	2.5466	2.0579	2.2057	0.1686	0.7825	1.1351	1.3302	0.649278	0.464702	-0.623091	Stable
Fnbp1	4.3781	1.8151	4.2991	5.1405	0.5328	2.0206	1.3655	0.5579	0.2388	0.5778	0.29449	0.117185	-1.76371	Stable
Fnbp1l	2e-05	2e-05	2e-05	2e-05	2e-05	2e-05	2e-05	2.86	2e-05	2e-05	28600.8	0.317311	14.8038	Stable
Fndc3a	2e-05	2e-05	0.0059	2e-05	2e-05	2e-05	2e-05	2e-05	2e-05	2e-05	0.0167224	0.317311	-5.90207	Stable
Fnta	1.8504	2.2138	1.3684	1.1495	1.832	1.4783	0.1272	0.6912	0.1284	0.1969	0.31162	0.0282801	-1.68214	Down
Folh1	0.2705	0.4386	0.2584	0.5899	0.2135	0.3644	0.3194	0.1917	2e-05	2e-05	0.494404	0.173217	-1.01624	Stable
Frmd4a	2e-05	2e-05	2e-05	2e-05	2e-05	0.0071	2e-05	2e-05	2e-05	2e-05	71.8	0.317311	6.16591	Stable
Frmd5	0.0395	2e-05	2e-05	2e-05	2e-05	0.0426	2e-05	2e-05	2e-05	2e-05	1.07832	0.881497	0.108789	Stable
Frrs1l	0.2829	2e-05	2e-05	2e-05	2e-05	34.239	2e-05	2e-05	2e-05	13.3114	168.035	0.368364	7.39262	Stable
Fry	0.0283	0.0333	0.0093	0.06	0.0469	0.1135	0.0244	0.1314	0.1121	0.245	3.52306	0.0758002	1.81683	Stable
Fryl	2e-05	0.0035	2e-05	2e-05	2e-05	0.002	2e-05	2e-05	0.0072	0.0085	4.95531	0.195539	2.30897	Stable
Fscn1	8.3474	20.1361	12.9081	11.1961	15.0878	8.9437	21.364	36.9689	26.947	29.8151	1.83284	0.0758002	0.874085	Stable
Fsd1	0.8157	0.3206	1.0329	0.2551	1.7193	0.4446	0.3298	0.1889	3.0283	0.3063	1.03724	0.601508	0.0527472	Stable
Fstl1	2e-05	0.0375	2e-05	2e-05	2e-05	2e-05	2e-05	2e-05	2e-05	2e-05	0.00266099	0.317311	-8.55382	Stable
Fth1	32.8765	30.4602	21.4814	32.7726	37.3145	39.3787	40.6467	44.2975	48.6662	35.1938	1.34394	0.0162936	0.426466	Stable
Fto	2e-05	0.5739	0.1876	0.1883	2e-05	0.1765	0.1546	0.0436	2e-05	2e-05	0.39453	0.332112	-1.34179	Stable
Ftsjd2	0.1151	2e-05	2e-05	2e-05	2e-05	0.0457	2e-05	2e-05	2e-05	2e-05	0.397465	0.881497	-1.3311	Stable
Fubp1	6.7214	4.4815	4.0065	4.6376	2.9479	6.0214	2.3138	2.3871	1.801	0.6806	0.579248	0.0758002	-0.787747	Stable
Fubp3	0.5427	0.3267	0.3413	0.475	0.358	0.4883	0.3005	0.2571	0.1863	0.1902	0.695993	0.0758002	-0.522856	Stable
Fuk	0.0811	0.256	0.0564	0.0763	0.0523	0.1795	0.055	0.1576	0.2483	0.1229	1.46198	0.347208	0.547924	Stable
Fundc1	1.1065	1.3026	0.7299	1.4077	0.7425	2e-05	1.3946	2e-05	1.4828	1.2825	0.786497	0.916563	-0.346487	Stable
Fundc2	18.225	14.7702	17.4901	20.9009	28.6504	8.6696	12.5225	13.9857	24.3484	18.4545	0.779522	0.250592	-0.359339	Stable
Fuom	0.3563	0.6327	0.2121	1.1262	2e-05	0.1103	2e-05	0.1378	0.9456	0.6232	0.780692	0.529619	-0.357175	Stable
Fus	18.5986	8.3302	6.9598	16.8026	13.6165	15.0604	14.4782	11.1226	4.1289	12.874	0.89669	0.601508	-0.157318	Stable
Fv1	2e-05	2e-05	2e-05	2e-05	2e-05	0.1086	2e-05	2e-05	2e-05	2e-05	1086.8	0.317311	10.0859	Stable
Fxn	2e-05	1.2049	0.9507	1.342	0.8694	1.9045	1.2318	0.3747	0.4249	0.3387	0.978837	0.916815	-0.0308597	Stable
Fxr1	2e-05	0.1679	2e-05	0.1787	0.0112	0.2054	0.0168	2e-05	0.1752	2e-05	1.11066	0.746476	0.151422	Stable
Fxr2	1.2903	0.2729	0.9712	0.9185	2e-05	0.7295	0.1832	0.6779	2e-05	0.9254	0.728664	0.401965	-0.456674	Stable
Fxyd1	20.537	16.2214	20.4675	20.4396	16.598	13.2586	2e-05	6.9314	2e-05	4.9461	0.266658	0.00881586	-1.90694	Down
Fxyd6	14.0635	15.6722	15.682	16.2023	19.013	18.7352	20.7947	17.6256	18.8396	21.5366	1.20958	0.0472018	0.274501	Stable
Fyn	0.6776	0.6254	0.2685	0.6489	0.6601	2.5317	2e-05	0.555	2e-05	4.3108	2.56814	0.753298	1.36073	Stable
Fyttd1	0.4107	2e-05	2e-05	2e-05	0.1724	0.1352	0.1486	0.1219	0.0879	2e-05	0.846457	0.829357	-0.240491	Stable
G3bp1	0.4558	0.4353	0.8954	0.7482	0.3717	1.2788	1.1895	0.9369	0.4748	1.1978	1.74711	0.0282801	0.80497	Up
G3bp2	0.9343	1.7006	1.2013	4.2114	2.0355	2.5179	2.3424	2.2421	5.2522	2.3862	1.46193	0.0758002	0.547876	Stable
G6pc3	2e-05	0.2816	2e-05	2e-05	0.1731	0.1497	0.1938	2e-05	2e-05	0.1326	1.04701	0.911286	0.0662805	Stable
G6pdx	5.4548	5.9841	9.3993	5.1619	7.8378	6.1853	3.7788	3.4681	3.6251	2.7508	0.585382	0.0472018	-0.77255	Down
Gaa	0.7148	0.667	0.7925	0.4241	0.3233	0.5683	1.0067	0.5041	0.6452	0.6761	1.16384	0.754023	0.218896	Stable
Gabarapl2	5.4978	4.4043	4.0838	4.9062	4.0013	5.2144	4.0883	2.6165	1.8346	5.1224	0.824526	0.601508	-0.278363	Stable
Gabbr1	0.4199	0.5472	3.3863	1.0223	0.462	0.8683	5.4895	8.4297	1.0705	1.3221	2.94296	0.0758002	1.55727	Stable
Gabbr2	0.7814	0.636	0.4277	1.004	1.1137	0.885	0.7497	1.1267	1.4018	0.6397	1.212	0.347208	0.277386	Stable
Gabpa	0.0751	0.0402	2e-05	2e-05	2e-05	0.0502	2e-05	2e-05	2e-05	2e-05	0.435853	0.520529	-1.19809	Stable
Gabra1	0.4567	2e-05	2e-05	0.2693	0.5308	0.5535	0.5359	0.693	0.5546	0.5996	2.33649	0.00881586	1.22435	Up
Gabra2	2e-05	2e-05	2e-05	2e-05	2e-05	2e-05	2e-05	2e-05	2e-05	0.3557	3557.8	0.317311	11.7968	Stable
Gabra3	2e-05	0.0654	2e-05	2e-05	0.1467	2e-05	0.0885	0.5308	0.179	0.527	6.24679	0.0846698	2.64312	Stable
Gabra6	3.357	2.4683	2.8562	3.2532	0.7375	5.3657	0.3704	2e-05	2e-05	2e-05	0.452657	0.11273	-1.14351	Stable
Gabrb1	2e-05	2e-05	2e-05	2e-05	2e-05	2e-05	1.7901	1.657	2e-05	1.1569	46040.4	0.0539064	15.4906	Stable
Gabrb2	5.009	1.7581	2.2553	5.0602	3.9324	7.0115	2.7259	2.6091	3.6992	2.344	1.0208	0.916815	0.0296993	Stable
Gabrb3	2.4756	0.5568	2e-05	2.5413	3.2551	1.9024	2.3799	1.8919	2.5574	2.0497	1.22115	0.916815	0.288239	Stable
Gabrd	0.1057	0.3052	0.0782	0.3015	2e-05	0.42	2e-05	2e-05	2e-05	0.0539	0.599479	0.281198	-0.738219	Stable
Gabrg2	0.4556	0.2568	0.1899	0.1147	0.4513	0.9776	0.2817	0.6774	0.4479	1.6195	2.72703	0.0758002	1.44733	Stable
Gad1	4.9074	3.809	5.9547	6.9291	9.3549	7.865	5.2349	6.7898	7.3325	4.0151	1.00912	0.754023	0.0130926	Stable
Gad2	1.108	2.1839	2.7208	2.4568	3.4927	1.9507	2.3552	3.6991	2.3433	2.7254	1.09292	0.754023	0.128185	Stable
Gak	0.3574	0.3863	0.5845	0.2253	0.6444	0.8639	0.5036	0.7744	0.1817	0.4496	1.26175	0.464702	0.335426	Stable
Gale	2e-05	0.0732	2e-05	2e-05	0.0809	0.0565	0.1295	2e-05	0.052	2e-05	1.54411	0.73819	0.626776	Stable
Galk1	1.0428	0.3081	0.1443	0.4568	0.6475	0.7214	0.3307	0.5632	0.9323	0.2934	1.0929	0.754023	0.128165	Stable
Galk2	0.0548	0.0625	0.0288	0.0411	0.0616	0.0369	0.0576	0.0759	0.0597	0.082	1.25442	0.347208	0.327022	Stable
Galm	0.2818	2e-05	2e-05	2e-05	2e-05	2e-05	2e-05	2e-05	2e-05	2e-05	0.00035476	0.317311	-11.4609	Stable
Galnt16	2e-05	2e-05	2e-05	2e-05	2e-05	2e-05	2e-05	2e-05	2e-05	0.0294	294.8	0.317311	8.20359	Stable
Gamt	1.3136	0.9883	2e-05	2e-05	1.7925	1.2899	1.4144	2e-05	1.5455	2e-05	1.03795	0.914184	0.0537424	Stable
Ganab	10.8503	6.6274	8.4153	11.169	9.3339	6.4421	2.9423	2.7638	3.4026	8.7687	0.524173	0.0282801	-0.931884	Down
Gap43	16.792	9.1549	17.6005	9.5471	41.3125	15.4737	27.9124	54.6948	24.6657	29.8544	1.61642	0.174525	0.692799	Stable
Gapvd1	0.1377	2e-05	0.0967	0.0571	0.1041	0.1537	0.1575	0.1781	0.2735	0.2382	2.53021	0.00902344	1.33925	Up
Garnl3	0.1006	0.0385	0.0326	0.0301	0.0306	0.0485	0.0186	2e-05	0.0251	0.0333	0.540103	0.250592	-0.888693	Stable
Gars	2.1538	2.6556	2.1271	5.2236	2.745	2.5972	2.4224	2.5026	2.2459	2.1453	0.799283	0.464702	-0.323221	Stable
Gart	1.9879	0.4153	0.3164	0.4193	2.4728	2.735	0.4865	1.4124	1.4318	0.7278	1.2106	0.347208	0.275717	Stable
Gas7	2e-05	0.2624	0.6257	0.4267	0.6843	0.7174	2e-05	0.4889	0.3682	0.5638	1.06963	0.834035	0.0971127	Stable
Gatad2a	2e-05	2e-05	2e-05	2e-05	2e-05	0.0306	2e-05	2e-05	2e-05	2e-05	306.8	0.317311	8.26115	Stable
Gatc	5.3923	2e-05	3.8151	4.8748	6.0492	2e-05	5.9964	6.2382	4.6668	5.1276	1.09426	0.675174	0.129956	Stable
Gatm	2e-05	0.1155	0.0488	0.1128	2e-05	0.0683	0.0627	0.0732	0.0491	2e-05	0.914051	0.915792	-0.129654	Stable
Gatsl2	2e-05	2e-05	2e-05	2e-05	2e-05	2e-05	0.0887	2e-05	2e-05	2e-05	887.8	0.317311	9.79409	Stable
Gba	0.082	0.0577	2e-05	2e-05	2e-05	2e-05	2e-05	2e-05	2e-05	2e-05	0.00071551	0.136037	-10.4487	Stable
Gba2	0.2421	0.028	0.0483	0.105	2e-05	0.0807	0.0465	2e-05	2e-05	0.0716	0.469605	0.459207	-1.09048	Stable
Gbas	10.6682	10.5467	14.5463	13.7752	15.7228	11.9948	13.2013	9.897	13.9508	14.4124	0.972373	0.601508	-0.0404179	Stable
Gbe1	0.4016	1.0431	0.3145	0.365	0.3453	0.2137	0.2655	0.1277	0.1508	0.2803	0.420328	0.00902344	-1.25041	Down
Gbf1	0.0241	0.0298	0.0223	2e-05	0.0082	0.0304	0.0226	2e-05	2e-05	2e-05	0.628524	0.517904	-0.66996	Stable
Gc	2e-05	0.0302	0.0313	0.119	2e-05	0.0487	0.0829	0.0392	0.2045	0.0726	2.48089	0.0749129	1.31086	Stable
Gca	2e-05	2e-05	0.1287	2e-05	2e-05	2e-05	0.0796	0.1147	2e-05	2e-05	1.50924	0.699854	0.593823	Stable
Gcat	0.8473	0.4994	0.2501	0.7508	0.0878	2.9973	0.5185	0.0569	0.8868	0.0759	1.86228	0.916815	0.897071	Stable
Gcc2	2e-05	2e-05	2e-05	0.0087	0.0088	0.0127	2e-05	0.0091	0.0065	2e-05	1.6139	0.435438	0.690547	Stable
Gcdh	0.7414	2.0598	1.1434	0.6781	1.1891	2.1975	1.3287	0.8348	1.5116	0.6497	1.12225	0.601508	0.166396	Stable
Gclc	1.7427	2.1422	0.8091	1.0495	2.174	1.7096	11.7345	1.6287	1.2231	1.2709	2.21873	0.916815	1.14973	Stable
Gclm	0.5589	0.7248	1.4781	1.9352	4.3012	1.3116	0.7209	0.3257	0.3611	0.2726	0.3325	0.0472018	-1.58857	Down
Gcn1l1	11.7656	14.2557	0.0746	0.2035	0.2021	8.6986	10.981	4.565	0.08	0.2418	0.926981	0.916815	-0.109388	Stable
Gcsh	2e-05	1.6933	2e-05	2e-05	1.4071	1.9523	2e-05	1.5893	1.3975	2e-05	1.59303	0.577469	0.671778	Stable
Gda	0.1737	1.2291	0.9528	0.7759	13.1918	0.6757	8.8975	38.3138	34.1064	38.5102	7.38231	0.117185	2.88407	Stable
Gdap1	11.9325	6.6453	4.7441	7.7422	4.5954	7.0311	4.3565	6.096	3.3097	3.9954	0.69515	0.117185	-0.524604	Stable
Gdap1l1	4.6378	4.0987	3.4283	5.9599	4.4544	4.7111	2.4652	3.8702	5.1847	2.9983	0.85165	0.464702	-0.231667	Stable
Gde1	3.7974	3.924	0.1711	3.9226	2e-05	4.2799	0.6115	7.473	2.3592	8.1748	1.93806	0.174525	0.954613	Stable
Gdi1	74.2254	79.7322	64.808	67.0063	83.7657	91.56	67.8271	66.3536	93.9948	78.6862	1.07816	0.464702	0.108575	Stable
Gdi2	48.9481	32.5075	31.7695	45.5975	69.8507	45.2335	62.4071	77.3276	57.9901	49.2546	1.27786	0.174525	0.353732	Stable
Gdpd1	6.3856	4.9434	3.8805	3.6668	7.3867	3.3847	4.3558	4.4815	4.3007	2.5051	0.72451	0.174525	-0.464923	Stable
Gdpgp1	2e-05	0.1337	2e-05	2e-05	0.0773	0.2083	2e-05	0.1708	0.2093	0.3514	4.45286	0.0524116	2.15473	Stable
Gemin2	2e-05	2e-05	2e-05	2e-05	0.0456	2e-05	2e-05	2e-05	0.0315	2e-05	0.691331	0.881497	-0.532551	Stable
Get4	3.5907	1.2553	1.1574	0.805	1.3362	1.3931	0.6541	2.6205	2.4643	2.3771	1.16753	0.464702	0.223465	Stable
Gfap	30.1391	49.386	24.2454	36.1075	30.6768	21.9909	29.2436	14.6346	18.7818	10.7893	0.559587	0.0162936	-0.837566	Down
Gfer	2e-05	2e-05	2e-05	0.5418	2e-05	2e-05	2e-05	2e-05	2e-05	2e-05	0.00018454	0.317311	-12.4038	Stable
Gfm1	0.9964	2.407	1.9523	2.0033	2.2206	1.5752	1.3863	1.3893	1.1526	1.4492	0.725771	0.117185	-0.462413	Stable
Gfm2	2e-05	2e-05	0.0087	0.009	2e-05	0.0193	0.0195	2e-05	2e-05	2e-05	2.18806	0.63787	1.12965	Stable
Gfod1	2e-05	0.6235	0.4607	2e-05	2e-05	0.6108	0.4932	0.2807	2e-05	2e-05	1.27713	0.73819	0.352904	Stable
Gfpt1	2e-05	2e-05	0.2323	2e-05	2e-05	2e-05	0.0292	0.0732	2e-05	2e-05	0.440916	0.699854	-1.18143	Stable
Gga1	0.2582	0.9924	0.8621	0.8701	0.3807	0.6331	1.7521	0.7468	0.8587	0.5236	1.34214	0.916815	0.424539	Stable
Gga3	0.5322	0.7598	0.4694	0.5641	0.7037	0.8	0.6531	0.7133	0.7795	0.575	1.16232	0.117185	0.217007	Stable
Ggact	2e-05	2e-05	2e-05	1.9867	1.3668	1.6657	2e-05	0.4575	2e-05	0.6118	0.815563	0.911286	-0.294131	Stable
Ggct	1.1034	10.47	2e-05	2e-05	0.6856	0.3985	2e-05	2e-05	2e-05	0.4622	0.0702143	0.220353	-3.83209	Stable
Ggps1	2e-05	0.0973	0.8677	2e-05	2e-05	0.5267	0.809	2e-05	0.7578	2e-05	2.16934	0.577469	1.11725	Stable
Ggt7	2.4571	1.6195	1.4859	1.7704	1.8202	1.8665	1.6226	1.1668	0.9687	0.9231	0.715353	0.174525	-0.483272	Stable
Gh	2e-05	2e-05	2e-05	2e-05	28.6834	2e-05	2e-05	4.398	2e-05	2e-05	0.153331	0.881497	-2.70527	Stable
Ghitm	2e-05	0.1669	2e-05	2e-05	2e-05	2e-05	2e-05	2e-05	2e-05	2e-05	0.00059887	0.317311	-10.7055	Stable
Gid8	6.9441	3.1214	1.1183	6.5687	4.7329	6.4911	8.0293	3.4687	0.4144	8.4053	1.19228	0.601508	0.253718	Stable
Gif	2e-05	2e-05	2e-05	2e-05	2e-05	2e-05	2e-05	2e-05	2e-05	0.828	8280.8	0.317311	13.0156	Stable
Gigyf2	2e-05	0.0558	0.0114	0.0191	0.0229	2e-05	0.008	2e-05	0.0211	0.0646	0.858268	0.597027	-0.2205	Stable
Gipc1	2e-05	0.0304	2e-05	2e-05	2e-05	0.1741	0.0833	0.8547	0.6189	0.8733	85.4429	0.00705833	6.41689	Up
Git1	1.0723	1.2609	1.0406	2.2382	1.8066	0.91	2.354	3.2533	2.5489	2.8476	1.60594	0.117185	0.683415	Stable
Git2	0.8696	2e-05	0.3133	2e-05	2e-05	0.3404	2e-05	2e-05	2e-05	2e-05	0.28782	0.520529	-1.79676	Stable
Gja1	4.2651	4.4545	3.5993	4.4574	2.1713	4.3926	4.4926	1.923	2.0726	1.1999	0.743139	0.347208	-0.428296	Stable
Gjb2	0.1107	2e-05	2e-05	2e-05	2e-05	2e-05	2e-05	2e-05	2e-05	2e-05	0.00090269	0.317311	-10.1135	Stable
Gjc2	2e-05	2e-05	0.1666	2e-05	0.1694	2e-05	2e-05	2e-05	2e-05	2e-05	0.00029757	0.136037	-11.7145	Stable
Gjc3	0.2307	2e-05	2e-05	0.4478	2e-05	0.8429	2e-05	2e-05	2e-05	2e-05	1.24231	0.699854	0.313022	Stable
Gkap1	2e-05	2e-05	2e-05	2e-05	2e-05	0.2667	2e-05	2e-05	2e-05	2e-05	2667.8	0.317311	11.3814	Stable
Glb1	0.0581	0.0743	0.074	0.0735	0.0636	0.0715	0.1571	0.0725	2e-05	0.0954	1.15435	0.754023	0.207084	Stable
Gldc	2e-05	2e-05	2e-05	2e-05	0.1021	2e-05	2e-05	2e-05	0.5442	0.0394	5.71208	0.520529	2.51402	Stable
Glg1	2.768	0.4703	1.4807	0.6915	1.9984	2.686	0.5539	2.886	3.0533	2.5294	1.58034	0.174525	0.660237	Stable
Glipr2	2e-05	0.3587	2e-05	2e-05	2e-05	0.1753	2e-05	2e-05	2e-05	2e-05	0.488823	0.881497	-1.03262	Stable
Glmn	0.0926	0.081	0.0792	0.082	0.0881	0.5353	0.1052	0.1108	0.0999	0.2072	2.50272	0.00902344	1.3235	Up
Glo1	64.1506	62.5346	86.0098	61.7804	37.363	85.3865	50.0397	32.4048	47.7192	28.6068	0.78296	0.174525	-0.35299	Stable
Glod4	6.3566	7.7428	8.8478	10.6919	8.1107	8.9668	9.7261	6.8198	7.5788	9.7053	1.02508	0.754023	0.0357336	Stable
Glra1	2e-05	0.0522	2e-05	2e-05	2e-05	2e-05	2e-05	2e-05	2e-05	2e-05	0.00191278	0.317311	-9.03012	Stable
Glrb	2e-05	2e-05	2e-05	2e-05	2e-05	2e-05	0.051	2e-05	2e-05	2e-05	510.8	0.317311	8.99661	Stable
Glrx	15.6779	9.0061	8.7842	15.7636	9.7736	10.6406	17.7503	8.7734	9.7185	9.924	0.962739	0.916815	-0.0547834	Stable
Glrx3	1.8573	3.1939	4.0491	1.3831	5.0695	2.0797	2.8496	2.2908	3.4251	2.9635	0.874994	0.754023	-0.192654	Stable
Glrx5	14.0877	20.3833	9.5942	28.672	16.9886	24.528	27.0505	14.5493	18.7036	26.1102	1.23645	0.347208	0.306206	Stable
Gls	18.7156	16.2312	13.571	17.7336	18.3496	18.3835	15.9402	19.7086	22.3028	19.5764	1.13369	0.117185	0.181029	Stable
Gls2	0.3797	2e-05	2e-05	2e-05	0.404	2e-05	0.2874	0.2752	2e-05	0.4628	1.30836	0.73819	0.387759	Stable
Gltp	17.7186	24.9699	39.0611	18.4409	27.1856	19.6615	28.47	8.2142	22.0781	9.3415	0.689025	0.347208	-0.537372	Stable
Glud1	99.128	141.834	108.627	102.619	111.465	138.893	113.064	74.6235	71.9921	75.1444	0.840411	0.347208	-0.250833	Stable
Glul	386.695	424.088	324.517	352.3	504.508	373.807	541.171	347.524	395.817	368.311	1.01733	0.916815	0.0247861	Stable
Glyr1	0.6563	0.5757	0.365	0.5274	0.2941	1.9911	2e-05	0.1744	2e-05	0.1063	0.939359	0.116074	-0.0902513	Stable
Gm10113	0.1333	0.1583	2e-05	0.3206	2e-05	0.2384	0.1531	0.081	2e-05	0.3059	1.27143	0.751086	0.346451	Stable
Gm13889	0.3704	0.3078	0.2814	0.2734	2e-05	0.385	0.399	0.4045	0.1601	0.3572	1.38343	0.117185	0.468252	Stable
Gm15800	0.0081	0.0036	0.0057	0.0284	0.0123	0.0241	0.0574	0.083	0.0856	0.0864	5.79174	0.0162936	2.534	Up
Gm1587	2e-05	2e-05	2e-05	2e-05	1.5141	2e-05	2e-05	2e-05	2e-05	2e-05	6.6e-05	0.317311	-13.8863	Stable
Gm1604b	2e-05	2e-05	2e-05	2e-05	2e-05	0.1322	0.3075	0.7669	0.3993	0.5283	21342	0.00534568	14.3814	Up
Gm2a	2e-05	2e-05	2e-05	1.2759	2e-05	1.1743	0.2332	2e-05	2e-05	2e-05	1.10312	0.699854	0.141591	Stable
Gm5891	0.046	2e-05	2e-05	2e-05	2e-05	2e-05	2e-05	2e-05	2e-05	2e-05	0.00217014	0.317311	-8.848	Stable
Gm7160	2e-05	2e-05	2e-05	2e-05	1.261	2e-05	2e-05	2e-05	2e-05	2e-05	7.93e-05	0.317311	-13.6224	Stable
Gm9763	15.4181	2e-05	2e-05	2e-05	2e-05	2e-05	2e-05	2e-05	2e-05	2e-05	6.49e-06	0.317311	-17.2343	Stable
Gm996	0.1802	0.0393	0.2749	0.2168	2e-05	0.8758	2e-05	0.0593	2e-05	0.0733	1.4179	0.597027	0.503757	Stable
Gmds	0.1106	0.1422	0.1206	0.1682	0.1119	2e-05	2e-05	0.1422	0.1032	0.1034	0.533803	0.0585526	-0.905622	Stable
Gmeb1	0.0884	2e-05	2e-05	2e-05	2e-05	2e-05	2e-05	2e-05	2e-05	2e-05	0.0011302	0.317311	-9.78921	Stable
Gmeb2	2e-05	2.4008	0.209	2.5911	0.2949	2.7821	2e-05	2e-05	2e-05	2e-05	0.506236	0.220353	-0.982119	Stable
Gmfb	13.8807	14.2833	15.0711	21.3995	22.2161	23.1563	24.2545	23.7624	17.3888	18.5433	1.23321	0.0758002	0.30242	Stable
Gmppa	0.4462	0.286	0.2853	0.3466	0.4099	0.3807	0.2428	0.4087	0.3374	0.2882	0.934498	0.601508	-0.097736	Stable
Gmppb	4.8963	14.3462	2e-05	19.2359	0.5094	0.2394	20.7843	0.3059	2e-05	0.1318	0.550465	0.401965	-0.861278	Stable
Gmpr	0.1661	1.6844	1.5808	0.1961	0.3351	0.2308	2.9469	0.6585	1.0726	2.831	1.95326	0.250592	0.965885	Stable
Gmpr2	0.0673	0.1294	0.1951	0.1865	2e-05	0.1495	0.0735	0.1206	0.1806	0.1414	1.15092	0.916815	0.202787	Stable
Gmps	2.1792	1.8252	1.8228	3.1241	1.3452	3.1341	1.4639	2.1367	1.1964	1.7506	0.94029	0.601508	-0.0888217	Stable
Gna11	9.683	7.0643	7.4494	6.1871	8.4097	6.8062	5.1349	10.5943	6.7744	7.408	0.946494	0.464702	-0.0793353	Stable
Gna12	10.2948	2e-05	2e-05	2e-05	2e-05	16.2041	2e-05	2e-05	2e-05	2e-05	1.574	0.881497	0.654439	Stable
Gna13	11.6179	20.7858	7.7276	10.7549	13.4625	16.7151	12.5672	14.6984	37.0898	28.4438	1.70189	0.0758002	0.767136	Stable
Gnai1	7.4294	6.1837	4.9227	7.3386	8.9299	6.1531	6.5413	10.2333	10.718	15.8579	1.42234	0.250592	0.508268	Stable
Gnai2	12.6355	7.9863	14.1119	13.2437	12.1945	11.4932	8.4954	11.4881	17.1726	14.4712	1.049	0.916815	0.0690187	Stable
Gnai3	3.7877	6.2139	3.0469	3.6249	3.4175	4.4489	2.5306	6.3895	5.8918	11.9225	1.55211	0.250592	0.634231	Stable
Gnal	2e-05	0.0847	2e-05	2e-05	2e-05	2e-05	0.2223	3.0076	2.0747	2.9394	97.2402	0.0342661	6.60348	Up
Gnao1	117.449	85.2879	60.6323	137.211	99.8934	102.885	113.51	213.36	177.948	204.037	1.62194	0.0758002	0.697725	Stable
Gnaq	16.1078	25.7672	10.6539	20.136	18.1122	16.8986	15.1428	11.4601	14.9536	13.9788	0.797931	0.174525	-0.325663	Stable
Gnas	7.9898	5.7119	4.5703	5.1602	5.8961	6.5012	4.9877	4.6767	4.899	5.5894	0.908815	0.464702	-0.137941	Stable
Gnaz	3.6412	4.6255	3.8142	3.4453	14.7501	4.716	9.2555	19.0277	17.6439	17.9417	2.2653	0.0282801	1.1797	Up
Gnb1	61.8761	64.2067	40.2345	96.3462	87.8833	63.4574	82.8665	122.753	130.381	139.083	1.53629	0.117185	0.61945	Stable
Gnb2	51.773	35.0132	23.5716	46.5385	41.5713	42.2692	44.9377	79.5835	75.3455	95.8351	1.7029	0.0758002	0.767996	Stable
Gnb2l1	18.5059	18.5022	16.6088	21.6449	25.4566	15.1827	13.5807	6.7989	29.6821	9.949	0.746571	0.117185	-0.421649	Stable
Gnb4	10.1297	5.476	6.0218	8.8575	7.7163	7.6639	7.0665	12.5488	12.9005	20.0385	1.57634	0.174525	0.656578	Stable
Gnb5	5.7705	3.4997	3.3985	4.6232	5.3555	4.5366	5.0742	5.7462	9.9336	7.8292	1.46241	0.174525	0.548349	Stable
Gng10	2.0094	0.9887	1.2681	2e-05	2.3077	2e-05	2.1967	3.7632	3.2592	6.0047	2.31579	0.142457	1.2115	Stable
Gng12	17.7964	27.2438	13.764	15.9289	18.9502	14.0682	16.6167	15.5742	15.1839	14.5864	0.811558	0.174525	-0.301235	Stable
Gng13	40.3323	34.9282	23.9032	28.1915	8.2169	20.91	8.2717	13.505	19.8378	7.0056	0.512864	0.0758002	-0.963351	Stable
Gng2	57.3609	43.7412	38.1215	54.141	69.8133	42.7963	69.3459	98.4467	90.0035	185.496	1.847	0.117185	0.885181	Stable
Gng3	10.2864	4.4987	6.5399	7.1382	15.2443	6.6123	7.273	7.6614	14.1982	9.649	1.03858	0.601508	0.0546176	Stable
Gng4	2e-05	5.8579	4.5064	2e-05	12.3963	2e-05	19.0376	36.003	15.1465	23.1602	4.10126	0.0722541	2.03607	Stable
Gng7	2e-05	4.0511	5.0526	5.2439	12.7499	5.2632	9.3451	51.2618	36.5953	45.7336	5.4691	0.0282801	2.4513	Up
Gng8	2e-05	2e-05	2e-05	2e-05	2e-05	2e-05	2e-05	1.46	2e-05	2e-05	14600.8	0.317311	13.8338	Stable
Gnl1	1.6335	2.0444	2.3633	1.5176	2.62	2.958	2.2628	3.0992	2.6212	2.5742	1.3278	0.0472018	0.409037	Stable
Gnpda1	4.6106	2e-05	2e-05	0.2807	2e-05	2e-05	2e-05	2e-05	0.6423	0.9404	0.323583	1	-1.62779	Stable
Gnpda2	1.3985	0.7909	0.5543	1.9366	1.9354	1.5222	1.095	0.8756	1.0559	0.894	0.822694	0.754023	-0.281571	Stable
Gns	2e-05	0.3079	2e-05	1.6488	0.1875	2.2918	0.6912	1.4071	1.384	2e-05	2.69285	0.24479	1.42913	Stable
Golga2	2e-05	0.3895	0.7392	0.5015	0.0425	0.5784	0.0959	0.1106	0.0305	0.0212	0.500143	0.601508	-0.999586	Stable
Golga3	2e-05	2e-05	2e-05	0.0349	2e-05	2e-05	2e-05	2e-05	2e-05	2e-05	0.00285878	0.317311	-8.45039	Stable
Golga4	2e-05	2e-05	2e-05	2e-05	2e-05	0.0042	2e-05	2e-05	2e-05	2e-05	42.8	0.317311	5.41954	Stable
Golga7b	0.2139	0.1728	0.2007	0.165	1.851	2e-05	0.2396	1.0761	0.3096	1.326	1.13364	0.464702	0.180963	Stable
Golgb1	2e-05	1.5008	1.5838	2e-05	1.651	2e-05	1.3896	1.2793	2e-05	2e-05	0.56359	0.220353	-0.827282	Stable
Golim4	2e-05	2e-05	2e-05	0.3097	2e-05	2e-05	2e-05	2e-05	2e-05	2e-05	0.00032281	0.317311	-11.597	Stable
Golph3	1.031	2e-05	1.3278	2e-05	2e-05	1.3825	1.3933	0.2682	1.864	2e-05	2.08067	0.131379	1.05705	Stable
Golt1b	1.5529	1.0174	0.8797	1.2296	1.0652	1.0856	0.541	0.8286	1.2662	1.594	0.925254	0.916815	-0.112078	Stable
Gorasp2	0.6084	0.3019	0.2808	0.5249	0.6752	0.4034	0.7296	2.1379	0.5838	0.7353	1.91954	0.117185	0.940759	Stable
Gosr1	2e-05	2e-05	2e-05	2e-05	2e-05	0.0134	2e-05	0.018	2e-05	2e-05	314.6	0.136037	8.29737	Stable
Got1	197.089	160.045	188.367	204.234	197.626	169.647	165.074	165.828	236.402	204.837	0.994116	0.916815	-0.0085133	Stable
Got2	285.726	283.287	218.172	353.222	322.696	275.569	286.317	310.668	281.327	339.171	1.02047	0.916815	0.0292326	Stable
Gpaa1	2e-05	2e-05	0.2742	2e-05	2e-05	2e-05	2e-05	0.1269	0.0794	0.3189	1.91498	0.289587	0.937327	Stable
Gpc1	2e-05	2e-05	2e-05	2e-05	2e-05	2e-05	2e-05	0.3712	0.3949	0.7741	15402.4	0.0539064	13.9109	Stable
Gpc4	2e-05	2e-05	2e-05	2e-05	2e-05	2e-05	2e-05	2e-05	2e-05	0.2361	2361.8	0.317311	11.2057	Stable
Gpc6	2e-05	2e-05	2e-05	2e-05	2e-05	0.151	2e-05	2e-05	2e-05	2e-05	1510.8	0.317311	10.5611	Stable
Gpcpd1	2e-05	0.0196	0.0156	2e-05	0.0319	2e-05	2e-05	2e-05	0.1409	2e-05	2.09979	0.410117	1.07025	Stable
Gpd1	46.1862	46.2201	36.1916	41.3705	37.2177	63.613	34.9905	11.1375	18.681	9.8769	0.667511	0.117185	-0.583137	Stable
Gpd1l	4.8865	4.3165	3.5283	6.0043	7.0859	4.8124	7.3181	8.4126	6.907	7.2912	1.34544	0.0758002	0.428079	Stable
Gpd2	21.8902	17.1588	15.2475	23.5712	18.8182	22.0835	15.9676	18.2731	24.8725	25.535	1.1039	0.347208	0.142611	Stable
Gphn	7.8576	4.4262	5.3096	4.521	5.7978	4.0428	5.5102	9.5442	8.7158	6.9882	1.24681	0.347208	0.318241	Stable
Gpi1	56.6448	92.1952	64.3394	94.2832	83.595	93.5242	94.0464	103.301	118.606	133.087	1.38743	0.0282801	0.472413	Stable
Gpm6a	110.374	84.1782	99.8836	109.191	142.267	172.402	122.972	145.795	245.329	170.116	1.5692	0.0162936	0.650028	Up
Gpm6b	77.9576	29.2342	39.9637	62.3094	47.0285	75.4902	45.2417	45.4115	70.4043	52.9903	1.12883	0.601508	0.174831	Stable
Gpr158	1.1792	1.2151	0.7852	3.5794	1.9512	1.5697	2.1398	2.5006	2.4131	2.3517	1.26002	0.174525	0.333447	Stable
Gpr34	2e-05	2e-05	2e-05	2e-05	2e-05	0.129	2e-05	2e-05	2e-05	2e-05	1290.8	0.317311	10.334	Stable
Gpr37	2e-05	0.0974	0.1609	0.0985	0.2046	0.1067	2e-05	2e-05	0.0721	0.0693	0.441986	0.169265	-1.17793	Stable
Gpr37l1	2.6403	2.2321	2.2833	2.1904	1.7369	1.3918	1.7506	0.4548	1.0845	0.6924	0.484896	0.0162936	-1.04425	Down
Gprc5b	0.5001	0.3755	0.3193	0.4547	2e-05	1.3005	2e-05	2e-05	0.1822	2e-05	0.898849	0.281198	-0.153849	Stable
Gprin1	2.1825	0.9606	0.8504	1.5595	1.6763	1.3506	1.9449	4.1175	2.2945	2.8955	1.74332	0.0758002	0.801839	Stable
Gprin3	2e-05	2e-05	2e-05	2e-05	2e-05	2e-05	2e-05	0.1134	0.0728	0.1224	3086.4	0.0539064	11.5917	Stable
Gps1	4.0257	5.0692	4.3256	4.4892	4.3404	3.9216	4.78	4.503	2.8199	3.5116	0.878023	0.347208	-0.187669	Stable
Gpsm1	0.7785	0.2991	0.5903	0.8325	0.6776	0.7977	0.38	0.9744	0.4507	0.2212	0.888609	0.754023	-0.170379	Stable
Gpt	0.6268	0.148	0.49	0.1653	0.2791	0.3707	0.133	2e-05	0.442	0.5126	0.853218	0.601508	-0.229014	Stable
Gpt2	0.1118	2e-05	2e-05	0.0619	2e-05	0.1104	2e-05	2e-05	2e-05	0.098	1.1997	1	0.262675	Stable
Gpx1	3.7907	5.4865	3.9678	5.5564	3.836	7.6532	10.3621	5.4505	4.4149	3.8087	1.39987	0.347208	0.485292	Stable
Gpx4	1.7958	2.7378	2.2348	1.207	1.0889	2.3433	1.9958	0.6223	1.3725	1.3951	0.852686	0.754023	-0.229914	Stable
Gramd1b	0.0641	2e-05	2e-05	0.4047	0.3714	0.2835	0.0726	0.0879	2e-05	0.0492	0.586999	0.915792	-0.76857	Stable
Grb2	3.5679	3.4061	2.0968	3.7916	2.0294	3.0896	1.813	3.335	3.2954	2.7859	0.961529	0.347208	-0.0565975	Stable
Grcc10	0.6321	0.3371	3.6983	0.3419	3.2904	4.6396	0.4963	2.7461	3.9385	0.8295	1.52413	0.250592	0.607989	Stable
Grhpr	5.5396	5.5729	4.6553	5.4562	6.2966	5.009	6.4666	3.8056	6.1893	4.7593	0.953097	0.754023	-0.0693051	Stable
Gria1	1.0037	4.5991	0.8115	5.7692	10.5636	2.1104	1.4517	1.4508	1.6778	1.6497	0.366658	0.601508	-1.44749	Stable
Gria2	0.4287	0.6756	0.3301	0.7284	2.2734	1.1472	0.5954	1.9127	2.6176	2.4587	1.96826	0.117185	0.976922	Stable
Gria3	2e-05	1.7374	0.4161	0.5426	2e-05	0.6011	1.2151	0.3731	0.646	0.5306	1.24841	0.345742	0.320097	Stable
Gria4	1.5672	1.2248	1.3653	2.1288	0.8128	2.2456	0.5844	1.5519	0.7676	1.3815	0.920002	0.754023	-0.120292	Stable
Grid1	2e-05	2e-05	2e-05	2e-05	0.1179	2e-05	0.0413	0.0355	0.0465	0.0461	1.43601	0.220353	0.522062	Stable
Grid2	8.141	10.2981	4.2271	9.7019	2.3976	12.1224	2.5336	2e-05	2e-05	2e-05	0.421567	0.169265	-1.24617	Stable
Grid2ip	0.7918	0.7915	0.4823	1.2419	0.2648	3.5701	0.3243	2e-05	2e-05	2e-05	1.09018	0.169265	0.12457	Stable
Grifin	2e-05	2e-05	1.1488	2e-05	2e-05	2e-05	2e-05	2e-05	2e-05	2e-05	8.7e-05	0.317311	-13.4879	Stable
Grik2	2e-05	0.3395	2e-05	2e-05	0.2365	2e-05	2e-05	0.0277	0.2807	2e-05	0.535465	0.813945	-0.901136	Stable
Grik3	2e-05	2e-05	2e-05	2e-05	0.0249	2e-05	2e-05	0.0229	2e-05	2e-05	0.919936	0.881497	-0.120395	Stable
Grin1	0.3945	0.1854	0.1244	0.268	0.4147	0.2822	0.5504	0.5186	1.107	1.1509	2.60209	0.0282801	1.37967	Up
Grin2a	2e-05	2e-05	2e-05	0.0184	0.0303	2e-05	0.0411	0.0263	0.1006	0.0801	5.0886	0.0846698	2.34727	Stable
Grin2b	2e-05	2e-05	2e-05	2e-05	2e-05	2e-05	2e-05	0.4999	0.4805	0.2805	12609.4	0.0539064	13.6222	Stable
Gripap1	1.2675	0.1858	0.4885	0.3995	0.2531	0.61	2.5781	1.0992	2.0811	4.0875	4.03018	0.0282801	2.01084	Up
Grlf1	0.0395	0.3505	0.0349	0.0756	0.2329	0.4633	0.1575	0.4657	0.3257	0.4496	2.53859	0.0472018	1.34403	Up
Grm1	4.215	3.3067	3.6706	5.0398	0.6043	2.4023	0.6287	2e-05	0.073	2e-05	0.184365	0.027803	-2.43936	Down
Grm2	0.2978	0.3639	0.3197	0.4434	0.4924	0.2565	0.5189	1.0333	1.1526	1.3557	2.25172	0.117185	1.17103	Stable
Grm3	0.0913	0.1046	0.0807	2e-05	0.4659	0.1169	1.1636	2.2689	2.3438	2.5323	11.3472	0.0162936	3.50426	Up
Grm4	0.7025	1.2375	1.1052	0.4098	0.4065	1.5344	2e-05	2e-05	2e-05	2e-05	0.397379	0.105998	-1.33141	Stable
Grm5	2e-05	2e-05	2e-05	2e-05	0.2906	2e-05	3.2244	2.1088	2.9099	3.0633	38.8964	0.0342661	5.28157	Up
Grm7	2e-05	2e-05	2e-05	2e-05	2e-05	2e-05	0.1743	0.1305	0.1098	0.219	6336.2	0.0186029	12.6294	Up
Grm8	2e-05	2e-05	2e-05	2e-05	2e-05	2e-05	2e-05	0.0253	0.0309	0.0321	883.4	0.0539064	9.78692	Stable
Grn	2e-05	2e-05	2e-05	2e-05	2e-05	2e-05	2e-05	0.0928	2e-05	0.0375	1303.6	0.136037	10.3483	Stable
Grpel1	4.0699	1.8637	0.888	1.3646	4.1036	2.3809	4.7054	1.2896	3.2953	1.2995	1.0554	0.916815	0.0777949	Stable
Grsf1	0.1419	2e-05	2e-05	0.1429	2e-05	2e-05	2e-05	2e-05	2e-05	2e-05	0.00035105	0.136037	-11.476	Stable
Gsk3a	1.9295	1.436	0.991	1.6382	2.7924	1.6947	2.2821	3.2554	3.102	3.0699	1.52543	0.0472018	0.609215	Up
Gsk3b	1.2887	3.5574	1.2402	1.6443	5.7782	2.345	2.0885	2.1523	2.2405	4.5477	0.990021	0.464702	-0.0144685	Stable
Gskip	2e-05	2e-05	2e-05	2e-05	2e-05	1.1037	2e-05	2e-05	2.6292	3.7632	74961.4	0.0539064	16.1939	Stable
Gsn	1.8494	2.5031	2.4492	1.3194	1.2161	2.5863	2.3678	0.8028	3.1255	0.7646	1.03318	0.916815	0.0470904	Stable
Gspt1	2e-05	2e-05	2e-05	2e-05	2e-05	2e-05	2e-05	0.3504	2e-05	2e-05	3504.8	0.317311	11.7751	Stable
Gsr	4.6236	2.8918	3.0536	4.5457	3.4075	3.7838	2.8998	1.8864	2.3462	1.3265	0.660974	0.0758002	-0.597334	Stable
Gss	3.5858	1.0981	3.5772	1.1272	1.9495	2.8436	3.3048	0.2038	0.8091	0.7728	0.699792	0.174525	-0.515002	Stable
Gsta4	14.6199	11.359	9.9318	11.2734	5.8443	12.0536	9.1446	2.8116	5.243	6.7103	0.678186	0.174525	-0.560248	Stable
Gstk1	1.6953	1.8561	2.2039	2.3572	2.4071	2.0372	1.3204	0.7547	1.5425	1.4127	0.671841	0.0282801	-0.573808	Stable
Gstm1	64.0752	56.4975	52.1948	74.2441	82.3209	92.4084	54.0812	40.1652	59.7694	51.902	0.905851	0.347208	-0.142654	Stable
Gstm5	9.7083	16.4339	14.3565	16.3706	16.2379	12.997	10.7186	10.5827	18.4278	21.5815	1.01642	0.916815	0.0234963	Stable
Gstm6	2e-05	2e-05	4.7689	2e-05	2e-05	2e-05	2e-05	2e-05	2e-05	2e-05	2.1e-05	0.317311	-15.5414	Stable
Gstm7	28.9072	23.1928	23.1392	26.9489	22.1819	35.9111	24.377	19.3445	13.7803	17.2517	0.889801	0.347208	-0.168445	Stable
Gsto1	28.6756	20.6888	21.4901	23.4664	26.6123	16.4208	19.5625	21.9724	2.4864	17.3651	0.64339	0.0282801	-0.636235	Down
Gstp1	21.5353	23.749	21.0025	24.0962	32.0948	31.0386	40.309	44.5513	23.1443	24.962	1.33906	0.117185	0.421221	Stable
Gstt1	0.7165	2e-05	2e-05	0.4878	2e-05	0.6623	2e-05	2e-05	2e-05	2e-05	0.549985	0.520529	-0.862536	Stable
Gstt3	2e-05	0.2726	2e-05	0.295	2e-05	0.1471	0.488	2e-05	2e-05	2e-05	1.11891	1	0.162093	Stable
Gstz1	3.494	2.491	2.4346	2.48	1.7283	1.5972	2.4831	15.9574	12.2339	1.0787	2.641	0.916815	1.40108	Stable
Gtdc2	2e-05	0.1731	0.0553	2e-05	0.2226	2e-05	0.2409	0.1699	2e-05	2e-05	0.910917	0.73819	-0.134608	Stable
Gtf2a1	0.7283	0.4088	0.3997	0.659	0.3546	0.6566	0.2937	0.2723	0.1754	2e-05	0.548157	0.0472018	-0.867339	Down
Gtf2f2	0.8433	2e-05	2e-05	2e-05	2e-05	2e-05	2e-05	0.7325	2e-05	2e-05	0.868624	0.881497	-0.203197	Stable
Gtf2i	0.5356	0.3754	0.1697	0.5097	0.1118	0.4887	0.1993	0.2069	0.1735	0.0617	0.663906	0.464702	-0.59095	Stable
Gtf3c3	0.0143	2e-05	0.0135	0.015	2e-05	0.0184	2e-05	2e-05	2e-05	2e-05	0.431373	0.410117	-1.21299	Stable
Gtf3c4	0.0416	0.0341	2e-05	2e-05	2e-05	0.0444	2e-05	2e-05	2e-05	2e-05	0.587117	0.699854	-0.76828	Stable
Gtpbp1	0.5604	0.2509	0.2036	0.5534	0.1166	0.2964	0.339	0.4498	0.3272	0.2737	1.00071	0.601508	0.00102713	Stable
Gucy1a2	0.0289	0.076	0.0649	0.0836	0.2574	0.4185	0.3755	0.4975	0.738	0.6549	5.25529	0.00902344	2.39377	Up
Gucy1a3	2e-05	0.0387	0.025	2e-05	0.1692	2e-05	2e-05	0.6787	0.3043	1.2277	9.4906	0.332112	3.2465	Stable
Gucy1b3	0.0688	2.1278	1.9964	1.4594	1.5435	1.5109	1.7959	2.1118	2.8479	3.3805	1.61856	0.174525	0.694711	Stable
Guf1	2e-05	2e-05	2e-05	0.2136	2e-05	2e-05	2e-05	0.2677	2e-05	2e-05	1.25318	0.881497	0.325596	Stable
Guk1	0.3977	0.5815	0.7336	4.8326	1.2341	1.453	2.5916	0.8878	1.5691	2e-05	0.835725	0.601508	-0.2589	Stable
Gyg	2e-05	2.6207	2e-05	3.8376	2e-05	2e-05	2e-05	2e-05	2e-05	2e-05	1.55e-05	0.136037	-15.9789	Stable
Gyk	2e-05	0.2326	2e-05	0.2829	2e-05	2e-05	2e-05	2e-05	2e-05	2e-05	0.00019396	0.136037	-12.3319	Stable
Gykl1	0.4309	0.3033	2e-05	0.2863	0.2038	2e-05	0.117	2e-05	0.1617	2e-05	0.227686	0.0524116	-2.13489	Stable
Gys1	2e-05	0.0848	0.5337	0.2964	0.0475	0.2794	0.1982	2e-05	2e-05	2e-05	0.496311	0.281198	-1.01068	Stable
H13	0.6386	0.5227	0.4673	0.5887	0.3787	0.6242	0.3552	2e-05	2e-05	2e-05	0.377296	0.0722541	-1.40623	Stable
H1f0	15.7997	5.4178	7.1263	8.9707	4.6672	6.9255	7.9346	10.5015	9.4847	3.7483	0.91932	0.916815	-0.121362	Stable
H1fx	4.4311	2e-05	3.2635	2e-05	2e-05	2e-05	2e-05	2e-05	3.1398	2e-05	0.40806	0.368364	-1.29315	Stable
H2afy	2.1757	2e-05	0.0989	0.4833	1.2232	0.2091	0.5759	3.2116	1.1295	0.9551	1.52751	0.464702	0.611182	Stable
H2-Ke2	2.3557	2.4333	2.8884	2.7981	4.8733	3.2473	4.7546	6.0173	5.9534	3.993	1.5614	0.0472018	0.642839	Up
H2-Ke6	0.6558	2.8384	0.8984	1.1119	1.8172	0.608	2.3728	1.8417	0.9419	0.1929	0.81365	0.601508	-0.29752	Stable
Habp4	0.3151	0.2152	0.4437	0.1195	0.3854	0.166	0.4067	0.4847	0.2806	0.552	1.27798	0.347208	0.353862	Stable
Hadh	4.4646	3.8443	3.2988	5.1979	3.2046	6.2657	5.7467	4.3082	1.5247	2.3309	1.0083	0.916815	0.0119189	Stable
Hadha	18.1294	18.4792	12.5275	16.0327	15.1397	21.4781	14.6011	8.0444	9.5899	8.5937	0.775848	0.174525	-0.366154	Stable
Hadhb	16.4949	18.3308	14.9554	17.8171	16.6327	15.7728	12.2551	9.0315	7.6722	8.4498	0.631376	0.0162936	-0.663428	Down
Hagh	3.8371	3.3253	2.2366	1.4627	3.9501	3.8582	3.084	2.0718	2.7275	3.3133	1.01641	0.754023	0.0234766	Stable
Haghl	0.3526	0.3264	0.3252	0.297	0.3357	0.4134	0.3514	0.181	0.0947	2e-05	0.635665	0.464702	-0.653662	Stable
Hand2	2e-05	2e-05	2e-05	2.218	2e-05	1.3974	2e-05	2.6554	2e-05	2e-05	1.82719	0.520529	0.869629	Stable
Hap1	2e-05	2e-05	2e-05	2e-05	2e-05	2e-05	0.4673	0.3538	2e-05	2e-05	8211.6	0.136037	13.0034	Stable
Hapln1	4.266	7.097	7.4487	6.3831	9.4554	7.1431	9.4312	5.1333	6.0261	6.4617	0.986875	0.754023	-0.0190614	Stable
Hapln2	1.094	2.0031	1.4079	0.9756	1.0706	0.1802	1.2378	2e-05	2e-05	2e-05	0.216458	0.0445386	-2.20784	Down
Hapln4	3.0787	4.1168	2.7251	2.6327	3.0351	3.7936	2.8724	0.6931	2.0168	0.8281	0.654589	0.174525	-0.611338	Stable
Hars	2.424	2.8723	2.4335	2.861	3.2627	2.9692	2.27	2.6622	2.5829	2.7755	0.957144	0.601508	-0.0631915	Stable
Hars2	0.3731	2e-05	0.4056	0.427	2e-05	0.3904	0.4328	2e-05	0.3045	2e-05	0.935309	0.914184	-0.0964844	Stable
Has1	2e-05	2e-05	2e-05	2e-05	2e-05	2e-05	2e-05	2e-05	2e-05	0.6789	6789.8	0.317311	12.7292	Stable
Hax1	0.1971	2e-05	2e-05	2e-05	0.0412	2e-05	2e-05	0.2193	2e-05	2e-05	0.920373	0.699854	-0.11971	Stable
Hccs	2e-05	0.0656	2e-05	0.1935	2e-05	2e-05	2e-05	0.2748	2e-05	0.0408	1.21801	1	0.284528	Stable
Hcfc1	0.7878	2e-05	0.3937	0.5954	0.3695	0.1779	2e-05	2e-05	2e-05	2e-05	0.0829195	0.0342661	-3.59215	Down
Hck	0.4551	2e-05	2e-05	0.8452	2e-05	0.4041	0.4502	0.4095	0.2607	0.1538	1.29064	0.597027	0.36809	Stable
Hcn1	0.1664	0.0607	2e-05	1.2602	0.1839	1.1093	1.2198	2e-05	3.2074	0.1335	3.39274	0.529619	1.76245	Stable
Hcn2	0.8822	5.8227	13.2886	4.0219	4.1356	2.4405	5.3892	0.1453	0.5392	2e-05	0.302448	0.0758002	-1.72524	Stable
Hdac11	0.5649	0.7277	2e-05	1.3909	0.9663	0.3023	2e-05	0.7795	0.095	0.1076	0.351913	0.20869	-1.50671	Stable
Hdac2	0.257	2e-05	0.4268	0.5873	2e-05	2e-05	2e-05	2e-05	2e-05	2e-05	7.87e-05	0.0539064	-13.6338	Stable
Hdac6	2e-05	2e-05	2e-05	2e-05	2e-05	2e-05	2e-05	0.0174	2e-05	0.0543	717.6	0.136037	9.48704	Stable
Hddc2	0.2113	0.5421	0.3683	0.3769	1.3544	0.3823	1.0214	0.9094	0.8708	1.1657	1.52457	0.174525	0.608403	Stable
Hdgf	13.5344	7.1216	8.4241	9.5642	7.8779	9.9412	7.7657	7.5644	2.256	3.8195	0.673803	0.174525	-0.569601	Stable
Hdgfrp2	0.8158	0.1314	0.3737	0.3478	0.3648	0.2179	2e-05	0.771	0.2884	0.2489	0.750538	0.250592	-0.414002	Stable
Hdgfrp3	2e-05	0.8069	2e-05	1.2869	1.0462	2e-05	0.9539	5.773	2.9697	1.9387	3.70547	0.169265	1.88966	Stable
Hdhd2	8.0809	12.1743	11.1702	9.9001	7.1868	17.9631	10.5431	3.9248	7.1632	8.2136	0.985478	0.601508	-0.0211046	Stable
Hdhd3	0.3601	0.3239	0.6813	1.1652	0.2642	0.5259	0.2322	0.1405	0.5444	0.605	0.732816	0.464702	-0.448478	Stable
Hdlbp	1.3246	0.358	1.7769	0.2596	1.9346	1.0558	1.3172	1.1616	0.3244	0.5527	0.780321	0.464702	-0.357861	Stable
Heatr3	0.0816	2e-05	2e-05	0.0587	2e-05	0.1156	2e-05	2e-05	2e-05	2e-05	0.824166	0.699854	-0.278992	Stable
Heatr5b	0.0149	0.0275	0.0175	0.0343	0.0288	0.0372	0.0765	0.0843	0.0365	0.0276	2.13089	0.0282801	1.09146	Up
Hebp1	2e-05	2e-05	2e-05	2e-05	0.3064	2e-05	0.2454	2.4068	6.2788	2e-05	29.1407	0.195539	4.86496	Stable
Hebp2	5.2095	0.7622	2e-05	4.4478	2e-05	4.6212	3.7549	2e-05	2e-05	2e-05	0.80389	0.577469	-0.314931	Stable
Hectd1	0.0093	0.021	0.0182	0.0331	0.0245	0.0456	0.0025	0.0061	0.0343	0.146	2.21018	0.601508	1.14416	Stable
Hectd3	0.0862	0.071	2.6674	0.2181	0.0548	0.2906	1.9181	0.047	0.2682	0.0644	0.835609	0.916815	-0.259099	Stable
Hecw1	2e-05	2e-05	2e-05	2e-05	2e-05	2e-05	2e-05	2e-05	2e-05	0.0471	471.8	0.317311	8.88203	Stable
Hecw2	0.0072	2e-05	2e-05	2e-05	2e-05	0.0302	0.0238	0.0374	0.0438	0.061	26.9505	0.00705833	4.75224	Up
Hepacam	11.6464	8.288	7.2278	7.9888	6.4998	7.9256	5.4465	3.4632	3.9645	3.1446	0.574885	0.0282801	-0.798656	Down
Heph	0.0306	0.03	2e-05	2e-05	2e-05	0.0235	2e-05	2e-05	0.018	2e-05	0.68513	0.63787	-0.54555	Stable
Herc1	2e-05	2e-05	2e-05	0.0045	2e-05	2e-05	0.002	0.0023	2e-05	0.0085	2.80349	0.289587	1.48723	Stable
Herc4	2e-05	2e-05	2e-05	2e-05	2e-05	2e-05	2e-05	2e-05	2.1337	0.0499	21836.6	0.136037	14.4145	Stable
Hexa	0.2413	2e-05	0.1856	2e-05	2e-05	2e-05	2e-05	2e-05	0.2679	2e-05	0.627647	0.699854	-0.671976	Stable
Hexb	0.2602	0.3753	0.217	0.2932	1.0399	0.336	0.5814	1.5317	1.6363	2.0635	2.81337	0.0472018	1.4923	Up
Hgs	2.5376	8.9812	2.4119	2.5911	2.547	1.4615	2.1826	2.2517	1.4785	2.6295	0.524616	0.0758002	-0.930666	Stable
Hhatl	0.1923	1.248	1.4181	0.4303	2e-05	0.3569	0.0288	2e-05	2e-05	2e-05	0.117298	0.0846698	-3.09175	Stable
Hibadh	14.5888	12.2102	10.6525	13.3595	9.3552	13.6371	10.1586	5.7975	4.2952	5.7864	0.65942	0.117185	-0.60073	Stable
Hibch	3.3503	4.3804	4.2591	6.4172	4.2773	4.5314	3.3956	2.6552	3.081	2.4869	0.711951	0.117185	-0.490151	Stable
Hid1	11.7345	9.2342	2e-05	2e-05	2e-05	2e-05	2e-05	3.0916	8.3983	7.2084	0.891724	0.911286	-0.165331	Stable
Higd1a	2e-05	2e-05	2e-05	2e-05	2e-05	2e-05	2e-05	2e-05	0.5351	2e-05	5351.8	0.317311	12.3858	Stable
Higd2a	1.1142	2e-05	2e-05	2e-05	2e-05	2e-05	2e-05	2e-05	1.5171	2e-05	1.36158	0.881497	0.44528	Stable
Hint1	124.104	99.5323	109.343	102.348	104.96	191.959	94.2027	117.409	175.002	105.592	1.2663	0.347208	0.34062	Stable
Hint2	7.7901	9.4272	7.4109	10.1735	7.007	10.7563	9.1606	8.512	6.0436	5.986	0.967705	0.754023	-0.0473604	Stable
Hint3	2.1829	1.1876	1.8996	0.9405	0.8746	1.3137	2.3954	1.9918	1.921	0.9289	1.20685	0.347208	0.271251	Stable
Hip1	0.2628	0.0123	0.1912	0.0717	0.0505	0.8786	0.0958	0.2184	0.1996	0.1182	2.56686	0.174525	1.36001	Stable
Hip1r	0.6985	0.8049	0.6456	0.7969	1.6202	0.6959	1.0113	1.0559	0.6903	1.191	1.01715	0.754023	0.0245298	Stable
Hist1h1a	8.7327	2e-05	2e-05	27.4343	2e-05	2e-05	2e-05	2e-05	2e-05	2e-05	2.76e-06	0.136037	-18.4643	Stable
Hist1h1b	14.9759	7.0809	6.8697	8.4867	7.5636	8.1535	2e-05	6.5247	5.8162	6.0292	0.589718	0.0472018	-0.761903	Down
Hist1h1c	2e-05	2e-05	5.5981	2e-05	2e-05	4.8502	2e-05	12.151	6.3454	5.7682	5.20077	0.0582127	2.37872	Stable
Hist1h1d	2e-05	2e-05	2e-05	2e-05	2e-05	2e-05	3.7745	2e-05	2e-05	5.3953	91698.6	0.136037	16.4846	Stable
Hist1h1e	26.2996	10.8903	13.1068	14.2145	17.391	15.2627	12.3124	19.7988	14.7822	9.7303	0.87771	0.754023	-0.188183	Stable
Hk1	18.0979	21.0248	13.5665	16.4857	18.4958	16.3619	15.665	21.6548	20.7746	24.6768	1.13074	0.464702	0.177272	Stable
Hkdc1	2e-05	2e-05	2e-05	2e-05	1.1615	2e-05	2e-05	2e-05	2e-05	2e-05	8.61e-05	0.317311	-13.5038	Stable
Hlcs	0.0217	2e-05	2e-05	0.0276	0.0202	0.0847	2e-05	2e-05	2e-05	2e-05	1.21915	0.410117	0.285881	Stable
Hmgb2	1.3782	2e-05	2e-05	5.9916	2e-05	1.3532	2e-05	2e-05	2e-05	2e-05	0.183624	0.368364	-2.44518	Stable
Hmgb3	0.2012	2e-05	2e-05	2e-05	2e-05	2e-05	2e-05	0.2929	2e-05	2e-05	1.45558	0.881497	0.541598	Stable
Hmgcl	2.708	1.1474	1.5022	2.3703	0.7915	1.6993	5.9942	0.8422	0.807	0.8053	1.19116	0.754023	0.252372	Stable
Hmgcs1	0.8073	0.8006	0.6784	0.3292	0.4594	0.4608	0.8702	0.8804	0.8066	0.7016	1.20967	0.174525	0.274608	Stable
Hmox2	2.8326	2.2414	3.4034	5.342	4.2586	3.7369	3.6979	1.7017	2.4943	2.6133	0.787925	0.347208	-0.343871	Stable
Hn1	2e-05	2e-05	2e-05	2e-05	0.1546	0.1562	0.6041	1.5142	2e-05	1.2473	22.7684	0.0342661	4.50896	Up
Hnmt	2e-05	2e-05	0.2394	2e-05	0.3574	2e-05	0.3025	0.0918	0.2709	0.0786	1.24622	0.517904	0.317561	Stable
Hnrnpa0	11.8876	4.6354	5.5116	10.1521	8.758	7.9978	4.5853	5.0172	3.1737	2.6611	0.57236	0.0472018	-0.805006	Down
Hnrnpa1	24.4572	15.3606	8.7604	17.0438	14.9739	11.5671	12.6445	10.3714	15.7704	7.3684	0.716188	0.174525	-0.48159	Stable
Hnrnpa3	123.26	47.2325	62.3346	101.86	28.748	76.4759	40.0705	47.3094	40.3488	43.3741	0.681218	0.347208	-0.553811	Stable
Hnrnpab	29.6478	18.7992	17.2345	25.1944	16.7174	36.2847	21.4989	25.4658	15.975	9.6186	1.01162	0.916815	0.0166604	Stable
Hnrnpc	19.9156	5.5166	17.8476	17.7344	16.2277	9.991	4.8363	6.444	11.873	8.4321	0.538262	0.0758002	-0.893619	Stable
Hnrnpd	30.0192	25.0187	23.0122	42.5076	22.7204	31.3221	23.6357	24.8684	15.1541	18.5839	0.792614	0.347208	-0.33531	Stable
Hnrnpf	9.994	5.7131	4.3092	8.6321	4.6071	11.5741	8.5968	4.8611	4.5693	3.2923	0.989118	0.754023	-0.0157861	Stable
Hnrnph1	16.8464	10.7346	8.7104	15.4738	7.3509	18.7415	11.0379	8.7026	4.7033	5.4546	0.822786	0.464702	-0.281411	Stable
Hnrnph2	9.8897	10.2141	4.1792	10.1512	8.8922	9.3136	6.2377	5.9402	5.8623	7.4145	0.802474	0.174525	-0.317474	Stable
Hnrnph3	4.4063	2.1386	1.251	4.9584	4.4155	3.0631	2.0658	1.3964	2.1309	1.8574	0.612331	0.174525	-0.707616	Stable
Hnrnpk	136.074	93.8132	84.9306	132.282	99.4179	172.285	82.2939	81.9434	61.3019	89.6763	0.892012	0.174525	-0.164864	Stable
Hnrnpl	14.3475	11.2194	12.1043	17.3847	13.418	14.4136	8.3473	13.7416	6.8522	8.1247	0.751811	0.250592	-0.411559	Stable
Hnrnpm	7.9806	3.4623	3.3163	5.9801	3.027	7.4649	3.4543	5.0893	3.5831	2.8227	0.943113	0.916815	-0.0844979	Stable
Hnrnpr	10.4784	3.8836	5.3752	6.3355	4.0991	7.2344	3.2998	3.6147	3.1314	3.3644	0.684238	0.0758002	-0.547429	Stable
Hnrnpu	32.768	21.6196	22.0088	31.3305	12.9157	18.1315	11.4286	16.4364	22.3731	9.3266	0.64402	0.117185	-0.634823	Stable
Hnrnpul1	0.3636	0.3843	0.2835	2.5281	0.5296	2.8489	0.2192	2e-05	2e-05	0.0178	0.754675	0.116074	-0.406073	Stable
Hnrnpul2	16.3098	10.6403	10.1826	14.9027	7.2553	16.4215	6.6021	5.8643	5.313	5.0662	0.662281	0.117185	-0.594485	Stable
Hnrpdl	18.639	15.0012	12.7855	20.9298	12.6822	19.7919	13.4369	10.9234	10.9638	12.158	0.840529	0.174525	-0.250631	Stable
Hnrpll	3.7396	1.4868	1.9531	2.0862	1.6143	1.9852	0.8251	0.7187	0.9173	0.8534	0.487105	0.0472018	-1.0377	Down
Homer1	0.9562	0.9546	0.8487	1.3285	4.9373	0.9243	2.9456	8.1499	6.261	9.3232	3.05851	0.117185	1.61283	Stable
Homer3	17.4703	12.9463	10.8234	12.5287	6.6453	13.7191	4.3548	2e-05	2e-05	2e-05	0.299168	0.0722541	-1.74097	Stable
Hook3	0.6277	0.5107	0.7494	0.8977	1.1485	1.0511	0.4563	1.5612	0.745	1.8539	1.44065	0.464702	0.526716	Stable
Hopx	9.7937	5.2342	5.6936	11.2969	5.0994	16.1961	3.1331	2e-05	0.891	2e-05	0.544759	0.116074	-0.876311	Stable
Hp	2e-05	2e-05	0.0674	2e-05	2e-05	2e-05	0.4212	2e-05	1.5043	2e-05	28.5353	0.368364	4.83467	Stable
Hp1bp3	7.5642	1.7953	1.4329	4.8462	3.3581	2.6906	1.5811	2.4848	0.9704	2.292	0.527402	0.250592	-0.923025	Stable
Hpca	12.6589	23.6174	8.7118	14.5274	24.0767	26.2786	23.7374	58.5502	95.3892	74.1228	3.3266	0.0162936	1.73405	Up
Hpcal1	74.0724	73.0257	40.9546	80.2658	38.6022	89.1769	31.9796	16.6434	23.3895	15.4992	0.575682	0.117185	-0.796657	Stable
Hpcal4	2e-05	13.3864	7.1409	7.4935	14.7805	6.1417	9.6131	38.2008	28.9073	30.1639	2.64073	0.174525	1.40094	Stable
Hprt	11.9004	15.7402	25.1974	25.3602	20.4509	24.6682	28.9803	20.2592	15.6151	22.2915	1.13345	0.754023	0.180727	Stable
Hpx	0.9783	1.0185	1.6526	0.8461	0.3282	0.0523	1.5784	1.2062	3.5675	1.0246	1.5401	0.347208	0.623028	Stable
Hras1	2.5324	5.0412	3.8559	5.0494	6.3987	4.8698	5.9286	6.8597	10.1463	9.2167	1.61822	0.0758002	0.694412	Stable
Hrsp12	108.726	52.7816	66.2044	76.9196	51.8689	105.205	56.8494	27.6579	18.268	22.4223	0.646291	0.174525	-0.629745	Stable
Hs1bp3	0.0649	0.0575	2e-05	2e-05	2e-05	2e-05	2e-05	2e-05	2e-05	2e-05	0.00081659	0.136037	-10.2581	Stable
Hsbp1	9.0217	3.9191	8.7214	5.8041	6.5712	11.4389	11.6034	9.7209	20.2435	15.9376	2.02554	0.00902344	1.01831	Up
Hscb	2e-05	2e-05	2e-05	2e-05	2e-05	0.1067	2e-05	2e-05	1.6371	2e-05	17438.6	0.136037	14.09	Stable
Hsd11b1	0.733	1.538	0.5444	1.5118	0.4571	1.2025	0.1259	2e-05	0.0698	2e-05	0.292256	0.046533	-1.7747	Down
Hsd17b10	11.7244	12.2078	11.6043	13.0312	9.4682	11.7494	9.2129	11.2057	12.0453	12.9581	0.985104	0.754023	-0.021652	Stable
Hsd17b11	1.3062	0.6595	0.3255	0.186	1.4247	0.681	1.0501	0.4459	1.3276	0.3032	0.975884	0.916815	-0.0352191	Stable
Hsd17b12	10.9901	20.4922	12.8769	14.6047	20.2969	18.7258	10.005	0.5327	9.2229	12.8491	0.647678	0.0758002	-0.626651	Stable
Hsd17b4	1.5982	2.2622	2.1816	2.2214	1.9161	1.0909	1.8481	0.8112	0.7949	0.8827	0.533209	0.0162936	-0.907227	Down
Hsd17b7	2e-05	2e-05	2e-05	2e-05	0.1311	2e-05	2e-05	0.1484	0.8616	2e-05	7.6998	0.368364	2.94482	Stable
Hsdl1	0.9285	3.1664	3.0297	3.4967	1.8076	2.3589	2.8944	2e-05	3.7806	2.2944	0.91145	0.754023	-0.133765	Stable
Hsdl2	4.0988	3.5961	2.8116	4.4836	3.7079	7.3302	3.9957	4.4971	4.9057	5.8147	1.41958	0.0282801	0.505469	Stable
Hsp90aa1	123.989	106.552	114.205	122.341	113.651	152.578	116.168	112.884	94.9564	111.862	1.01328	0.601508	0.019027	Stable
Hsp90ab1	103.968	83.5069	88.0676	115.227	95.8344	108.908	99.2128	85.6167	70.7796	92.2945	0.938775	0.601508	-0.0911486	Stable
Hsp90b1	19.4678	15.717	14.4121	16.7104	11.4605	13.9518	15.5252	12.6524	8.7477	12.5581	0.8157	0.117185	-0.293889	Stable
Hspa12a	13.291	18.1595	13.99	15.7078	16.7505	17.1015	18.1854	19.7279	25.1568	22.0177	1.31182	0.0162936	0.391571	Stable
Hspa12b	2e-05	1.0585	1.092	0.9703	1.1932	0.788	0.9972	2e-05	2e-05	2e-05	0.413827	0.0846698	-1.2729	Stable
Hspa13	0.367	2e-05	0.3713	2e-05	0.2667	0.2371	0.4404	0.4095	2e-05	2e-05	1.08159	0.746476	0.113152	Stable
Hspa14	2e-05	0.0932	2e-05	2e-05	2e-05	0.0756	2e-05	2e-05	2e-05	2e-05	0.811321	0.881497	-0.301656	Stable
Hspa1a	10.6882	12.3706	9.3558	12.0151	2e-05	2e-05	10.9124	7.8649	2e-05	9.0213	0.625677	0.169265	-0.676511	Stable
Hspa1l	13.2632	8.9195	13.5194	2e-05	11.9595	2e-05	11.5945	14.8386	2e-05	15.4655	0.879086	0.915792	-0.185925	Stable
Hspa2	49.8189	49.2579	51.8894	52.5015	56.219	59.3505	56.7951	57.8047	52.1478	65.0339	1.12109	0.0282801	0.164901	Stable
[truncated: 2,655 more rows]

## Sheet: Tabel S3
Tabel S3 the relationship between module and eigengenes
samples	MEblue	MEbrown	MEturquoise	MEyellow	MEgrey
B10	-0.181743	-0.0885414	0.326084	-0.0211715	-0.081673
B38	-0.225239	-0.117673	0.273878	-0.0899192	-0.210055
B21	-0.214321	-0.0816198	0.338245	-0.0733657	-0.169045
B1	-0.102328	-0.0609167	0.265908	0.957462	-0.0810007
B16	-0.211464	-0.111243	0.127177	-0.0825338	-0.277388
W7	0.453384	0.0652192	-0.329156	-0.104278	-0.0197542
W39	0.175306	-0.0832987	-0.342505	-0.102031	-0.136616
W23	0.048668	-0.0836171	-0.376962	-0.142795	-0.182873
W31	0.561429	-0.0204467	-0.256388	-0.0644524	-0.0327449
W26	0.0445701	-0.0679595	-0.0967305	-0.0608354	-0.233217
D34	0.349155	0.953432	-0.249485	-0.0314159	0.0437153
D9	-0.0658975	-0.0697863	-0.169416	-0.0816006	-0.0405619
D29	-0.205954	-0.0811316	0.169597	-0.00190247	0.290074
D32	-0.208003	-0.0872657	0.116893	-0.0616035	0.536155
D40	-0.217565	-0.065151	0.202861	-0.0395569	0.594983

## Sheet: Tabel S4
Tabel S4 the relationships between modules
modules	MEblue	MEbrown	MEturquoise	MEyellow	MEgrey
MEblue	cor=1;p-value=0	cor=0.4728;p-value=0.0751	cor=-0.8027;p-value=3e-04	cor=-0.1355;p-value=0.6302	cor=-0.188;p-value=0.5022
MEbrown	cor=0.4728;p-value=0.0751	cor=1;p-value=0	cor=-0.3319;p-value=0.2269	cor=-0.0278;p-value=0.9218	cor=0.0589;p-value=0.8349
MEturquoise	cor=-0.8027;p-value=3e-04	cor=-0.3319;p-value=0.2269	cor=1;p-value=0	cor=0.3394;p-value=0.2159	cor=0.1836;p-value=0.5126
MEyellow	cor=-0.1355;p-value=0.6302	cor=-0.0278;p-value=0.9218	cor=0.3394;p-value=0.2159	cor=1;p-value=0	cor=-0.0184;p-value=0.9481
MEgrey	cor=-0.188;p-value=0.5022	cor=0.0589;p-value=0.8349	cor=0.1836;p-value=0.5126	cor=-0.0184;p-value=0.9481	cor=1;p-value=0

## Sheet: Tabel S5
Tabel S5 the relationships between modules and samples
modules	B10	B38	B21	B1	B16	W7	W39	W23	W31	W26	D34	D9	D29	D32	D40
blue	cor=-0.6375;p-value=0.0106	cor=-0.7525;p-value=0.0012	cor=-0.7577;p-value=0.0011	cor=-0.5659;p-value=0.0279	cor=0.0378;p-value=0.8935	cor=0.5837;p-value=0.0223	cor=0.5198;p-value=0.047	cor=0.5359;p-value=0.0395	cor=0.7394;p-value=0.0016	cor=0.4064;p-value=0.1328	cor=0.6371;p-value=0.0106	cor=0.4078;p-value=0.1313	cor=-0.7051;p-value=0.0033	cor=-0.4568;p-value=0.087	cor=-0.7017;p-value=0.0035
brown	cor=-0.2266;p-value=0.4168	cor=-0.2635;p-value=0.3426	cor=-0.2643;p-value=0.3411	cor=-0.172;p-value=0.5398	cor=0.0116;p-value=0.9674	cor=0.2632;p-value=0.3432	cor=0.2027;p-value=0.4688	cor=0.2133;p-value=0.4453	cor=0.3877;p-value=0.1534	cor=0.1533;p-value=0.5854	cor=0.342;p-value=0.2122	cor=0.161;p-value=0.5664	cor=-0.2362;p-value=0.3967	cor=-0.1001;p-value=0.7225	cor=-0.2143;p-value=0.4432
turquoise	cor=0.8915;p-value=0	cor=0.8524;p-value=1e-04	cor=0.8884;p-value=0	cor=0.8908;p-value=0	cor=-0.2417;p-value=0.3854	cor=-0.7456;p-value=0.0014	cor=-0.7351;p-value=0.0018	cor=-0.7489;p-value=0.0013	cor=-0.7356;p-value=0.0018	cor=-0.6362;p-value=0.0108	cor=-0.741;p-value=0.0016	cor=-0.627;p-value=0.0124	cor=0.9316;p-value=0	cor=0.441;p-value=0.0999	cor=0.9327;p-value=0
yellow	cor=0.1101;p-value=0.6961	cor=-0.128;p-value=0.6495	cor=-0.063;p-value=0.8236	cor=0.5152;p-value=0.0494	cor=-0.7563;p-value=0.0011	cor=-0.6301;p-value=0.0118	cor=-0.638;p-value=0.0105	cor=-0.6318;p-value=0.0115	cor=-0.4904;p-value=0.0635	cor=-0.6911;p-value=0.0043	cor=-0.6102;p-value=0.0157	cor=-0.6941;p-value=0.0041	cor=0.3289;p-value=0.2313	cor=-0.501;p-value=0.0571	cor=0.2939;p-value=0.2878
grey	cor=0.1659;p-value=0.5547	cor=0.2637;p-value=0.3423	cor=0.2576;p-value=0.354	cor=0.4017;p-value=0.1378	cor=-0.3263;p-value=0.2352	cor=-0.4086;p-value=0.1305	cor=-0.4425;p-value=0.0986	cor=-0.4359;p-value=0.1044	cor=-0.3806;p-value=0.1617	cor=-0.427;p-value=0.1124	cor=-0.3659;p-value=0.1799	cor=-0.4291;p-value=0.1104	cor=0.4267;p-value=0.1127	cor=0.1511;p-value=0.5909	cor=0.4617;p-value=0.0832

## Sheet: Tabel S6
Tabel S6 the relationships between modules and traits
modules	Group_B	Group_W	Group_D
blue	cor=-0.5122;p-value=0.0509	cor=0.7029;p-value=0.0035	cor=-0.1908;p-value=0.4959
brown	cor=-0.2519;p-value=0.365	cor=-0.1041;p-value=0.7119	cor=0.3561;p-value=0.1927
turquoise	cor=0.7292;p-value=0.002	cor=-0.7678;p-value=8e-04	cor=0.0386;p-value=0.8914
yellow	cor=0.3782;p-value=0.1646	cor=-0.2598;p-value=0.3497	cor=-0.1184;p-value=0.6744
grey	cor=-0.4487;p-value=0.0934	cor=-0.3315;p-value=0.2275	cor=0.7802;p-value=6e-04

## Sheet: Tabel S7
Tabel S7 module membership(MM)
modules	MMblue	MMbrown	MMturquoise	MMyellow	MMgrey
Group	cor=0.1856;p-value=0.5079	cor=0.351;p-value=0.1995	cor=-0.3987;p-value=0.141	cor=-0.2867;p-value=0.3002	cor=0.7095;p-value=0.0031
0610009D07Rik	cor=-0.1421;p-value=0.6133	cor=-0.0507;p-value=0.8575	cor=0.0683;p-value=0.8088	cor=-0.0623;p-value=0.8253	cor=-0.2836;p-value=0.3056
0610011F06Rik	cor=0.1462;p-value=0.6032	cor=0.4784;p-value=0.0712	cor=-0.2837;p-value=0.3055	cor=-0.3328;p-value=0.2255	cor=0.1351;p-value=0.6313
0610037L13Rik	cor=-0.265;p-value=0.3399	cor=-0.1576;p-value=0.5749	cor=0.2063;p-value=0.4607	cor=-0.1061;p-value=0.7065	cor=0.3131;p-value=0.2558
1110001J03Rik	cor=0.3569;p-value=0.1915	cor=0.8893;p-value=0	cor=-0.2842;p-value=0.3045	cor=-0.0577;p-value=0.8382	cor=-0.0628;p-value=0.8241
1110004F10Rik	cor=0.2289;p-value=0.4119	cor=0.4237;p-value=0.1155	cor=-0.4817;p-value=0.069	cor=-0.1493;p-value=0.5954	cor=-0.1471;p-value=0.601
1190002N15Rik	cor=0.1804;p-value=0.5201	cor=-0.1142;p-value=0.6852	cor=-0.554;p-value=0.0321	cor=-0.1876;p-value=0.5032	cor=-0.2426;p-value=0.3837
1700019D03Rik	cor=0.092;p-value=0.7443	cor=0.0379;p-value=0.8934	cor=0.2134;p-value=0.4452	cor=0.6303;p-value=0.0118	cor=-0.4212;p-value=0.1179
1700025G04Rik	cor=-0.1262;p-value=0.654	cor=0.2758;p-value=0.3198	cor=0.0217;p-value=0.9388	cor=-0.3168;p-value=0.25	cor=0.1562;p-value=0.5783
1700037H04Rik	cor=-0.2396;p-value=0.3897	cor=-0.1225;p-value=0.6635	cor=0.3294;p-value=0.2306	cor=0.6276;p-value=0.0123	cor=-0.1409;p-value=0.6166
1700052N19Rik	cor=-0.4326;p-value=0.1073	cor=-0.3022;p-value=0.2737	cor=0.5758;p-value=0.0247	cor=0.398;p-value=0.1418	cor=0.3101;p-value=0.2607
1700066M21Rik	cor=-0.2218;p-value=0.4268	cor=-0.0845;p-value=0.7647	cor=0.3501;p-value=0.2008	cor=-0.0759;p-value=0.7879	cor=-0.175;p-value=0.5328
1810009A15Rik	cor=0.4699;p-value=0.0772	cor=0.0426;p-value=0.8802	cor=-0.3628;p-value=0.1839	cor=-0.1251;p-value=0.6569	cor=-0.0982;p-value=0.7276
1810026J23Rik	cor=-0.1388;p-value=0.6218	cor=-0.0862;p-value=0.76	cor=0.1185;p-value=0.674	cor=-0.0407;p-value=0.8856	cor=0.2473;p-value=0.3743
2010012O05Rik	cor=0.1389;p-value=0.6214	cor=0.4109;p-value=0.1282	cor=-0.113;p-value=0.6885	cor=-0.2252;p-value=0.4197	cor=0.3137;p-value=0.2549
2010107E04Rik	cor=0.6262;p-value=0.0125	cor=0.0865;p-value=0.7592	cor=-0.5295;p-value=0.0423	cor=0.0277;p-value=0.9219	cor=-0.6385;p-value=0.0104
2010107G23Rik	cor=0.3604;p-value=0.1869	cor=0.2206;p-value=0.4296	cor=-0.219;p-value=0.433	cor=-0.0158;p-value=0.9555	cor=0.4342;p-value=0.1059
2010300C02Rik	cor=-0.7837;p-value=5e-04	cor=-0.3592;p-value=0.1885	cor=0.8622;p-value=0	cor=0.1207;p-value=0.6682	cor=0.2008;p-value=0.473
2210010C04Rik	cor=-0.5623;p-value=0.0291	cor=-0.3388;p-value=0.2167	cor=0.3078;p-value=0.2644	cor=-0.1398;p-value=0.6192	cor=-0.0794;p-value=0.7785
2210016F16Rik	cor=-0.2116;p-value=0.449	cor=-0.034;p-value=0.9042	cor=0.077;p-value=0.7851	cor=-0.0289;p-value=0.9186	cor=0.1723;p-value=0.5392
2210016L21Rik	cor=-0.285;p-value=0.3032	cor=-0.1273;p-value=0.6512	cor=0.3911;p-value=0.1495	cor=-0.0199;p-value=0.9439	cor=0.1022;p-value=0.7171
2310011J03Rik	cor=-0.447;p-value=0.0948	cor=0.2181;p-value=0.4349	cor=0.3268;p-value=0.2345	cor=-0.303;p-value=0.2723	cor=0.0978;p-value=0.7289
2310022B05Rik	cor=0.421;p-value=0.1181	cor=0.2307;p-value=0.4081	cor=-0.5619;p-value=0.0293	cor=-0.2558;p-value=0.3574	cor=-0.4032;p-value=0.1361
2310035C23Rik	cor=-0.6022;p-value=0.0175	cor=-0.0589;p-value=0.8347	cor=0.7169;p-value=0.0026	cor=0.4288;p-value=0.1108	cor=0.2408;p-value=0.3873
2310036O22Rik	cor=0.3614;p-value=0.1856	cor=0.9869;p-value=0	cor=-0.2582;p-value=0.3527	cor=-0.0325;p-value=0.9084	cor=0.0452;p-value=0.8728
2310047M10Rik	cor=-0.2331;p-value=0.403	cor=-0.1218;p-value=0.6654	cor=0.2835;p-value=0.3059	cor=-0.0931;p-value=0.7415	cor=-0.2174;p-value=0.4363
2310057M21Rik	cor=0.1815;p-value=0.5175	cor=-0.0862;p-value=0.76	cor=-0.3545;p-value=0.1948	cor=-0.1056;p-value=0.708	cor=-0.1414;p-value=0.6152
2310061I04Rik	cor=0.1318;p-value=0.6395	cor=-0.0296;p-value=0.9167	cor=-0.0132;p-value=0.9626	cor=-0.2055;p-value=0.4624	cor=-0.1125;p-value=0.6897
2310067B10Rik	cor=-0.2137;p-value=0.4444	cor=0.0731;p-value=0.7958	cor=0.3091;p-value=0.2623	cor=-0.0959;p-value=0.7338	cor=0.4752;p-value=0.0734
2410002F23Rik	cor=-0.3563;p-value=0.1924	cor=-0.1865;p-value=0.5058	cor=0.5179;p-value=0.048	cor=-0.0958;p-value=0.7341	cor=-0.1951;p-value=0.486
2410004B18Rik	cor=0.5811;p-value=0.0231	cor=-0.0212;p-value=0.9403	cor=-0.2654;p-value=0.3391	cor=-0.0667;p-value=0.8133	cor=-0.0339;p-value=0.9045
2410015M20Rik	cor=0.4899;p-value=0.0638	cor=0.2371;p-value=0.3949	cor=-0.279;p-value=0.3139	cor=0.0655;p-value=0.8167	cor=0.202;p-value=0.4703
2510003E04Rik	cor=0.2265;p-value=0.4169	cor=-0.0393;p-value=0.8894	cor=0.0626;p-value=0.8247	cor=0.1841;p-value=0.5114	cor=-0.0012;p-value=0.9966
2610034B18Rik	cor=0.591;p-value=0.0203	cor=0.3788;p-value=0.1638	cor=-0.6287;p-value=0.0121	cor=-0.356;p-value=0.1928	cor=0.3988;p-value=0.1409
2610301B20Rik	cor=-0.4676;p-value=0.0788	cor=-0.3384;p-value=0.2173	cor=0.5381;p-value=0.0385	cor=0.4033;p-value=0.136	cor=-0.372;p-value=0.1721
2610301G19Rik	cor=0.6894;p-value=0.0045	cor=0.1539;p-value=0.5839	cor=-0.4613;p-value=0.0835	cor=-0.089;p-value=0.7526	cor=-0.0397;p-value=0.8884
2700060E02Rik	cor=0.9031;p-value=0	cor=0.5327;p-value=0.0409	cor=-0.7937;p-value=4e-04	cor=-0.0597;p-value=0.8327	cor=0.0569;p-value=0.8404
2810408M09Rik	cor=0.3614;p-value=0.1856	cor=0.9869;p-value=0	cor=-0.2582;p-value=0.3527	cor=-0.0325;p-value=0.9084	cor=0.0452;p-value=0.8728
2810459M11Rik	cor=0.0227;p-value=0.936	cor=0.238;p-value=0.393	cor=-0.1594;p-value=0.5704	cor=-0.2377;p-value=0.3937	cor=0.2981;p-value=0.2806
2900011O08Rik	cor=-0.3339;p-value=0.2239	cor=-0.1524;p-value=0.5878	cor=0.4624;p-value=0.0826	cor=-0.1244;p-value=0.6586	cor=-0.289;p-value=0.2962
2900026A02Rik	cor=-0.3156;p-value=0.2518	cor=-0.1476;p-value=0.5996	cor=0.3139;p-value=0.2546	cor=-0.1171;p-value=0.6777	cor=-0.3476;p-value=0.2042
3110001D03Rik	cor=0.5811;p-value=0.0231	cor=-0.0212;p-value=0.9403	cor=-0.2654;p-value=0.3391	cor=-0.0667;p-value=0.8133	cor=-0.0339;p-value=0.9045
3110002H16Rik	cor=-0.2215;p-value=0.4276	cor=0.2005;p-value=0.4737	cor=0.1861;p-value=0.5066	cor=0.6636;p-value=0.007	cor=0.4703;p-value=0.0769
3110040N11Rik	cor=-0.2218;p-value=0.4268	cor=-0.0845;p-value=0.7647	cor=0.3501;p-value=0.2008	cor=-0.0759;p-value=0.7879	cor=-0.175;p-value=0.5328
3110043O21Rik	cor=-0.1519;p-value=0.5888	cor=-0.095;p-value=0.7363	cor=0.3456;p-value=0.207	cor=0.981;p-value=0	cor=-0.1192;p-value=0.6722
3110047P20Rik	cor=-0.4616;p-value=0.0833	cor=-0.2136;p-value=0.4446	cor=0.4562;p-value=0.0874	cor=-0.1548;p-value=0.5818	cor=0.467;p-value=0.0793
4833439L19Rik	cor=0.3614;p-value=0.1856	cor=0.9869;p-value=0	cor=-0.2582;p-value=0.3527	cor=-0.0325;p-value=0.9084	cor=0.0452;p-value=0.8728
4930590J08Rik	cor=-0.1059;p-value=0.7071	cor=-0.0631;p-value=0.8233	cor=0.2752;p-value=0.3208	cor=0.9911;p-value=0	cor=-0.0838;p-value=0.7664
4931406C07Rik	cor=0.3147;p-value=0.2533	cor=-0.293;p-value=0.2892	cor=-0.1096;p-value=0.6975	cor=0.0484;p-value=0.8641	cor=-0.0365;p-value=0.8973
4932438A13Rik	cor=-0.0543;p-value=0.8476	cor=-0.0758;p-value=0.7883	cor=0.0115;p-value=0.9677	cor=-0.1052;p-value=0.7089	cor=0.5802;p-value=0.0234
4933427G17Rik	cor=0.1815;p-value=0.5175	cor=-0.0862;p-value=0.76	cor=-0.3545;p-value=0.1948	cor=-0.1056;p-value=0.708	cor=-0.1414;p-value=0.6152
6330403A02Rik	cor=-0.8225;p-value=2e-04	cor=-0.3876;p-value=0.1534	cor=0.9344;p-value=0	cor=0.3207;p-value=0.2438	cor=0.266;p-value=0.3379
6430548M08Rik	cor=0.2036;p-value=0.4667	cor=0.3848;p-value=0.1568	cor=-0.175;p-value=0.5328	cor=-0.006;p-value=0.9831	cor=-0.3137;p-value=0.2548
6430571L13Rik	cor=0.3614;p-value=0.1856	cor=0.9869;p-value=0	cor=-0.2582;p-value=0.3527	cor=-0.0325;p-value=0.9084	cor=0.0452;p-value=0.8728
8030462N17Rik	cor=0.3614;p-value=0.1856	cor=0.9869;p-value=0	cor=-0.2582;p-value=0.3527	cor=-0.0325;p-value=0.9084	cor=0.0452;p-value=0.8728
8430419L09Rik	cor=-0.579;p-value=0.0237	cor=-0.4634;p-value=0.0819	cor=0.7566;p-value=0.0011	cor=0.2883;p-value=0.2974	cor=-0.324;p-value=0.2388
9030617O03Rik	cor=0.4283;p-value=0.1112	cor=0.2031;p-value=0.4678	cor=-0.3608;p-value=0.1865	cor=0.4267;p-value=0.1127	cor=-0.382;p-value=0.16
9030624J02Rik	cor=0.2462;p-value=0.3764	cor=-0.0541;p-value=0.8482	cor=-0.5376;p-value=0.0388	cor=-0.2854;p-value=0.3026	cor=-0.4214;p-value=0.1177
9330182L06Rik	cor=0.6819;p-value=0.0051	cor=0.7471;p-value=0.0014	cor=-0.3833;p-value=0.1584	cor=-0.0714;p-value=0.8005	cor=0.0114;p-value=0.9678
9430016H08Rik	cor=-0.0696;p-value=0.8054	cor=-0.0606;p-value=0.8302	cor=0.0861;p-value=0.7602	cor=-0.1747;p-value=0.5334	cor=-0.2983;p-value=0.2802
9630033F20Rik	cor=-0.3591;p-value=0.1887	cor=0.0581;p-value=0.8371	cor=0.164;p-value=0.5592	cor=0.2751;p-value=0.3211	cor=0.233;p-value=0.4032
A230046K03Rik	cor=0.8942;p-value=0	cor=0.47;p-value=0.0771	cor=-0.7828;p-value=6e-04	cor=-0.1427;p-value=0.6118	cor=-0.3696;p-value=0.1751
A230050P20Rik	cor=-0.3955;p-value=0.1445	cor=-0.2112;p-value=0.4498	cor=0.3135;p-value=0.2552	cor=0.1869;p-value=0.5048	cor=-0.0626;p-value=0.8245
A230065H16Rik	cor=-0.3688;p-value=0.1762	cor=-0.155;p-value=0.5812	cor=0.4857;p-value=0.0664	cor=0.5421;p-value=0.0368	cor=0.2169;p-value=0.4375
A330021E22Rik	cor=0.3614;p-value=0.1856	cor=0.9869;p-value=0	cor=-0.2582;p-value=0.3527	cor=-0.0325;p-value=0.9084	cor=0.0452;p-value=0.8728
A630095N17Rik	cor=0.0635;p-value=0.8221	cor=-0.1006;p-value=0.7212	cor=-0.2478;p-value=0.3731	cor=-0.1176;p-value=0.6763	cor=-0.3031;p-value=0.2721
A830010M20Rik	cor=-0.3942;p-value=0.1459	cor=-0.1788;p-value=0.5238	cor=0.5286;p-value=0.0428	cor=-0.0864;p-value=0.7595	cor=0.0785;p-value=0.781
Aaas	cor=-0.0682;p-value=0.8091	cor=-0.0722;p-value=0.7981	cor=-0.1754;p-value=0.5319	cor=-0.0845;p-value=0.7647	cor=-0.042;p-value=0.8819
Aacs	cor=0.1838;p-value=0.512	cor=-0.1834;p-value=0.5128	cor=0.0489;p-value=0.8626	cor=-0.1406;p-value=0.6172	cor=-0.0286;p-value=0.9193
Aak1	cor=-0.6741;p-value=0.0059	cor=-0.3654;p-value=0.1805	cor=0.8454;p-value=1e-04	cor=0.378;p-value=0.1648	cor=-0.0783;p-value=0.7815
Aamdc	cor=0.4647;p-value=0.0809	cor=0.2223;p-value=0.4258	cor=-0.6492;p-value=0.0088	cor=-0.2462;p-value=0.3765	cor=-0.1045;p-value=0.7109
Aars	cor=0.3371;p-value=0.2192	cor=0.5723;p-value=0.0258	cor=-0.1002;p-value=0.7224	cor=0.2284;p-value=0.413	cor=-0.2404;p-value=0.3881
Aars2	cor=0.3614;p-value=0.1856	cor=0.9869;p-value=0	cor=-0.2582;p-value=0.3527	cor=-0.0325;p-value=0.9084	cor=0.0452;p-value=0.8728
Aarsd1	cor=0.131;p-value=0.6416	cor=-0.3426;p-value=0.2112	cor=-0.172;p-value=0.5398	cor=0.4544;p-value=0.0888	cor=-0.2485;p-value=0.3718
Aass	cor=-0.2189;p-value=0.4332	cor=-0.1151;p-value=0.6828	cor=0.1316;p-value=0.64	cor=-0.0854;p-value=0.7621	cor=-0.2871;p-value=0.2995
Aatk	cor=0.3233;p-value=0.2398	cor=0.3593;p-value=0.1884	cor=-0.4244;p-value=0.1148	cor=-0.1398;p-value=0.6193	cor=-0.0285;p-value=0.9198
Abat	cor=0.7649;p-value=9e-04	cor=0.5381;p-value=0.0385	cor=-0.7897;p-value=5e-04	cor=-0.2314;p-value=0.4067	cor=0.1224;p-value=0.664
Abca2	cor=0.3541;p-value=0.1954	cor=0.8598;p-value=0	cor=-0.4223;p-value=0.1168	cor=-0.1003;p-value=0.722	cor=-0.0492;p-value=0.8619
Abca7	cor=0.3919;p-value=0.1486	cor=0.9881;p-value=0	cor=-0.2724;p-value=0.3261	cor=-0.036;p-value=0.8987	cor=0.0436;p-value=0.8773
Abcb10	cor=0.5849;p-value=0.022	cor=-0.0723;p-value=0.7979	cor=-0.3622;p-value=0.1846	cor=-0.1338;p-value=0.6345	cor=-0.1349;p-value=0.6318
Abcb1a	cor=0.2468;p-value=0.3753	cor=-0.1022;p-value=0.7171	cor=-0.0887;p-value=0.7532	cor=-0.112;p-value=0.691	cor=-0.2414;p-value=0.3861
Abcb7	cor=0.4366;p-value=0.1037	cor=0.4297;p-value=0.1099	cor=-0.1937;p-value=0.489	cor=0.2954;p-value=0.2851	cor=-0.2802;p-value=0.3118
Abcb9	cor=-0.3746;p-value=0.1689	cor=-0.2202;p-value=0.4305	cor=0.1189;p-value=0.673	cor=-0.1818;p-value=0.5167	cor=0.1568;p-value=0.5769
Abcc8	cor=-0.2252;p-value=0.4197	cor=-0.0674;p-value=0.8113	cor=0.21;p-value=0.4526	cor=-0.0409;p-value=0.8848	cor=0.6159;p-value=0.0145
Abcd3	cor=0.1256;p-value=0.6556	cor=-0.1164;p-value=0.6794	cor=-0.4121;p-value=0.127	cor=-0.1394;p-value=0.6203	cor=-0.1559;p-value=0.5789
Abce1	cor=-0.687;p-value=0.0047	cor=-0.2282;p-value=0.4133	cor=0.8297;p-value=1e-04	cor=0.2996;p-value=0.278	cor=0.3947;p-value=0.1454
Abcf1	cor=-0.3424;p-value=0.2115	cor=-0.1727;p-value=0.5383	cor=0.2612;p-value=0.347	cor=-0.046;p-value=0.8706	cor=0.8068;p-value=3e-04
Abcf2	cor=-0.0029;p-value=0.9918	cor=0.0463;p-value=0.8697	cor=0.0506;p-value=0.8577	cor=-0.1152;p-value=0.6826	cor=0.2626;p-value=0.3443
Abcf3	cor=0.0882;p-value=0.7546	cor=0.6358;p-value=0.0108	cor=0.0821;p-value=0.7711	cor=-0.0806;p-value=0.7753	cor=-0.1005;p-value=0.7216
Abcg2	cor=-0.879;p-value=0	cor=-0.4443;p-value=0.097	cor=0.9113;p-value=0	cor=0.2635;p-value=0.3426	cor=0.0656;p-value=0.8163
Abhd10	cor=0.5383;p-value=0.0384	cor=0.3298;p-value=0.2299	cor=-0.4126;p-value=0.1264	cor=0.3012;p-value=0.2754	cor=-0.2223;p-value=0.4259
Abhd11	cor=-0.1586;p-value=0.5724	cor=0.102;p-value=0.7176	cor=0.2822;p-value=0.3081	cor=-0.1415;p-value=0.6149	cor=-0.125;p-value=0.6572
Abhd12	cor=0.6224;p-value=0.0132	cor=0.2168;p-value=0.4378	cor=-0.6602;p-value=0.0074	cor=0.0436;p-value=0.8774	cor=-0.3312;p-value=0.2279
Abhd14b	cor=0.2927;p-value=0.2897	cor=0.0339;p-value=0.9045	cor=-0.3916;p-value=0.1488	cor=-0.4028;p-value=0.1366	cor=0.3759;p-value=0.1673
Abhd16a	cor=0.7521;p-value=0.0012	cor=0.203;p-value=0.4681	cor=-0.552;p-value=0.0329	cor=0.0458;p-value=0.8712	cor=-0.4599;p-value=0.0846
Abhd3	cor=0.4256;p-value=0.1137	cor=0.1838;p-value=0.5121	cor=-0.6456;p-value=0.0093	cor=-0.3155;p-value=0.252	cor=-0.1092;p-value=0.6984
Abhd4	cor=0.6093;p-value=0.0159	cor=0.7856;p-value=5e-04	cor=-0.5023;p-value=0.0564	cor=-0.2128;p-value=0.4463	cor=0.2053;p-value=0.463
Abhd5	cor=0.4387;p-value=0.1019	cor=0.2795;p-value=0.3131	cor=-0.4577;p-value=0.0862	cor=-0.1496;p-value=0.5946	cor=-0.0305;p-value=0.914
Abhd6	cor=-0.3749;p-value=0.1686	cor=0.0238;p-value=0.9329	cor=0.5237;p-value=0.0451	cor=0.3857;p-value=0.1556	cor=0.369;p-value=0.1759
Abi1	cor=-0.216;p-value=0.4393	cor=0.236;p-value=0.397	cor=0.5471;p-value=0.0348	cor=0.2716;p-value=0.3275	cor=0.0798;p-value=0.7773
Abi2	cor=-0.7485;p-value=0.0013	cor=-0.3306;p-value=0.2287	cor=0.8855;p-value=0	cor=0.1951;p-value=0.4859	cor=0.0997;p-value=0.7237
Abl2	cor=-0.3452;p-value=0.2076	cor=-0.0871;p-value=0.7575	cor=0.4971;p-value=0.0594	cor=0.9141;p-value=0	cor=0.0928;p-value=0.7423
Ablim1	cor=0.6863;p-value=0.0047	cor=0.8815;p-value=0	cor=-0.6382;p-value=0.0105	cor=-0.2002;p-value=0.4744	cor=-0.0745;p-value=0.7918
Ablim2	cor=0.1814;p-value=0.5176	cor=0.1254;p-value=0.6562	cor=0.0482;p-value=0.8645	cor=-0.235;p-value=0.3992	cor=-0.0482;p-value=0.8644
Ablim3	cor=0.8901;p-value=0	cor=0.4767;p-value=0.0724	cor=-0.6211;p-value=0.0135	cor=-0.137;p-value=0.6264	cor=-0.0715;p-value=0.8002
Abr	cor=-0.6371;p-value=0.0106	cor=-0.3112;p-value=0.2589	cor=0.7516;p-value=0.0012	cor=0.4788;p-value=0.071	cor=0.3304;p-value=0.229
Abracl	cor=-0.6884;p-value=0.0045	cor=-0.374;p-value=0.1697	cor=0.8582;p-value=0	cor=0.5133;p-value=0.0503	cor=0.2818;p-value=0.3089
Acaa1a	cor=0.5012;p-value=0.057	cor=0.5781;p-value=0.024	cor=-0.3531;p-value=0.1967	cor=-0.2593;p-value=0.3507	cor=-0.1026;p-value=0.7158
Acaa2	cor=0.2428;p-value=0.3832	cor=0.3036;p-value=0.2713	cor=-0.3478;p-value=0.204	cor=0.2339;p-value=0.4014	cor=0.0464;p-value=0.8695
Acaca	cor=-0.102;p-value=0.7175	cor=0.0687;p-value=0.8078	cor=-0.0512;p-value=0.8562	cor=0.1914;p-value=0.4943	cor=-0.1554;p-value=0.5803
Acad8	cor=0.9076;p-value=0	cor=0.3981;p-value=0.1417	cor=-0.8427;p-value=1e-04	cor=-0.2303;p-value=0.409	cor=-0.2336;p-value=0.402
Acad9	cor=0.8333;p-value=1e-04	cor=0.6782;p-value=0.0055	cor=-0.6698;p-value=0.0063	cor=-0.1728;p-value=0.5381	cor=0.0436;p-value=0.8773
Acadl	cor=0.7341;p-value=0.0018	cor=0.1386;p-value=0.6223	cor=-0.8279;p-value=1e-04	cor=-0.2818;p-value=0.3089	cor=-0.2932;p-value=0.2889
Acadm	cor=0.5202;p-value=0.0468	cor=0.53;p-value=0.0421	cor=-0.3461;p-value=0.2063	cor=0.1705;p-value=0.5436	cor=0.0582;p-value=0.8369
Acads	cor=0.837;p-value=1e-04	cor=0.6146;p-value=0.0148	cor=-0.663;p-value=0.0071	cor=0.1727;p-value=0.5382	cor=-0.1435;p-value=0.61
Acadsb	cor=-0.0076;p-value=0.9786	cor=-0.252;p-value=0.3648	cor=0.1116;p-value=0.6921	cor=0.2285;p-value=0.4127	cor=-0.4399;p-value=0.1008
Acadvl	cor=0.7835;p-value=5e-04	cor=0.3957;p-value=0.1442	cor=-0.7867;p-value=5e-04	cor=-0.2041;p-value=0.4657	cor=-0.1592;p-value=0.5708
Acan	cor=0.4206;p-value=0.1185	cor=0.3066;p-value=0.2664	cor=-0.6462;p-value=0.0092	cor=-0.0757;p-value=0.7885	cor=-0.1961;p-value=0.4836
Acap2	cor=-0.5071;p-value=0.0537	cor=-0.2335;p-value=0.4023	cor=0.7147;p-value=0.0028	cor=0.1592;p-value=0.5709	cor=-0.1279;p-value=0.6497
Acat1	cor=0.0577;p-value=0.8383	cor=0.5846;p-value=0.0221	cor=0.0948;p-value=0.7368	cor=0.2394;p-value=0.3902	cor=-0.2865;p-value=0.3006
Acat2	cor=0.3073;p-value=0.2653	cor=0.0855;p-value=0.762	cor=-0.4086;p-value=0.1305	cor=0.1639;p-value=0.5594	cor=0.3435;p-value=0.21
Acat3	cor=-0.2153;p-value=0.4409	cor=-0.0903;p-value=0.7489	cor=0.121;p-value=0.6675	cor=-0.0638;p-value=0.8214	cor=0.555;p-value=0.0318
Acbd3	cor=0.1254;p-value=0.656	cor=0.2739;p-value=0.3232	cor=0.0612;p-value=0.8284	cor=0.8848;p-value=0	cor=-0.1471;p-value=0.6008
Acbd5	cor=-0.0087;p-value=0.9756	cor=-0.1169;p-value=0.6783	cor=-0.4224;p-value=0.1168	cor=-0.1725;p-value=0.5386	cor=-0.1749;p-value=0.5329
Acbd6	cor=-0.2238;p-value=0.4227	cor=-0.1322;p-value=0.6387	cor=0.2628;p-value=0.3441	cor=0.0861;p-value=0.7604	cor=0.1693;p-value=0.5463
Acbd7	cor=-0.2437;p-value=0.3815	cor=-0.1087;p-value=0.6998	cor=0.3125;p-value=0.2568	cor=0.588;p-value=0.0212	cor=0.2045;p-value=0.4646
Ace	cor=0.2949;p-value=0.286	cor=-0.0248;p-value=0.9301	cor=-0.5892;p-value=0.0208	cor=-0.2056;p-value=0.4623	cor=-0.2556;p-value=0.3579
Ache	cor=-0.5307;p-value=0.0418	cor=-0.2244;p-value=0.4214	cor=0.5194;p-value=0.0472	cor=0.0033;p-value=0.9906	cor=0.6198;p-value=0.0137
Acin1	cor=0.9187;p-value=0	cor=0.2741;p-value=0.3228	cor=-0.786;p-value=5e-04	cor=-0.1667;p-value=0.5526	cor=-0.2005;p-value=0.4737
Acly	cor=0.2716;p-value=0.3276	cor=0.4936;p-value=0.0615	cor=-0.0887;p-value=0.7533	cor=0.4646;p-value=0.081	cor=-0.1825;p-value=0.515
Aco1	cor=0.3992;p-value=0.1404	cor=0.3686;p-value=0.1764	cor=-0.1052;p-value=0.7089	cor=-0.2324;p-value=0.4045	cor=-0.4496;p-value=0.0927
Aco2	cor=0.9488;p-value=0	cor=0.4763;p-value=0.0727	cor=-0.8532;p-value=1e-04	cor=-0.2245;p-value=0.4213	cor=-0.0532;p-value=0.8505
Acot1	cor=0.3508;p-value=0.1998	cor=0.0394;p-value=0.8893	cor=-0.2485;p-value=0.3718	cor=-0.0288;p-value=0.9189	cor=-0.4259;p-value=0.1135
Acot11	cor=0.9652;p-value=0	cor=0.4828;p-value=0.0683	cor=-0.8497;p-value=1e-04	cor=-0.2476;p-value=0.3736	cor=-0.1885;p-value=0.501
Acot13	cor=-0.3287;p-value=0.2317	cor=-0.3978;p-value=0.142	cor=0.4673;p-value=0.0791	cor=0.0844;p-value=0.7649	cor=-0.0756;p-value=0.7888
Acot2	cor=-0.1342;p-value=0.6335	cor=0.3446;p-value=0.2085	cor=-0.0659;p-value=0.8156	cor=-0.2074;p-value=0.4582	cor=0.389;p-value=0.1519
Acot7	cor=0.262;p-value=0.3454	cor=0.2983;p-value=0.2801	cor=-0.1649;p-value=0.5571	cor=-0.2344;p-value=0.4005	cor=0.2687;p-value=0.3329
Acot9	cor=-0.2879;p-value=0.298	cor=-0.2254;p-value=0.4192	cor=0.3364;p-value=0.2203	cor=-0.0434;p-value=0.8779	cor=0.1359;p-value=0.629
Acox1	cor=0.7112;p-value=0.003	cor=0.654;p-value=0.0082	cor=-0.5994;p-value=0.0182	cor=-0.0677;p-value=0.8105	cor=0.0541;p-value=0.8481
Acox3	cor=0.4532;p-value=0.0897	cor=-0.112;p-value=0.6911	cor=-0.5067;p-value=0.0539	cor=-0.1605;p-value=0.5676	cor=-0.142;p-value=0.6137
Acp2	cor=-0.224;p-value=0.4223	cor=0.0568;p-value=0.8406	cor=0.4933;p-value=0.0617	cor=0.7322;p-value=0.0019	cor=-0.0331;p-value=0.9068
Acp6	cor=0.1763;p-value=0.5296	cor=-0.0884;p-value=0.754	cor=-0.3497;p-value=0.2014	cor=-0.1077;p-value=0.7023	cor=-0.1207;p-value=0.6682
Acrbp	cor=-0.0783;p-value=0.7816	cor=0.0836;p-value=0.7671	cor=-0.0184;p-value=0.948	cor=-0.3817;p-value=0.1603	cor=0.2757;p-value=0.3199
Acsbg1	cor=0.8441;p-value=1e-04	cor=0.4928;p-value=0.062	cor=-0.7991;p-value=4e-04	cor=-0.0643;p-value=0.8198	cor=-0.2867;p-value=0.3003
Acsf2	cor=-0.16;p-value=0.5689	cor=0.0667;p-value=0.8133	cor=0.2148;p-value=0.442	cor=0.4471;p-value=0.0948	cor=0.6343;p-value=0.0111
Acsf3	cor=-0.1858;p-value=0.5073	cor=0.3127;p-value=0.2564	cor=0.1341;p-value=0.6338	cor=-0.0351;p-value=0.9011	cor=0.1036;p-value=0.7133
Acsl1	cor=-0.312;p-value=0.2576	cor=-0.1515;p-value=0.5898	cor=0.4381;p-value=0.1024	cor=0.6663;p-value=0.0067	cor=-0.0465;p-value=0.8694
Acsl3	cor=-0.3153;p-value=0.2523	cor=-0.0282;p-value=0.9207	cor=0.3796;p-value=0.1629	cor=-0.0663;p-value=0.8145	cor=-0.0536;p-value=0.8496
Acsl4	cor=-0.383;p-value=0.1589	cor=-0.2261;p-value=0.4178	cor=0.3748;p-value=0.1687	cor=0.4258;p-value=0.1136	cor=0.2898;p-value=0.2947
Acsl5	cor=-0.2132;p-value=0.4455	cor=-0.084;p-value=0.766	cor=0.1755;p-value=0.5314	cor=-0.002;p-value=0.9944	cor=0.3003;p-value=0.2769
Acsl6	cor=0.5928;p-value=0.0199	cor=0.332;p-value=0.2266	cor=-0.2994;p-value=0.2784	cor=0.1656;p-value=0.5553	cor=-0.2442;p-value=0.3805
Acsm4	cor=-0.1059;p-value=0.7071	cor=-0.0631;p-value=0.8233	cor=0.2752;p-value=0.3208	cor=0.9911;p-value=0	cor=-0.0838;p-value=0.7664
Acss1	cor=0.2662;p-value=0.3376	cor=-0.0159;p-value=0.9552	cor=-0.1277;p-value=0.6501	cor=0.6262;p-value=0.0125	cor=-0.2391;p-value=0.3908
Acss2	cor=0.1139;p-value=0.6862	cor=-0.0668;p-value=0.8131	cor=-0.4674;p-value=0.0789	cor=-0.1141;p-value=0.6854	cor=-0.1816;p-value=0.5172
Actb	cor=-0.6149;p-value=0.0147	cor=-0.1894;p-value=0.4991	cor=0.8619;p-value=0	cor=0.0849;p-value=0.7634	cor=-0.0283;p-value=0.9203
Actbl2	cor=-0.3981;p-value=0.1416	cor=-0.2435;p-value=0.3819	cor=0.7635;p-value=9e-04	cor=0.0533;p-value=0.8504	cor=0.1476;p-value=0.5997
Actg1	cor=-0.5922;p-value=0.02	cor=-0.2358;p-value=0.3975	cor=0.8386;p-value=1e-04	cor=0.118;p-value=0.6755	cor=-0.0984;p-value=0.7273
Actl6a	cor=0.4821;p-value=0.0688	cor=0.0951;p-value=0.7361	cor=-0.2793;p-value=0.3134	cor=0.1054;p-value=0.7084	cor=-0.2151;p-value=0.4414
Actl6b	cor=0.722;p-value=0.0024	cor=0.1254;p-value=0.656	cor=-0.3034;p-value=0.2717	cor=-0.0429;p-value=0.8793	cor=-0.0685;p-value=0.8085
Actn1	cor=-0.8253;p-value=2e-04	cor=-0.3707;p-value=0.1738	cor=0.9481;p-value=0	cor=0.164;p-value=0.5593	cor=0.361;p-value=0.1862
Actn2	cor=-0.7515;p-value=0.0012	cor=-0.3232;p-value=0.24	cor=0.8823;p-value=0	cor=0.1515;p-value=0.59	cor=0.3218;p-value=0.2422
Actn4	cor=-0.8206;p-value=2e-04	cor=-0.4728;p-value=0.0751	cor=0.9435;p-value=0	cor=0.2989;p-value=0.2791	cor=0.1859;p-value=0.5071
Actr10	cor=-0.154;p-value=0.5837	cor=-0.51;p-value=0.0521	cor=0.3418;p-value=0.2124	cor=0.2254;p-value=0.4193	cor=0.0641;p-value=0.8204
Actr1a	cor=0.3091;p-value=0.2623	cor=0.2836;p-value=0.3058	cor=0.1222;p-value=0.6643	cor=-0.0684;p-value=0.8086	cor=-0.2377;p-value=0.3937
Actr1b	cor=-0.3854;p-value=0.156	cor=-0.2296;p-value=0.4104	cor=0.5931;p-value=0.0198	cor=0.606;p-value=0.0166	cor=-0.0672;p-value=0.812
Actr2	cor=-0.5375;p-value=0.0388	cor=-0.3356;p-value=0.2214	cor=0.8292;p-value=1e-04	cor=0.5883;p-value=0.0211	cor=0.2318;p-value=0.4058
Actr3	cor=-0.584;p-value=0.0223	cor=-0.254;p-value=0.3609	cor=0.7759;p-value=7e-04	cor=0.1621;p-value=0.5637	cor=0.3115;p-value=0.2584
Actr3b	cor=-0.339;p-value=0.2165	cor=-0.2608;p-value=0.3478	cor=0.6917;p-value=0.0043	cor=0.0102;p-value=0.9712	cor=0.0533;p-value=0.8505
Acy1	cor=-0.1504;p-value=0.5927	cor=0.1519;p-value=0.589	cor=0.1138;p-value=0.6864	cor=0.3388;p-value=0.2167	cor=0.0118;p-value=0.9668
Acyp1	cor=0.8785;p-value=0	cor=0.4397;p-value=0.101	cor=-0.8083;p-value=3e-04	cor=-0.2044;p-value=0.4649	cor=-0.0681;p-value=0.8094
Acyp2	cor=0.7941;p-value=4e-04	cor=0.5724;p-value=0.0258	cor=-0.683;p-value=0.005	cor=-0.3927;p-value=0.1477	cor=-0.0444;p-value=0.8751
Adam10	cor=0.7207;p-value=0.0024	cor=0.4774;p-value=0.072	cor=-0.726;p-value=0.0022	cor=-0.0812;p-value=0.7736	cor=0.07;p-value=0.8041
Adam11	cor=0.5239;p-value=0.045	cor=0.7566;p-value=0.0011	cor=-0.4549;p-value=0.0884	cor=-0.0124;p-value=0.965	cor=0.0101;p-value=0.9714
Adam22	cor=0.0703;p-value=0.8035	cor=0.1506;p-value=0.5921	cor=0.0898;p-value=0.7503	cor=-0.1195;p-value=0.6713	cor=0.4408;p-value=0.1001
Adam23	cor=-0.5262;p-value=0.0439	cor=-0.469;p-value=0.0778	cor=0.4901;p-value=0.0637	cor=0.0849;p-value=0.7635	cor=-0.3366;p-value=0.2199
Adap1	cor=-0.3982;p-value=0.1415	cor=-0.2413;p-value=0.3862	cor=0.615;p-value=0.0147	cor=0.4232;p-value=0.116	cor=0.0852;p-value=0.7627
Adar	cor=-0.1511;p-value=0.5909	cor=0.0523;p-value=0.8531	cor=0.1563;p-value=0.578	cor=0.7059;p-value=0.0033	cor=0.0291;p-value=0.9181
Adarb1	cor=0.4693;p-value=0.0776	cor=0.0675;p-value=0.8111	cor=-0.3407;p-value=0.214	cor=-0.1079;p-value=0.7018	cor=-0.0204;p-value=0.9423
Adck1	cor=-0.4427;p-value=0.0985	cor=0.0087;p-value=0.9755	cor=0.474;p-value=0.0743	cor=0.2617;p-value=0.3461	cor=-0.0539;p-value=0.8486
Adck3	cor=-0.3579;p-value=0.1903	cor=-0.1046;p-value=0.7106	cor=0.4193;p-value=0.1198	cor=-0.0923;p-value=0.7435	cor=0.3959;p-value=0.1441
Adcy1	cor=0.5495;p-value=0.0338	cor=0.3914;p-value=0.1492	cor=-0.3876;p-value=0.1534	cor=-0.1966;p-value=0.4824	cor=-0.0496;p-value=0.8606
Adcy2	cor=-0.45;p-value=0.0924	cor=-0.2114;p-value=0.4495	cor=0.5902;p-value=0.0206	cor=0.6122;p-value=0.0153	cor=0.4223;p-value=0.1168
Adcy5	cor=-0.7655;p-value=9e-04	cor=-0.3363;p-value=0.2203	cor=0.9311;p-value=0	cor=0.3092;p-value=0.2621	cor=0.236;p-value=0.3972
Adcy8	cor=0.2986;p-value=0.2797	cor=-0.1904;p-value=0.4968	cor=-0.3671;p-value=0.1784	cor=-0.2121;p-value=0.448	cor=-0.3628;p-value=0.1838
Adcy9	cor=-0.6908;p-value=0.0044	cor=-0.3478;p-value=0.204	cor=0.6165;p-value=0.0144	cor=0.2122;p-value=0.4476	cor=0.2955;p-value=0.2849
Add1	cor=-0.6963;p-value=0.0039	cor=-0.3463;p-value=0.2061	cor=0.8366;p-value=1e-04	cor=0.1685;p-value=0.5483	cor=0.0599;p-value=0.8322
Add2	cor=-0.6443;p-value=0.0095	cor=-0.4472;p-value=0.0947	cor=0.7776;p-value=6e-04	cor=0.1;p-value=0.723	cor=-0.1591;p-value=0.5711
Add3	cor=0.4934;p-value=0.0616	cor=0.0309;p-value=0.9131	cor=-0.5208;p-value=0.0465	cor=-0.2233;p-value=0.4238	cor=-0.3018;p-value=0.2744
Adh1	cor=-0.1059;p-value=0.7071	cor=-0.0631;p-value=0.8233	cor=0.2752;p-value=0.3208	cor=0.9911;p-value=0	cor=-0.0838;p-value=0.7664
Adh5	cor=0.6959;p-value=0.004	cor=0.4261;p-value=0.1133	cor=-0.7475;p-value=0.0014	cor=0.0735;p-value=0.7947	cor=-0.4695;p-value=0.0774
Adk	cor=0.5127;p-value=0.0507	cor=0.408;p-value=0.1311	cor=-0.602;p-value=0.0176	cor=0.1706;p-value=0.5432	cor=-0.4997;p-value=0.0579
Ado	cor=0.3673;p-value=0.1781	cor=0.1;p-value=0.723	cor=-0.2646;p-value=0.3406	cor=0.267;p-value=0.336	cor=-0.6118;p-value=0.0154
Adpgk	cor=0.668;p-value=0.0065	cor=0.644;p-value=0.0096	cor=-0.6401;p-value=0.0102	cor=0.0256;p-value=0.9277	cor=-0.1924;p-value=0.492
Adprh	cor=-0.1085;p-value=0.7003	cor=-0.3644;p-value=0.1817	cor=0.1052;p-value=0.709	cor=0.3;p-value=0.2773	cor=-0.0899;p-value=0.7499
Adprhl2	cor=0.5789;p-value=0.0237	cor=0.4557;p-value=0.0878	cor=-0.317;p-value=0.2496	cor=-0.1424;p-value=0.6126	cor=0.2864;p-value=0.3007
Adrbk1	cor=0.7382;p-value=0.0017	cor=0.5258;p-value=0.0441	cor=-0.359;p-value=0.1888	cor=-0.0048;p-value=0.9864	cor=-0.1594;p-value=0.5705
Adrm1	cor=-0.0056;p-value=0.9841	cor=0.2175;p-value=0.4362	cor=0.225;p-value=0.4202	cor=0.1167;p-value=0.6788	cor=0.5912;p-value=0.0203
Adsl	cor=0.4564;p-value=0.0873	cor=0.2227;p-value=0.4249	cor=-0.1226;p-value=0.6635	cor=0.1604;p-value=0.568	cor=-0.0666;p-value=0.8136
Adss	cor=-0.0574;p-value=0.8389	cor=0.0326;p-value=0.9081	cor=-0.0072;p-value=0.9798	cor=-0.2181;p-value=0.4349	cor=0.3938;p-value=0.1464
Adssl1	cor=0.6044;p-value=0.017	cor=0.2162;p-value=0.439	cor=-0.5322;p-value=0.0411	cor=-0.2677;p-value=0.3347	cor=-0.1208;p-value=0.668
Afg3l2	cor=0.6887;p-value=0.0045	cor=0.2806;p-value=0.311	cor=-0.4955;p-value=0.0603	cor=-0.1995;p-value=0.4758	cor=-0.1683;p-value=0.5488
Agap1	cor=0.118;p-value=0.6754	cor=-0.0284;p-value=0.9201	cor=0.0567;p-value=0.8409	cor=0.0176;p-value=0.9503	cor=0.4865;p-value=0.0659
Agap2	cor=-0.6767;p-value=0.0056	cor=-0.3644;p-value=0.1818	cor=0.8213;p-value=2e-04	cor=0.3292;p-value=0.2308	cor=0.0411;p-value=0.8845
Agap3	cor=0.0177;p-value=0.9501	cor=-0.1355;p-value=0.6301	cor=0.3013;p-value=0.2751	cor=0.3042;p-value=0.2703	cor=0.2848;p-value=0.3036
Agfg1	cor=-0.4296;p-value=0.11	cor=-0.1671;p-value=0.5517	cor=0.3459;p-value=0.2066	cor=-0.0895;p-value=0.7512	cor=0.192;p-value=0.4929
Agfg2	cor=0.4427;p-value=0.0984	cor=0.7965;p-value=4e-04	cor=-0.4999;p-value=0.0577	cor=-0.0906;p-value=0.7481	cor=0.0105;p-value=0.9704
Agk	cor=-0.0497;p-value=0.8603	cor=-0.2752;p-value=0.3208	cor=0.2246;p-value=0.4211	cor=-0.0033;p-value=0.9908	cor=-0.0219;p-value=0.9382
Agl	cor=0.7452;p-value=0.0014	cor=0.4817;p-value=0.0691	cor=-0.5531;p-value=0.0325	cor=-0.1367;p-value=0.6271	cor=-0.2375;p-value=0.3939
Ago1	cor=0.6287;p-value=0.0121	cor=-0.0638;p-value=0.8213	cor=-0.444;p-value=0.0973	cor=-0.1272;p-value=0.6515	cor=-0.1143;p-value=0.685
Ago2	cor=0.8893;p-value=0	cor=0.4528;p-value=0.0901	cor=-0.6769;p-value=0.0056	cor=-0.0813;p-value=0.7734	cor=-0.0417;p-value=0.8826
Ago3	cor=0.606;p-value=0.0166	cor=0.799;p-value=4e-04	cor=-0.4368;p-value=0.1035	cor=-0.1008;p-value=0.7206	cor=0.02;p-value=0.9435
Agpat1	cor=0.1207;p-value=0.6683	cor=-0.0519;p-value=0.8543	cor=0.0107;p-value=0.9697	cor=-0.234;p-value=0.4013	cor=0.1899;p-value=0.4978
Agpat3	cor=0.3704;p-value=0.1742	cor=0.4027;p-value=0.1367	cor=-0.4362;p-value=0.1041	cor=0.1903;p-value=0.4969	cor=0.1433;p-value=0.6105
Agpat4	cor=0.0828;p-value=0.7692	cor=-0.2586;p-value=0.3521	cor=-0.2267;p-value=0.4164	cor=-0.0456;p-value=0.8717	cor=-0.0386;p-value=0.8913
Agpat5	cor=0.6781;p-value=0.0055	cor=0.7046;p-value=0.0034	cor=-0.4978;p-value=0.059	cor=0.0561;p-value=0.8426	cor=-0.1616;p-value=0.565
Agps	cor=0.1659;p-value=0.5545	cor=0.6019;p-value=0.0176	cor=-0.185;p-value=0.5092	cor=-0.0867;p-value=0.7587	cor=0.1194;p-value=0.6717
Agrn	cor=-0.0141;p-value=0.9601	cor=-0.1494;p-value=0.595	cor=-0.3686;p-value=0.1764	cor=-0.1702;p-value=0.5443	cor=-0.0372;p-value=0.8952
Agt	cor=0.4066;p-value=0.1326	cor=0.574;p-value=0.0253	cor=-0.4926;p-value=0.0621	cor=-0.1761;p-value=0.5301	cor=-0.1144;p-value=0.6848
Agtpbp1	cor=0.3359;p-value=0.221	cor=0.5031;p-value=0.0559	cor=-0.0483;p-value=0.8643	cor=0.1681;p-value=0.5494	cor=0.2245;p-value=0.4211
Ahcy	cor=-0.2272;p-value=0.4155	cor=-0.2987;p-value=0.2795	cor=0.3434;p-value=0.2102	cor=0.1796;p-value=0.5218	cor=-0.282;p-value=0.3085
Ahcyl1	cor=0.6897;p-value=0.0044	cor=0.4795;p-value=0.0705	cor=-0.5852;p-value=0.0219	cor=-0.271;p-value=0.3286	cor=-0.2885;p-value=0.297
Ahcyl2	cor=0.9606;p-value=0	cor=0.3864;p-value=0.1548	cor=-0.8294;p-value=1e-04	cor=-0.2522;p-value=0.3644	cor=-0.1851;p-value=0.5089
Ahdc1	cor=0.3614;p-value=0.1856	cor=0.9869;p-value=0	cor=-0.2582;p-value=0.3527	cor=-0.0325;p-value=0.9084	cor=0.0452;p-value=0.8728
Ahi1	cor=-0.2382;p-value=0.3925	cor=-0.0909;p-value=0.7472	cor=0.364;p-value=0.1822	cor=-0.0763;p-value=0.787	cor=-0.1531;p-value=0.5858
Ahnak	cor=0.482;p-value=0.0689	cor=0.2481;p-value=0.3726	cor=-0.4669;p-value=0.0794	cor=-0.0677;p-value=0.8105	cor=-0.1898;p-value=0.4981
Ahsa1	cor=0.0334;p-value=0.9059	cor=0.1671;p-value=0.5518	cor=0.2117;p-value=0.4488	cor=-0.2303;p-value=0.4089	cor=0.0779;p-value=0.7826
Ahsg	cor=0.5816;p-value=0.0229	cor=0.2556;p-value=0.3578	cor=-0.6676;p-value=0.0065	cor=-0.3209;p-value=0.2435	cor=0.0575;p-value=0.8387
AI118078	cor=0.8836;p-value=0	cor=0.4189;p-value=0.1202	cor=-0.6585;p-value=0.0076	cor=-0.1841;p-value=0.5112	cor=-0.0665;p-value=0.814
AI314180	cor=0.3534;p-value=0.1963	cor=0.3434;p-value=0.2102	cor=-0.0762;p-value=0.7872	cor=-0.0641;p-value=0.8204	cor=0.142;p-value=0.6137
AI837181	cor=0.0302;p-value=0.9149	cor=-0.4341;p-value=0.1059	cor=-0.1457;p-value=0.6044	cor=0.0701;p-value=0.8038	cor=-0.4851;p-value=0.0668
Aida	cor=0.017;p-value=0.9521	cor=0.5695;p-value=0.0267	cor=0.0827;p-value=0.7696	cor=0.1624;p-value=0.563	cor=0.5449;p-value=0.0357
Aifm1	cor=0.7895;p-value=5e-04	cor=0.4749;p-value=0.0737	cor=-0.5154;p-value=0.0493	cor=0.2869;p-value=0.2999	cor=-0.3424;p-value=0.2116
Aifm3	cor=0.4874;p-value=0.0653	cor=0.3793;p-value=0.1632	cor=-0.692;p-value=0.0043	cor=-0.3679;p-value=0.1773	cor=-0.1762;p-value=0.5298
Aimp1	cor=0.022;p-value=0.9381	cor=-0.27;p-value=0.3304	cor=-0.2972;p-value=0.282	cor=-0.8122;p-value=2e-04	cor=-0.0348;p-value=0.902
Aimp2	cor=-0.3027;p-value=0.2729	cor=0.0502;p-value=0.8589	cor=0.5761;p-value=0.0246	cor=-0.0149;p-value=0.958	cor=0.433;p-value=0.1069
Aip	cor=-0.232;p-value=0.4054	cor=0.0252;p-value=0.9289	cor=0.3544;p-value=0.1949	cor=0.0178;p-value=0.9499	cor=-0.3785;p-value=0.1642
Ak1	cor=0.3287;p-value=0.2316	cor=0.361;p-value=0.1861	cor=-0.0082;p-value=0.9769	cor=0.6168;p-value=0.0143	cor=0.007;p-value=0.9801
Ak2	cor=0.5856;p-value=0.0218	cor=0.4847;p-value=0.0671	cor=-0.4504;p-value=0.092	cor=0.2243;p-value=0.4215	cor=0.2279;p-value=0.4139
Ak3	cor=0.5816;p-value=0.023	cor=0.4601;p-value=0.0844	cor=-0.4416;p-value=0.0994	cor=-0.3376;p-value=0.2185	cor=-0.4055;p-value=0.1338
Ak4	cor=0.775;p-value=7e-04	cor=0.2126;p-value=0.4469	cor=-0.6046;p-value=0.017	cor=-0.3082;p-value=0.2638	cor=-0.1506;p-value=0.5922
Ak5	cor=-0.6206;p-value=0.0136	cor=-0.2773;p-value=0.317	cor=0.5926;p-value=0.0199	cor=-0.1079;p-value=0.7019	cor=0.3174;p-value=0.249
Akap10	cor=0.3108;p-value=0.2596	cor=0.3818;p-value=0.1603	cor=-0.2825;p-value=0.3077	cor=0.0796;p-value=0.778	cor=-0.0211;p-value=0.9405
Akap12	cor=0.6904;p-value=0.0044	cor=0.8263;p-value=1e-04	cor=-0.6031;p-value=0.0173	cor=-0.1449;p-value=0.6065	cor=-0.0747;p-value=0.7914
Akap2	cor=0.5861;p-value=0.0217	cor=0.2108;p-value=0.4509	cor=-0.4185;p-value=0.1205	cor=-0.1344;p-value=0.6331	cor=-0.046;p-value=0.8706
Akap5	cor=-0.8417;p-value=1e-04	cor=-0.4347;p-value=0.1054	cor=0.7911;p-value=4e-04	cor=-0.0494;p-value=0.8612	cor=0.1492;p-value=0.5955
Akap9	cor=0.2546;p-value=0.3599	cor=-0.1007;p-value=0.721	cor=-0.4389;p-value=0.1017	cor=-0.1337;p-value=0.6349	cor=-0.1715;p-value=0.5411
Akr1a1	cor=-0.4212;p-value=0.118	cor=-0.2648;p-value=0.3402	cor=0.5914;p-value=0.0202	cor=0.1116;p-value=0.6921	cor=-0.1915;p-value=0.4941
Akr1b10	cor=0.1964;p-value=0.4831	cor=-0.1743;p-value=0.5343	cor=-0.0648;p-value=0.8185	cor=0.0762;p-value=0.7872	cor=-0.4501;p-value=0.0923
Akr1b3	cor=-0.4997;p-value=0.0579	cor=-0.3468;p-value=0.2054	cor=0.6364;p-value=0.0107	cor=0.2482;p-value=0.3725	cor=-0.5776;p-value=0.0241
Akr1e1	cor=0.2565;p-value=0.3561	cor=0.819;p-value=2e-04	cor=-0.0329;p-value=0.9075	cor=0.0903;p-value=0.7491	cor=0.3539;p-value=0.1957
Akr7a5	cor=0.0404;p-value=0.8864	cor=-0.0188;p-value=0.9469	cor=0.2127;p-value=0.4466	cor=-0.114;p-value=0.6858	cor=-0.5733;p-value=0.0255
Akt1s1	cor=-0.4118;p-value=0.1272	cor=-0.1607;p-value=0.5672	cor=0.5848;p-value=0.022	cor=0.0976;p-value=0.7292	cor=0.2113;p-value=0.4497
Akt2	cor=0.311;p-value=0.2592	cor=0.9611;p-value=0	cor=-0.1811;p-value=0.5182	cor=-0.0485;p-value=0.8636	cor=0.0074;p-value=0.9792
Akt3	cor=-0.0723;p-value=0.7978	cor=0.0211;p-value=0.9405	cor=0.2355;p-value=0.3981	cor=0.2855;p-value=0.3023	cor=0.36;p-value=0.1874
Alad	cor=0.8112;p-value=2e-04	cor=0.2881;p-value=0.2977	cor=-0.7711;p-value=8e-04	cor=-0.0853;p-value=0.7625	cor=-0.3478;p-value=0.204
Alb	cor=0.2053;p-value=0.463	cor=-0.1031;p-value=0.7147	cor=-0.4168;p-value=0.1222	cor=-0.3001;p-value=0.2771	cor=0.4661;p-value=0.0799
Alcam	cor=-0.7961;p-value=4e-04	cor=-0.3631;p-value=0.1835	cor=0.8553;p-value=0	cor=0.1697;p-value=0.5453	cor=0.2746;p-value=0.3219
Aldh18a1	cor=0.1608;p-value=0.5671	cor=-0.0516;p-value=0.855	cor=-0.0475;p-value=0.8665	cor=0.0453;p-value=0.8728	cor=-0.2793;p-value=0.3134
Aldh1a1	cor=0.9235;p-value=0	cor=0.5206;p-value=0.0466	cor=-0.8866;p-value=0	cor=-0.3192;p-value=0.2462	cor=-0.2139;p-value=0.444
Aldh1b1	cor=-0.8377;p-value=1e-04	cor=-0.4357;p-value=0.1045	cor=0.7857;p-value=5e-04	cor=0.4302;p-value=0.1095	cor=0.4015;p-value=0.1379
Aldh1l1	cor=0.8536;p-value=1e-04	cor=0.5637;p-value=0.0286	cor=-0.7643;p-value=9e-04	cor=-0.264;p-value=0.3418	cor=-0.1378;p-value=0.6242
Aldh1l2	cor=-0.2218;p-value=0.4268	cor=-0.0845;p-value=0.7647	cor=0.3501;p-value=0.2008	cor=-0.0759;p-value=0.7879	cor=-0.175;p-value=0.5328
Aldh2	cor=0.3482;p-value=0.2035	cor=0.25;p-value=0.3688	cor=-0.4311;p-value=0.1087	cor=0.3112;p-value=0.2588	cor=-0.1037;p-value=0.7131
Aldh3a2	cor=0.9191;p-value=0	cor=0.5368;p-value=0.0391	cor=-0.8541;p-value=1e-04	cor=-0.3375;p-value=0.2185	cor=-0.2305;p-value=0.4085
Aldh3b1	cor=-0.1398;p-value=0.6192	cor=0.4186;p-value=0.1204	cor=0.4299;p-value=0.1097	cor=0.5264;p-value=0.0438	cor=-0.2281;p-value=0.4136
Aldh4a1	cor=0.7205;p-value=0.0024	cor=0.4048;p-value=0.1345	cor=-0.2801;p-value=0.3119	cor=-0.066;p-value=0.8151	cor=-0.1261;p-value=0.6542
Aldh5a1	cor=0.4821;p-value=0.0688	cor=-0.1465;p-value=0.6025	cor=-0.4518;p-value=0.0909	cor=0.1406;p-value=0.6173	cor=-0.3902;p-value=0.1505
Aldh6a1	cor=0.7379;p-value=0.0017	cor=0.4574;p-value=0.0865	cor=-0.4914;p-value=0.0629	cor=0.1174;p-value=0.677	cor=-4e-04;p-value=0.9988
Aldh7a1	cor=0.2153;p-value=0.4408	cor=-0.0159;p-value=0.9553	cor=-0.1933;p-value=0.4901	cor=0.1111;p-value=0.6933	cor=-0.2246;p-value=0.4209
Aldh9a1	cor=0.6905;p-value=0.0044	cor=0.54;p-value=0.0377	cor=-0.7656;p-value=9e-04	cor=-0.078;p-value=0.7824	cor=0.0321;p-value=0.9097
Aldoa	cor=-0.8099;p-value=3e-04	cor=-0.4021;p-value=0.1373	cor=0.9514;p-value=0	cor=0.3717;p-value=0.1725	cor=0.1454;p-value=0.6051
Aldoart1	cor=-0.1881;p-value=0.502	cor=-0.0916;p-value=0.7453	cor=0.3375;p-value=0.2186	cor=-0.0219;p-value=0.9382	cor=-0.0845;p-value=0.7645
Aldoart2	cor=0.0461;p-value=0.8703	cor=-0.0703;p-value=0.8033	cor=-0.1001;p-value=0.7226	cor=-0.063;p-value=0.8236	cor=-0.2414;p-value=0.3861
Aldoc	cor=0.9424;p-value=0	cor=0.6391;p-value=0.0103	cor=-0.8746;p-value=0	cor=-0.2939;p-value=0.2876	cor=-0.1614;p-value=0.5655
Alg2	cor=-0.2945;p-value=0.2867	cor=-0.2323;p-value=0.4047	cor=0.4153;p-value=0.1237	cor=0.3473;p-value=0.2046	cor=-0.2502;p-value=0.3684
Alg5	cor=0.729;p-value=0.002	cor=-0.0164;p-value=0.9537	cor=-0.6063;p-value=0.0166	cor=-0.1927;p-value=0.4913	cor=-0.1355;p-value=0.6301
Alkbh6	cor=-0.4192;p-value=0.1198	cor=-0.1981;p-value=0.4792	cor=0.4522;p-value=0.0906	cor=-0.0965;p-value=0.7324	cor=-0.1884;p-value=0.5013
Alkbh7	cor=0.7402;p-value=0.0016	cor=0.0454;p-value=0.8724	cor=-0.4461;p-value=0.0956	cor=-0.1312;p-value=0.6412	cor=-0.0372;p-value=0.8952
Alpl	cor=-0.1246;p-value=0.6582	cor=-0.1507;p-value=0.592	cor=-0.0673;p-value=0.8116	cor=-0.1338;p-value=0.6346	cor=0.553;p-value=0.0325
Als2	cor=0.4093;p-value=0.1298	cor=0.9934;p-value=0	cor=-0.2933;p-value=0.2887	cor=-0.0448;p-value=0.8741	cor=0.0372;p-value=0.8953
Alyref	cor=0.6807;p-value=0.0052	cor=0.0905;p-value=0.7484	cor=-0.5787;p-value=0.0238	cor=-0.025;p-value=0.9295	cor=0.026;p-value=0.9268
Amer2	cor=0.6756;p-value=0.0057	cor=0.8436;p-value=1e-04	cor=-0.4574;p-value=0.0865	cor=-0.0773;p-value=0.7843	cor=-0.0299;p-value=0.9157
Amfr	cor=-0.2189;p-value=0.4332	cor=-0.1151;p-value=0.6828	cor=0.1316;p-value=0.64	cor=-0.0854;p-value=0.7621	cor=-0.2871;p-value=0.2995
Amigo1	cor=-0.2951;p-value=0.2857	cor=-0.1494;p-value=0.5952	cor=0.3566;p-value=0.1919	cor=-0.074;p-value=0.7932	cor=-0.2575;p-value=0.3542
Ampd2	cor=0.0261;p-value=0.9263	cor=0.2098;p-value=0.453	cor=0.0782;p-value=0.7819	cor=0.8455;p-value=1e-04	cor=0.0778;p-value=0.7829
Ampd3	cor=0.332;p-value=0.2268	cor=0.0936;p-value=0.74	cor=-0.589;p-value=0.0209	cor=-0.0687;p-value=0.8079	cor=-0.102;p-value=0.7175
Amph	cor=-0.5512;p-value=0.0332	cor=-0.0818;p-value=0.772	cor=0.7813;p-value=6e-04	cor=0.0235;p-value=0.9336	cor=0.2824;p-value=0.3078
Amt	cor=0.2112;p-value=0.4498	cor=0.3482;p-value=0.2034	cor=-0.6015;p-value=0.0177	cor=-0.3474;p-value=0.2046	cor=0.2626;p-value=0.3444
Anapc13	cor=0.2573;p-value=0.3545	cor=0.4236;p-value=0.1156	cor=-0.1657;p-value=0.5551	cor=0.2477;p-value=0.3734	cor=0.0274;p-value=0.9228
Anapc5	cor=0.2678;p-value=0.3346	cor=-0.1712;p-value=0.5417	cor=0.0671;p-value=0.8122	cor=0.3892;p-value=0.1516	cor=-0.3182;p-value=0.2477
Angel2	cor=-0.2132;p-value=0.4455	cor=-0.084;p-value=0.766	cor=0.1755;p-value=0.5314	cor=-0.002;p-value=0.9944	cor=0.3003;p-value=0.2769
Ank	cor=-0.1797;p-value=0.5217	cor=-0.1485;p-value=0.5975	cor=0.3466;p-value=0.2057	cor=0.6727;p-value=0.006	cor=0.2042;p-value=0.4654
Ank1	cor=0.9503;p-value=0	cor=0.5984;p-value=0.0184	cor=-0.8849;p-value=0	cor=-0.2612;p-value=0.3471	cor=-0.2155;p-value=0.4406
Ank2	cor=0.4854;p-value=0.0666	cor=0.3745;p-value=0.1691	cor=-0.0227;p-value=0.936	cor=0.0993;p-value=0.7247	cor=-0.0952;p-value=0.7359
Ank3	cor=-0.4248;p-value=0.1145	cor=-0.0785;p-value=0.7809	cor=0.5507;p-value=0.0334	cor=-0.1394;p-value=0.6203	cor=0.1435;p-value=0.61
Ankef1	cor=-0.0199;p-value=0.9438	cor=-0.1305;p-value=0.6429	cor=0.0157;p-value=0.9556	cor=-0.09;p-value=0.7497	cor=-0.1632;p-value=0.5612
Ankfy1	cor=-0.1377;p-value=0.6247	cor=-0.075;p-value=0.7904	cor=0.3196;p-value=0.2456	cor=0.9737;p-value=0	cor=0.0521;p-value=0.8537
Ankib1	cor=-0.3175;p-value=0.2489	cor=-0.1231;p-value=0.662	cor=0.3739;p-value=0.1698	cor=-0.0525;p-value=0.8524	cor=0.1199;p-value=0.6705
Ankmy2	cor=-0.2018;p-value=0.4707	cor=0.3086;p-value=0.2631	cor=0.1883;p-value=0.5015	cor=-0.0635;p-value=0.8221	cor=0.8113;p-value=2e-04
Ankrd13a	cor=0.5811;p-value=0.0231	cor=-0.0212;p-value=0.9403	cor=-0.2654;p-value=0.3391	cor=-0.0667;p-value=0.8133	cor=-0.0339;p-value=0.9045
Ankrd13d	cor=0.0258;p-value=0.9273	cor=-0.2541;p-value=0.3608	cor=0.0951;p-value=0.736	cor=-0.219;p-value=0.433	cor=-0.2572;p-value=0.3548
Ankrd28	cor=-0.2886;p-value=0.2969	cor=-0.1128;p-value=0.689	cor=0.3792;p-value=0.1634	cor=-0.0953;p-value=0.7354	cor=0.0249;p-value=0.9297
Ankrd29	cor=0.3537;p-value=0.1959	cor=0.0432;p-value=0.8785	cor=-0.5283;p-value=0.0429	cor=-0.1412;p-value=0.6157	cor=-0.1868;p-value=0.5051
Ankrd34a	cor=-0.3118;p-value=0.258	cor=-0.1108;p-value=0.6942	cor=0.2705;p-value=0.3294	cor=-0.0248;p-value=0.9302	cor=0.6073;p-value=0.0164
Ankrd49	cor=-0.2513;p-value=0.3663	cor=-0.1042;p-value=0.7118	cor=0.4368;p-value=0.1035	cor=0.2962;p-value=0.2837	cor=-0.1983;p-value=0.4786
Ankrd63	cor=-0.662;p-value=0.0072	cor=-0.2807;p-value=0.3108	cor=0.8178;p-value=2e-04	cor=0.3433;p-value=0.2103	cor=0.359;p-value=0.1889
Anks1b	cor=-0.7525;p-value=0.0012	cor=-0.3802;p-value=0.1621	cor=0.8057;p-value=3e-04	cor=0.252;p-value=0.3649	cor=0.219;p-value=0.433
Anln	cor=0.2398;p-value=0.3894	cor=-0.0704;p-value=0.8031	cor=-0.6178;p-value=0.0141	cor=-0.2971;p-value=0.2823	cor=-0.3466;p-value=0.2057
Ano3	cor=-0.2153;p-value=0.4409	cor=-0.0903;p-value=0.7489	cor=0.121;p-value=0.6675	cor=-0.0638;p-value=0.8214	cor=0.555;p-value=0.0318
Ano8	cor=0.175;p-value=0.5327	cor=-0.1357;p-value=0.6297	cor=-0.5649;p-value=0.0282	cor=-0.2521;p-value=0.3648	cor=-0.337;p-value=0.2194
Anp32a	cor=0.8373;p-value=1e-04	cor=0.6738;p-value=0.0059	cor=-0.5213;p-value=0.0463	cor=-0.0695;p-value=0.8055	cor=-0.1754;p-value=0.5318
Anp32b	cor=0.5703;p-value=0.0264	cor=0.248;p-value=0.3728	cor=-0.3218;p-value=0.2422	cor=-0.0761;p-value=0.7874	cor=-0.5619;p-value=0.0292
Anp32e	cor=0.5909;p-value=0.0204	cor=0.8266;p-value=1e-04	cor=-0.3641;p-value=0.1822	cor=-0.0447;p-value=0.8742	cor=-0.095;p-value=0.7364
Anpep	cor=0.2372;p-value=0.3945	cor=-0.0376;p-value=0.8941	cor=-0.3019;p-value=0.2741	cor=0.1028;p-value=0.7155	cor=-0.1709;p-value=0.5425
Anxa11	cor=-0.6653;p-value=0.0068	cor=-0.4031;p-value=0.1362	cor=0.7965;p-value=4e-04	cor=0.5174;p-value=0.0483	cor=0.3104;p-value=0.2602
Anxa2	cor=0.597;p-value=0.0188	cor=0.5381;p-value=0.0385	cor=-0.67;p-value=0.0063	cor=-0.0471;p-value=0.8676	cor=-0.0757;p-value=0.7885
Anxa3	cor=-0.7063;p-value=0.0032	cor=-0.3951;p-value=0.145	cor=0.5959;p-value=0.0191	cor=0.1988;p-value=0.4774	cor=-0.0409;p-value=0.8849
Anxa4	cor=0.6108;p-value=0.0156	cor=0.3565;p-value=0.1922	cor=-0.5978;p-value=0.0186	cor=0.0711;p-value=0.8012	cor=-0.3809;p-value=0.1613
Anxa5	cor=0.8289;p-value=1e-04	cor=0.4636;p-value=0.0817	cor=-0.7651;p-value=9e-04	cor=-0.1802;p-value=0.5203	cor=-0.3474;p-value=0.2046
Anxa6	cor=0.6276;p-value=0.0122	cor=0.1681;p-value=0.5493	cor=-0.553;p-value=0.0325	cor=0.0515;p-value=0.8552	cor=-0.0865;p-value=0.7593
Anxa7	cor=-0.54;p-value=0.0377	cor=-0.2391;p-value=0.3907	cor=0.713;p-value=0.0028	cor=0.4464;p-value=0.0953	cor=-0.0862;p-value=0.7601
Ap1b1	cor=-0.415;p-value=0.124	cor=-0.2303;p-value=0.4089	cor=0.6528;p-value=0.0083	cor=0.5335;p-value=0.0405	cor=0.4836;p-value=0.0678
Ap1g1	cor=-0.491;p-value=0.0631	cor=-0.3077;p-value=0.2646	cor=0.6172;p-value=0.0142	cor=0.317;p-value=0.2496	cor=0.7109;p-value=0.003
Ap1g2	cor=0.0832;p-value=0.7681	cor=0.4005;p-value=0.1391	cor=0.1173;p-value=0.6771	cor=0.7986;p-value=4e-04	cor=-0.1168;p-value=0.6784
Ap1m1	cor=-0.0017;p-value=0.9951	cor=0.0432;p-value=0.8786	cor=0.1003;p-value=0.722	cor=0.4768;p-value=0.0723	cor=0.291;p-value=0.2927
Ap1s1	cor=-0.489;p-value=0.0643	cor=-0.2964;p-value=0.2834	cor=0.5124;p-value=0.0509	cor=-0.2588;p-value=0.3517	cor=0.3495;p-value=0.2017
Ap1s2	cor=0.1887;p-value=0.5006	cor=0.4273;p-value=0.1121	cor=-0.3983;p-value=0.1414	cor=-0.154;p-value=0.5836	cor=0.1488;p-value=0.5966
Ap2a1	cor=-0.625;p-value=0.0127	cor=-0.3651;p-value=0.1809	cor=0.9113;p-value=0	cor=0.4367;p-value=0.1036	cor=0.2371;p-value=0.3948
Ap2a2	cor=-0.386;p-value=0.1553	cor=-0.4621;p-value=0.0829	cor=0.7436;p-value=0.0015	cor=0.4654;p-value=0.0804	cor=0.0173;p-value=0.9512
Ap2b1	cor=-0.6726;p-value=0.006	cor=-0.3182;p-value=0.2478	cor=0.8736;p-value=0	cor=0.4633;p-value=0.082	cor=0.3661;p-value=0.1796
Ap2m1	cor=-0.6284;p-value=0.0121	cor=-0.2356;p-value=0.3979	cor=0.8363;p-value=1e-04	cor=0.5327;p-value=0.0409	cor=0.2939;p-value=0.2877
Ap2s1	cor=-0.5888;p-value=0.0209	cor=-0.1956;p-value=0.4849	cor=0.7572;p-value=0.0011	cor=-5e-04;p-value=0.9986	cor=0.152;p-value=0.5886
Ap3b1	cor=0.3829;p-value=0.1589	cor=0.9875;p-value=0	cor=-0.2651;p-value=0.3396	cor=-0.0271;p-value=0.9236	cor=0.0588;p-value=0.8352
Ap3b2	cor=-0.6239;p-value=0.0129	cor=-0.0915;p-value=0.7456	cor=0.8835;p-value=0	cor=0.5451;p-value=0.0356	cor=0.2383;p-value=0.3924
Ap3d1	cor=0.1684;p-value=0.5485	cor=0.278;p-value=0.3158	cor=0.2458;p-value=0.3772	cor=-0.1092;p-value=0.6986	cor=0.0224;p-value=0.9369
Ap3m1	cor=0.0557;p-value=0.8437	cor=0.0538;p-value=0.849	cor=0.2803;p-value=0.3116	cor=0.2348;p-value=0.3997	cor=-0.3541;p-value=0.1954
Ap3m2	cor=-0.205;p-value=0.4637	cor=-0.2451;p-value=0.3786	cor=0.3711;p-value=0.1732	cor=0.2289;p-value=0.4119	cor=0.4813;p-value=0.0693
Ap3s1	cor=-0.2442;p-value=0.3805	cor=-0.1022;p-value=0.7172	cor=0.4624;p-value=0.0827	cor=0.8788;p-value=0	cor=-0.1103;p-value=0.6956
Ap3s2	cor=-0.3364;p-value=0.2202	cor=0.2815;p-value=0.3094	cor=0.444;p-value=0.0973	cor=0.1835;p-value=0.5126	cor=0.2951;p-value=0.2856
Ap4s1	cor=0.2718;p-value=0.3271	cor=0.5586;p-value=0.0304	cor=-0.1808;p-value=0.519	cor=-0.1351;p-value=0.6312	cor=0.6195;p-value=0.0138
Apba1	cor=0.1217;p-value=0.6656	cor=0.6852;p-value=0.0048	cor=-0.0069;p-value=0.9806	cor=-0.0891;p-value=0.7521	cor=-0.1138;p-value=0.6865
Apba2	cor=-0.2812;p-value=0.31	cor=0.1731;p-value=0.5372	cor=0.3467;p-value=0.2055	cor=-0.146;p-value=0.6037	cor=0.2451;p-value=0.3787
Apbb1	cor=-0.4398;p-value=0.1009	cor=-0.2047;p-value=0.4643	cor=0.6736;p-value=0.0059	cor=0.5137;p-value=0.0501	cor=-0.0287;p-value=0.9191
Apeh	cor=0.8341;p-value=1e-04	cor=0.3312;p-value=0.2279	cor=-0.8932;p-value=0	cor=-0.2307;p-value=0.4081	cor=-0.3497;p-value=0.2014
Apex1	cor=0.4163;p-value=0.1227	cor=0.567;p-value=0.0275	cor=-0.1508;p-value=0.5917	cor=0.1416;p-value=0.6146	cor=0.4417;p-value=0.0993
Api5	cor=0.4928;p-value=0.062	cor=0.7844;p-value=5e-04	cor=-0.5654;p-value=0.0281	cor=-0.1907;p-value=0.4961	cor=0.0374;p-value=0.8948
Apip	cor=0.1549;p-value=0.5816	cor=-0.1066;p-value=0.7055	cor=-0.3998;p-value=0.1398	cor=-0.1293;p-value=0.6462	cor=-0.1507;p-value=0.592
Aplp1	cor=-0.4811;p-value=0.0695	cor=-0.0569;p-value=0.8404	cor=0.5803;p-value=0.0233	cor=0.4384;p-value=0.1021	cor=-0.0466;p-value=0.869
Aplp2	cor=-0.1182;p-value=0.6747	cor=0.3715;p-value=0.1728	cor=-0.1173;p-value=0.6773	cor=-0.1853;p-value=0.5085	cor=-0.0361;p-value=0.8985
Apmap	cor=0.8214;p-value=2e-04	cor=0.584;p-value=0.0222	cor=-0.6216;p-value=0.0134	cor=-0.0935;p-value=0.7402	cor=-0.2272;p-value=0.4154
Apoa1	cor=0.4063;p-value=0.1329	cor=-0.2788;p-value=0.3143	cor=-0.4746;p-value=0.0739	cor=-0.3271;p-value=0.2341	cor=-0.3731;p-value=0.1707
Apoa1bp	cor=-0.2164;p-value=0.4385	cor=-0.4675;p-value=0.0789	cor=0.1259;p-value=0.6548	cor=0.21;p-value=0.4525	cor=0.2391;p-value=0.3908
Apoa2	cor=0.4477;p-value=0.0943	cor=-0.0728;p-value=0.7964	cor=-0.3693;p-value=0.1755	cor=-0.3111;p-value=0.259	cor=0.1751;p-value=0.5325
Apoa4	cor=0.0682;p-value=0.8093	cor=-0.0903;p-value=0.7489	cor=-0.2588;p-value=0.3516	cor=-0.1839;p-value=0.5117	cor=0.3792;p-value=0.1633
Apob	cor=0.0016;p-value=0.9956	cor=0.4173;p-value=0.1218	cor=-0.0686;p-value=0.808	cor=-0.137;p-value=0.6264	cor=-0.0785;p-value=0.7809
Apoc3	cor=0.4857;p-value=0.0664	cor=0.0051;p-value=0.9855	cor=-0.3966;p-value=0.1433	cor=-0.1693;p-value=0.5464	cor=0.1739;p-value=0.5355
Apod	cor=0.1464;p-value=0.6026	cor=0.1982;p-value=0.4789	cor=-0.2691;p-value=0.3321	cor=0.1758;p-value=0.531	cor=-0.2646;p-value=0.3407
Apoe	cor=-0.3967;p-value=0.1432	cor=-0.1261;p-value=0.6544	cor=0.6139;p-value=0.0149	cor=0.4471;p-value=0.0947	cor=-0.1023;p-value=0.7168
Apol7c	cor=-0.3171;p-value=0.2494	cor=-0.1528;p-value=0.5868	cor=0.4691;p-value=0.0777	cor=0.497;p-value=0.0595	cor=0.1986;p-value=0.478
Apoo	cor=-0.2813;p-value=0.3097	cor=0.0744;p-value=0.7922	cor=0.428;p-value=0.1115	cor=0.2027;p-value=0.4688	cor=0.1885;p-value=0.501
Apool	cor=0.7971;p-value=4e-04	cor=0.2237;p-value=0.4228	cor=-0.6802;p-value=0.0053	cor=-0.0503;p-value=0.8586	cor=-0.2825;p-value=0.3076
App	cor=-0.5018;p-value=0.0566	cor=-0.0544;p-value=0.8472	cor=0.6519;p-value=0.0085	cor=0.0159;p-value=0.9553	cor=-0.264;p-value=0.3418
Appl1	cor=-0.4668;p-value=0.0794	cor=-0.1717;p-value=0.5406	cor=0.6644;p-value=0.0069	cor=0.284;p-value=0.3049	cor=0.1969;p-value=0.4818
Appl2	cor=0.7839;p-value=5e-04	cor=0.8103;p-value=2e-04	cor=-0.5425;p-value=0.0367	cor=-0.1256;p-value=0.6555	cor=-0.0473;p-value=0.867
Aprt	cor=0.4507;p-value=0.0918	cor=-0.0605;p-value=0.8304	cor=-0.0371;p-value=0.8956	cor=0.008;p-value=0.9774	cor=-0.0977;p-value=0.7292
Aqp4	cor=0.915;p-value=0	cor=0.4377;p-value=0.1028	cor=-0.9314;p-value=0	cor=-0.2266;p-value=0.4167	cor=-0.312;p-value=0.2577
Aqr	cor=0.4693;p-value=0.0776	cor=0.0675;p-value=0.8111	cor=-0.3407;p-value=0.214	cor=-0.1079;p-value=0.7018	cor=-0.0204;p-value=0.9423
Araf	cor=-0.3728;p-value=0.1712	cor=-0.1448;p-value=0.6067	cor=0.2669;p-value=0.3363	cor=-0.0683;p-value=0.8089	cor=0.8339;p-value=1e-04
Arap1	cor=0.6572;p-value=0.0078	cor=0.0573;p-value=0.8392	cor=-0.4215;p-value=0.1176	cor=-0.1274;p-value=0.651	cor=-0.0317;p-value=0.9108
Arap2	cor=-0.2367;p-value=0.3958	cor=-0.1083;p-value=0.7007	cor=0.3281;p-value=0.2325	cor=0.7007;p-value=0.0036	cor=0.1682;p-value=0.549
Arcn1	cor=0.1053;p-value=0.7087	cor=0.4315;p-value=0.1083	cor=-0.086;p-value=0.7606	cor=0.0201;p-value=0.9434	cor=0.0541;p-value=0.8482
Arf2	cor=-0.4131;p-value=0.1259	cor=-0.2258;p-value=0.4184	cor=0.7653;p-value=9e-04	cor=0.2651;p-value=0.3397	cor=-0.1511;p-value=0.591
Arf4	cor=-0.0487;p-value=0.8631	cor=0.0927;p-value=0.7424	cor=0.3327;p-value=0.2256	cor=-0.3509;p-value=0.1996	cor=0.4134;p-value=0.1256
Arf5	cor=-0.6522;p-value=0.0084	cor=-0.381;p-value=0.1612	cor=0.7742;p-value=7e-04	cor=0.1509;p-value=0.5914	cor=-0.1687;p-value=0.5478
Arf6	cor=0.6312;p-value=0.0116	cor=0.226;p-value=0.4181	cor=-0.4032;p-value=0.1362	cor=0.0881;p-value=0.755	cor=0.0961;p-value=0.7334
Arfgap1	cor=-0.6631;p-value=0.007	cor=-0.2409;p-value=0.3871	cor=0.8776;p-value=0	cor=0.0743;p-value=0.7925	cor=0.2301;p-value=0.4094
Arfgap2	cor=0.4485;p-value=0.0936	cor=0.4077;p-value=0.1314	cor=-0.0974;p-value=0.7297	cor=-0.114;p-value=0.6859	cor=-0.2531;p-value=0.3628
Arfgef1	cor=-0.3379;p-value=0.218	cor=-0.1206;p-value=0.6686	cor=0.5159;p-value=0.049	cor=-0.1132;p-value=0.6878	cor=0.1558;p-value=0.5793
Arfgef2	cor=-0.3396;p-value=0.2156	cor=-0.0626;p-value=0.8246	cor=0.4203;p-value=0.1188	cor=0.0452;p-value=0.873	cor=-0.1004;p-value=0.7219
Arfip1	cor=-0.2189;p-value=0.4332	cor=-0.1151;p-value=0.6828	cor=0.1316;p-value=0.64	cor=-0.0854;p-value=0.7621	cor=-0.2871;p-value=0.2995
Arfip2	cor=-0.3853;p-value=0.1561	cor=-0.4446;p-value=0.0969	cor=0.371;p-value=0.1733	cor=0.2145;p-value=0.4428	cor=-0.3873;p-value=0.1537
Arglu1	cor=0.4291;p-value=0.1105	cor=0.3744;p-value=0.1692	cor=-0.3278;p-value=0.233	cor=-0.1372;p-value=0.6257	cor=0.2786;p-value=0.3146
Arhgap1	cor=-0.6701;p-value=0.0063	cor=-0.3895;p-value=0.1512	cor=0.8448;p-value=1e-04	cor=0.0928;p-value=0.7421	cor=0.2846;p-value=0.304
Arhgap17	cor=0.0215;p-value=0.9395	cor=-0.1385;p-value=0.6227	cor=-0.1111;p-value=0.6935	cor=0.3558;p-value=0.193	cor=-0.0364;p-value=0.8977
Arhgap21	cor=-0.0457;p-value=0.8714	cor=-0.2439;p-value=0.3811	cor=0.2444;p-value=0.3801	cor=-0.3926;p-value=0.1478	cor=-0.0911;p-value=0.7469
Arhgap23	cor=-0.2554;p-value=0.3583	cor=-0.2539;p-value=0.3611	cor=0.4343;p-value=0.1058	cor=-0.183;p-value=0.5139	cor=-0.1187;p-value=0.6736
Arhgap25	cor=-0.3604;p-value=0.1869	cor=-0.1859;p-value=0.5072	cor=0.3103;p-value=0.2604	cor=-0.1392;p-value=0.6207	cor=-0.2977;p-value=0.2812
Arhgap26	cor=0.2652;p-value=0.3394	cor=0.1063;p-value=0.7062	cor=-0.4379;p-value=0.1025	cor=-0.0903;p-value=0.749	cor=-0.1492;p-value=0.5957
Arhgap32	cor=-0.7375;p-value=0.0017	cor=-0.3027;p-value=0.2728	cor=0.8776;p-value=0	cor=0.0604;p-value=0.8308	cor=0.2016;p-value=0.4713
Arhgap33	cor=-0.2838;p-value=0.3053	cor=-0.0994;p-value=0.7244	cor=0.2517;p-value=0.3655	cor=-0.0465;p-value=0.8693	cor=0.6741;p-value=0.0059
Arhgap39	cor=-0.288;p-value=0.2978	cor=-0.0782;p-value=0.7818	cor=0.2805;p-value=0.3112	cor=-0.0057;p-value=0.9839	cor=0.6354;p-value=0.0109
Arhgap44	cor=-0.4299;p-value=0.1097	cor=-0.2368;p-value=0.3955	cor=0.3631;p-value=0.1835	cor=-0.1885;p-value=0.501	cor=0.2096;p-value=0.4533
Arhgap5	cor=0.7585;p-value=0.001	cor=0.6959;p-value=0.004	cor=-0.6495;p-value=0.0088	cor=0.1773;p-value=0.5273	cor=-0.055;p-value=0.8457
Arhgdia	cor=-0.3877;p-value=0.1533	cor=-0.8713;p-value=0	cor=0.4374;p-value=0.103	cor=0.0955;p-value=0.735	cor=-0.1641;p-value=0.559
Arhgdib	cor=-0.7948;p-value=4e-04	cor=-0.332;p-value=0.2267	cor=0.9642;p-value=0	cor=0.4414;p-value=0.0996	cor=0.1299;p-value=0.6445
Arhgef10	cor=0.6344;p-value=0.0111	cor=-0.0185;p-value=0.9479	cor=-0.5103;p-value=0.0519	cor=-0.1617;p-value=0.5648	cor=-0.1345;p-value=0.6327
Arhgef11	cor=-0.437;p-value=0.1034	cor=-0.1202;p-value=0.6697	cor=0.6296;p-value=0.0119	cor=0.0275;p-value=0.9224	cor=-0.0604;p-value=0.8308
Arhgef12	cor=0.4429;p-value=0.0982	cor=0.3196;p-value=0.2455	cor=-0.2594;p-value=0.3505	cor=-0.121;p-value=0.6676	cor=-0.1761;p-value=0.5301
Arhgef17	cor=-0.3231;p-value=0.2401	cor=-0.1369;p-value=0.6266	cor=0.2426;p-value=0.3836	cor=-0.0957;p-value=0.7345	cor=0.1669;p-value=0.5522
Arhgef2	cor=-0.6761;p-value=0.0057	cor=-0.3077;p-value=0.2646	cor=0.7856;p-value=5e-04	cor=0.2704;p-value=0.3296	cor=0.437;p-value=0.1033
Arhgef33	cor=0.9775;p-value=0	cor=0.4603;p-value=0.0842	cor=-0.7834;p-value=6e-04	cor=-0.2213;p-value=0.4281	cor=-0.1418;p-value=0.6142
Arhgef6	cor=-0.1059;p-value=0.7071	cor=-0.0631;p-value=0.8233	cor=0.2752;p-value=0.3208	cor=0.9911;p-value=0	cor=-0.0838;p-value=0.7664
Arhgef7	cor=-0.0717;p-value=0.7997	cor=0.1766;p-value=0.5289	cor=0.3296;p-value=0.2303	cor=0.0242;p-value=0.9319	cor=-0.1152;p-value=0.6827
Arhgef9	cor=0.0468;p-value=0.8684	cor=0.8301;p-value=1e-04	cor=0.1828;p-value=0.5143	cor=0.3081;p-value=0.2639	cor=0.2079;p-value=0.4572
Arid1a	cor=0.7749;p-value=7e-04	cor=4e-04;p-value=0.9988	cor=-0.5844;p-value=0.0221	cor=-0.1725;p-value=0.5388	cor=-0.1026;p-value=0.7159
Arih1	cor=0.3614;p-value=0.1856	cor=0.9869;p-value=0	cor=-0.2582;p-value=0.3527	cor=-0.0325;p-value=0.9084	cor=0.0452;p-value=0.8728
Arih2	cor=0.4693;p-value=0.0776	cor=0.0675;p-value=0.8111	cor=-0.3407;p-value=0.214	cor=-0.1079;p-value=0.7018	cor=-0.0204;p-value=0.9423
Arl1	cor=-0.0922;p-value=0.7439	cor=0.047;p-value=0.868	cor=0.1406;p-value=0.6172	cor=-0.0849;p-value=0.7634	cor=0.4701;p-value=0.077
Arl15	cor=-0.5261;p-value=0.0439	cor=-0.1889;p-value=0.5002	cor=0.7364;p-value=0.0017	cor=0.3919;p-value=0.1485	cor=0.4469;p-value=0.0949
Arl2	cor=0.0863;p-value=0.7597	cor=0.2442;p-value=0.3805	cor=-0.1866;p-value=0.5055	cor=0.3598;p-value=0.1878	cor=-0.3285;p-value=0.2319
Arl2bp	cor=0.5112;p-value=0.0515	cor=-0.0385;p-value=0.8916	cor=-0.4334;p-value=0.1066	cor=-0.0467;p-value=0.8687	cor=-0.3218;p-value=0.2422
Arl3	cor=0.6255;p-value=0.0126	cor=0.4137;p-value=0.1253	cor=-0.3202;p-value=0.2446	cor=0.3436;p-value=0.2099	cor=-0.2532;p-value=0.3625
Arl5a	cor=0.3614;p-value=0.1856	cor=0.9869;p-value=0	cor=-0.2582;p-value=0.3527	cor=-0.0325;p-value=0.9084	cor=0.0452;p-value=0.8728
Arl6	cor=0.06;p-value=0.8317	cor=0.2437;p-value=0.3814	cor=-0.2508;p-value=0.3673	cor=-0.2358;p-value=0.3975	cor=-0.2895;p-value=0.2953
Arl6ip1	cor=0.253;p-value=0.3629	cor=-0.0232;p-value=0.9346	cor=-0.3238;p-value=0.2391	cor=-0.1568;p-value=0.5768	cor=-0.3993;p-value=0.1403
Arl6ip5	cor=0.1382;p-value=0.6232	cor=-0.0235;p-value=0.9338	cor=0.2197;p-value=0.4315	cor=-0.0886;p-value=0.7536	cor=-0.2631;p-value=0.3435
Arl8a	cor=0.1712;p-value=0.5418	cor=0.1884;p-value=0.5013	cor=-0.0705;p-value=0.8027	cor=0.0713;p-value=0.8007	cor=-0.0487;p-value=0.8632
Arl8b	cor=0.0034;p-value=0.9905	cor=0.2943;p-value=0.2869	cor=0.0466;p-value=0.869	cor=0.3782;p-value=0.1645	cor=-0.4386;p-value=0.102
Armc1	cor=-0.1881;p-value=0.502	cor=-0.0786;p-value=0.7807	cor=0.1513;p-value=0.5904	cor=-0.1212;p-value=0.667	cor=0.1666;p-value=0.5529
Armc10	cor=-0.6888;p-value=0.0045	cor=0.0319;p-value=0.91	cor=0.734;p-value=0.0018	cor=0.2787;p-value=0.3144	cor=0.2644;p-value=0.341
Armc6	cor=-0.4887;p-value=0.0645	cor=-0.2071;p-value=0.459	cor=0.5676;p-value=0.0273	cor=0.1883;p-value=0.5014	cor=-0.2417;p-value=0.3854
Armc8	cor=-0.6439;p-value=0.0096	cor=-0.1228;p-value=0.663	cor=0.6688;p-value=0.0064	cor=0.3686;p-value=0.1764	cor=0.6905;p-value=0.0044
Armcx3	cor=0.191;p-value=0.4952	cor=0.2113;p-value=0.4496	cor=0.0311;p-value=0.9123	cor=0.6963;p-value=0.0039	cor=0.2385;p-value=0.3919
Arpc1a	cor=-0.424;p-value=0.1152	cor=-0.3743;p-value=0.1693	cor=0.4152;p-value=0.1238	cor=0.0242;p-value=0.9318	cor=0.3809;p-value=0.1613
Arpc1b	cor=0.3614;p-value=0.1856	cor=0.9869;p-value=0	cor=-0.2582;p-value=0.3527	cor=-0.0325;p-value=0.9084	cor=0.0452;p-value=0.8728
Arpc2	cor=-0.584;p-value=0.0223	cor=-0.3242;p-value=0.2384	cor=0.9057;p-value=0	cor=0.3696;p-value=0.1751	cor=0.23;p-value=0.4095
Arpc3	cor=-0.5626;p-value=0.029	cor=-0.4448;p-value=0.0967	cor=0.7117;p-value=0.0029	cor=0.1382;p-value=0.6232	cor=-0.3983;p-value=0.1415
Arpc4	cor=-0.4472;p-value=0.0947	cor=-0.3437;p-value=0.2097	cor=0.6516;p-value=0.0085	cor=0.2566;p-value=0.3558	cor=0.2327;p-value=0.4039
Arpc5	cor=-0.3392;p-value=0.2162	cor=0.094;p-value=0.7389	cor=0.4143;p-value=0.1247	cor=-0.0631;p-value=0.8234	cor=0.1637;p-value=0.56
Arpc5l	cor=-0.6458;p-value=0.0093	cor=-0.3074;p-value=0.265	cor=0.828;p-value=1e-04	cor=0.3073;p-value=0.2653	cor=-0.1464;p-value=0.6027
Arpp19	cor=-0.4474;p-value=0.0945	cor=-0.1973;p-value=0.481	cor=0.5455;p-value=0.0355	cor=-0.1352;p-value=0.6308	cor=-0.1141;p-value=0.6856
Arpp21	cor=-0.3715;p-value=0.1728	cor=-0.1694;p-value=0.5462	cor=0.4809;p-value=0.0695	cor=-0.1351;p-value=0.6312	cor=-0.1916;p-value=0.494
Arrb1	cor=0.3296;p-value=0.2302	cor=0.6875;p-value=0.0046	cor=-0.4746;p-value=0.0739	cor=-0.0739;p-value=0.7935	cor=-0.0765;p-value=0.7863
Arsa	cor=0.1888;p-value=0.5004	cor=0.4253;p-value=0.114	cor=-0.1465;p-value=0.6025	cor=0.4746;p-value=0.0738	cor=0.3237;p-value=0.2392
Arsb	cor=-0.6136;p-value=0.015	cor=-0.2285;p-value=0.4127	cor=0.8278;p-value=1e-04	cor=0.2652;p-value=0.3394	cor=-0.0515;p-value=0.8554
Art3	cor=-0.1059;p-value=0.7071	cor=-0.0631;p-value=0.8233	cor=0.2752;p-value=0.3208	cor=0.9911;p-value=0	cor=-0.0838;p-value=0.7664
Arvcf	cor=-0.0798;p-value=0.7773	cor=0.4843;p-value=0.0673	cor=0.3444;p-value=0.2088	cor=0.2695;p-value=0.3313	cor=0.5619;p-value=0.0293
As3mt	cor=-0.0877;p-value=0.7559	cor=-0.1128;p-value=0.6889	cor=0.1933;p-value=0.4901	cor=0.6057;p-value=0.0167	cor=-0.2092;p-value=0.4542
Asah1	cor=0.5499;p-value=0.0337	cor=0.469;p-value=0.0778	cor=-0.3251;p-value=0.2371	cor=0.4278;p-value=0.1117	cor=-0.0131;p-value=0.9632
Asap1	cor=-0.6311;p-value=0.0116	cor=-0.24;p-value=0.3889	cor=0.5629;p-value=0.0289	cor=0.1334;p-value=0.6354	cor=0.0936;p-value=0.74
Asap2	cor=0.0641;p-value=0.8203	cor=0.1296;p-value=0.6452	cor=-0.1066;p-value=0.7052	cor=-0.0247;p-value=0.9304	cor=0.4074;p-value=0.1317
Asb6	cor=0.2458;p-value=0.3772	cor=-0.1334;p-value=0.6355	cor=-0.1449;p-value=0.6063	cor=-0.1572;p-value=0.5758	cor=-0.2875;p-value=0.2989
Asic1	cor=-0.2252;p-value=0.4197	cor=-0.0674;p-value=0.8113	cor=0.21;p-value=0.4526	cor=-0.0409;p-value=0.8848	cor=0.6159;p-value=0.0145
Asl	cor=0.3302;p-value=0.2294	cor=0.1969;p-value=0.4819	cor=-0.3046;p-value=0.2697	cor=-0.1785;p-value=0.5244	cor=-0.1944;p-value=0.4876
Asna1	cor=0.0364;p-value=0.8975	cor=0.0089;p-value=0.9748	cor=0.245;p-value=0.3789	cor=0.0388;p-value=0.8908	cor=-0.115;p-value=0.6832
Asns	cor=0.0878;p-value=0.7558	cor=-0.0716;p-value=0.7997	cor=-0.2802;p-value=0.3118	cor=-0.0751;p-value=0.7902	cor=-0.2539;p-value=0.3612
Aspa	cor=-0.0827;p-value=0.7696	cor=-0.0565;p-value=0.8415	cor=0.11;p-value=0.6965	cor=-0.167;p-value=0.552	cor=-0.185;p-value=0.5091
Asph	cor=0.758;p-value=0.0011	cor=0.8126;p-value=2e-04	cor=-0.6062;p-value=0.0166	cor=-0.2233;p-value=0.4237	cor=-0.0342;p-value=0.9036
Asphd2	cor=-0.6699;p-value=0.0063	cor=-0.3752;p-value=0.1682	cor=0.6567;p-value=0.0078	cor=0.5086;p-value=0.0529	cor=0.2048;p-value=0.4641
Aspscr1	cor=-0.0304;p-value=0.9144	cor=0.1694;p-value=0.5461	cor=0.1193;p-value=0.6719	cor=0.2137;p-value=0.4444	cor=-0.2964;p-value=0.2835
Asrgl1	cor=0.1764;p-value=0.5294	cor=0.2585;p-value=0.3521	cor=-0.3634;p-value=0.1831	cor=0.1255;p-value=0.6558	cor=0.0171;p-value=0.9518
Ass1	cor=-0.7473;p-value=0.0014	cor=-0.4832;p-value=0.0681	cor=0.705;p-value=0.0033	cor=0.2743;p-value=0.3225	cor=-0.1335;p-value=0.6353
Astn1	cor=-0.8485;p-value=1e-04	cor=-0.3756;p-value=0.1677	cor=0.92;p-value=0	cor=0.2544;p-value=0.3602	cor=0.4739;p-value=0.0743
Astn2	cor=0.5397;p-value=0.0379	cor=0.8709;p-value=0	cor=-0.3299;p-value=0.2297	cor=-0.0224;p-value=0.9367	cor=-0.1925;p-value=0.492
Atad1	cor=0.4901;p-value=0.0636	cor=0.3998;p-value=0.1398	cor=-0.2279;p-value=0.414	cor=-0.1123;p-value=0.6902	cor=0.3233;p-value=0.2399
Atad3a	cor=0.8646;p-value=0	cor=0.4534;p-value=0.0896	cor=-0.5498;p-value=0.0337	cor=-0.0673;p-value=0.8116	cor=-0.1121;p-value=0.6909
Atat1	cor=-0.3492;p-value=0.2021	cor=-0.1439;p-value=0.609	cor=0.5135;p-value=0.0502	cor=0.3732;p-value=0.1707	cor=-0.0125;p-value=0.9648
Atcay	cor=-0.4099;p-value=0.1292	cor=-0.2957;p-value=0.2846	cor=0.673;p-value=0.006	cor=0.2753;p-value=0.3206	cor=0.1476;p-value=0.5995
Ate1	cor=0.5332;p-value=0.0407	cor=0.1722;p-value=0.5394	cor=-0.7062;p-value=0.0033	cor=-0.281;p-value=0.3103	cor=-0.2788;p-value=0.3143
Atg2b	cor=-0.276;p-value=0.3194	cor=-0.2378;p-value=0.3934	cor=0.1086;p-value=0.6999	cor=0.2964;p-value=0.2833	cor=0.3723;p-value=0.1718
Atg3	cor=0.492;p-value=0.0625	cor=0.4752;p-value=0.0734	cor=-0.5505;p-value=0.0335	cor=-0.2412;p-value=0.3865	cor=-0.3314;p-value=0.2276
Atg4b	cor=-0.0879;p-value=0.7554	cor=0.0927;p-value=0.7424	cor=0.0606;p-value=0.8302	cor=0.0398;p-value=0.888	cor=0.6544;p-value=0.0081
Atg4c	cor=-0.324;p-value=0.2387	cor=-0.1473;p-value=0.6004	cor=0.3264;p-value=0.235	cor=-0.0391;p-value=0.89	cor=0.4319;p-value=0.1079
Atg5	cor=-0.252;p-value=0.3649	cor=-0.2834;p-value=0.306	cor=0.3842;p-value=0.1574	cor=0.3942;p-value=0.146	cor=-0.0405;p-value=0.886
Atg7	cor=0.4058;p-value=0.1335	cor=0.0315;p-value=0.9112	cor=-0.1048;p-value=0.7102	cor=0.1161;p-value=0.6803	cor=-0.4265;p-value=0.1129
Atg9a	cor=-0.343;p-value=0.2107	cor=0.0213;p-value=0.94	cor=0.3183;p-value=0.2476	cor=0.3288;p-value=0.2314	cor=-0.1486;p-value=0.5972
Atic	cor=-0.0156;p-value=0.956	cor=-0.0078;p-value=0.9781	cor=0.2803;p-value=0.3115	cor=0.8445;p-value=1e-04	cor=0.2395;p-value=0.39
Atl1	cor=-0.8405;p-value=1e-04	cor=-0.2837;p-value=0.3055	cor=0.8572;p-value=0	cor=0.0538;p-value=0.8488	cor=0.2618;p-value=0.3459
Atl2	cor=0.316;p-value=0.2512	cor=0.2837;p-value=0.3056	cor=-0.1812;p-value=0.518	cor=-0.1458;p-value=0.604	cor=-0.0932;p-value=0.7413
Atl3	cor=0.0018;p-value=0.995	cor=-0.166;p-value=0.5544	cor=0.1564;p-value=0.5777	cor=-0.1514;p-value=0.5901	cor=-0.3353;p-value=0.2219
Atox1	cor=0.1126;p-value=0.6896	cor=0.2609;p-value=0.3476	cor=0.1032;p-value=0.7143	cor=0.851;p-value=1e-04	cor=-0.1567;p-value=0.5771
Atp12a	cor=0.3614;p-value=0.1856	cor=0.9869;p-value=0	cor=-0.2582;p-value=0.3527	cor=-0.0325;p-value=0.9084	cor=0.0452;p-value=0.8728
Atp13a1	cor=-0.4597;p-value=0.0847	cor=-0.4463;p-value=0.0954	cor=0.6192;p-value=0.0138	cor=-0.0273;p-value=0.923	cor=0.0607;p-value=0.8297
Atp13a2	cor=0.3614;p-value=0.1856	cor=0.9869;p-value=0	cor=-0.2582;p-value=0.3527	cor=-0.0325;p-value=0.9084	cor=0.0452;p-value=0.8728
Atp1a1	cor=0.7229;p-value=0.0023	cor=0.7016;p-value=0.0036	cor=-0.4955;p-value=0.0604	cor=0.1233;p-value=0.6615	cor=-0.0153;p-value=0.9567
Atp1a2	cor=0.7323;p-value=0.0019	cor=0.4438;p-value=0.0975	cor=-0.9033;p-value=0	cor=-0.2499;p-value=0.3691	cor=-0.2215;p-value=0.4275
Atp1a3	cor=-0.0693;p-value=0.8062	cor=0.0573;p-value=0.8392	cor=0.0219;p-value=0.9382	cor=0.4029;p-value=0.1365	cor=0.0936;p-value=0.7401
Atp1a4	cor=0.3614;p-value=0.1856	cor=0.9869;p-value=0	cor=-0.2582;p-value=0.3527	cor=-0.0325;p-value=0.9084	cor=0.0452;p-value=0.8728
Atp1b1	cor=-0.8638;p-value=0	cor=-0.2398;p-value=0.3893	cor=0.8715;p-value=0	cor=0.2225;p-value=0.4254	cor=0.122;p-value=0.665
Atp1b2	cor=0.9268;p-value=0	cor=0.3683;p-value=0.1768	cor=-0.8806;p-value=0	cor=-0.2833;p-value=0.3062	cor=-0.3433;p-value=0.2102
Atp1b3	cor=0.8537;p-value=1e-04	cor=0.3053;p-value=0.2685	cor=-0.7472;p-value=0.0014	cor=-0.187;p-value=0.5045	cor=-0.4201;p-value=0.119
Atp2a1	cor=0.6687;p-value=0.0064	cor=-0.0807;p-value=0.775	cor=-0.6796;p-value=0.0053	cor=-0.2411;p-value=0.3866	cor=-0.268;p-value=0.3342
Atp2a2	cor=0.7731;p-value=7e-04	cor=0.5961;p-value=0.019	cor=-0.4353;p-value=0.1048	cor=-0.0076;p-value=0.9785	cor=-0.033;p-value=0.9071
Atp2a3	cor=0.9335;p-value=0	cor=0.5111;p-value=0.0515	cor=-0.9268;p-value=0	cor=-0.2802;p-value=0.3118	cor=-0.2505;p-value=0.3679
Atp2b1	cor=-0.6707;p-value=0.0062	cor=-0.3705;p-value=0.174	cor=0.9449;p-value=0	cor=0.3383;p-value=0.2174	cor=0.0687;p-value=0.8079
Atp2b2	cor=0.912;p-value=0	cor=0.6145;p-value=0.0148	cor=-0.6727;p-value=0.006	cor=-0.1156;p-value=0.6816	cor=-0.0616;p-value=0.8275
Atp2b3	cor=0.78;p-value=6e-04	cor=0.4574;p-value=0.0865	cor=-0.8082;p-value=3e-04	cor=-0.4401;p-value=0.1007	cor=-0.194;p-value=0.4884
Atp2b4	cor=-0.5695;p-value=0.0267	cor=-0.1989;p-value=0.4772	cor=0.8576;p-value=0	cor=0.5183;p-value=0.0478	cor=0.2683;p-value=0.3337
Atp2c1	cor=0.2888;p-value=0.2965	cor=0.1231;p-value=0.662	cor=-0.2732;p-value=0.3246	cor=-0.2005;p-value=0.4737	cor=0.3974;p-value=0.1425
Atp4a	cor=-0.0561;p-value=0.8426	cor=0.3942;p-value=0.1459	cor=-0.0576;p-value=0.8385	cor=-0.154;p-value=0.5837	cor=-0.2296;p-value=0.4103
Atp5a1	cor=0.9434;p-value=0	cor=0.5568;p-value=0.0311	cor=-0.6785;p-value=0.0054	cor=-0.1007;p-value=0.721	cor=-0.25;p-value=0.3689
Atp5b	cor=0.8747;p-value=0	cor=0.5755;p-value=0.0248	cor=-0.6589;p-value=0.0075	cor=-0.0646;p-value=0.819	cor=-0.0621;p-value=0.8261
Atp5c1	cor=0.7355;p-value=0.0018	cor=0.4631;p-value=0.0821	cor=-0.5633;p-value=0.0288	cor=0.3094;p-value=0.2619	cor=-0.1888;p-value=0.5004
Atp5d	cor=0.1306;p-value=0.6427	cor=-0.239;p-value=0.3909	cor=-0.2146;p-value=0.4424	cor=-0.13;p-value=0.6441	cor=-0.8198;p-value=2e-04
Atp5e	cor=0.2518;p-value=0.3653	cor=-0.279;p-value=0.314	cor=-0.0806;p-value=0.7752	cor=0.1291;p-value=0.6465	cor=-0.5668;p-value=0.0276
Atp5f1	cor=0.5103;p-value=0.052	cor=0.1032;p-value=0.7144	cor=-0.3218;p-value=0.2421	cor=0.0333;p-value=0.9061	cor=-0.0223;p-value=0.9372
Atp5h	cor=0.2896;p-value=0.2951	cor=0.1462;p-value=0.603	cor=-0.0587;p-value=0.8354	cor=-0.3531;p-value=0.1967	cor=-0.2408;p-value=0.3873
Atp5j	cor=0.7624;p-value=0.001	cor=0.7305;p-value=0.002	cor=-0.6032;p-value=0.0173	cor=-0.2157;p-value=0.44	cor=-0.1383;p-value=0.623
Atp5j2	cor=0.7434;p-value=0.0015	cor=0.402;p-value=0.1375	cor=-0.6948;p-value=0.004	cor=-0.4038;p-value=0.1355	cor=-0.1805;p-value=0.5197
Atp5k	cor=0.6324;p-value=0.0114	cor=0.3125;p-value=0.2569	cor=-0.2728;p-value=0.3253	cor=-0.1354;p-value=0.6304	cor=-0.3324;p-value=0.226
Atp5l	cor=0.7279;p-value=0.0021	cor=0.4385;p-value=0.1021	cor=-0.4314;p-value=0.1083	cor=0.1033;p-value=0.714	cor=-0.529;p-value=0.0426
Atp5s	cor=0.001;p-value=0.9971	cor=-0.2771;p-value=0.3173	cor=0.0152;p-value=0.9572	cor=0.2595;p-value=0.3503	cor=0.2727;p-value=0.3254
Atp6ap1	cor=-0.6028;p-value=0.0174	cor=-0.0647;p-value=0.8188	cor=0.8154;p-value=2e-04	cor=0.0536;p-value=0.8496	cor=0.401;p-value=0.1385
Atp6ap2	cor=-0.4014;p-value=0.1381	cor=-0.0449;p-value=0.8738	cor=0.515;p-value=0.0495	cor=0.3063;p-value=0.2668	cor=-0.0021;p-value=0.994
Atp6v0a1	cor=-0.7108;p-value=0.003	cor=-0.2963;p-value=0.2835	cor=0.8381;p-value=1e-04	cor=0.5168;p-value=0.0485	cor=0.1679;p-value=0.5498
Atp6v0c	cor=-0.4248;p-value=0.1145	cor=-0.162;p-value=0.564	cor=0.5762;p-value=0.0246	cor=0.3234;p-value=0.2397	cor=0.1749;p-value=0.533
Atp6v0d1	cor=-0.5787;p-value=0.0238	cor=-0.3936;p-value=0.1467	cor=0.6291;p-value=0.012	cor=0.131;p-value=0.6418	cor=0.2687;p-value=0.3329
Atp6v1a	cor=-0.7903;p-value=5e-04	cor=-0.2806;p-value=0.3111	cor=0.8845;p-value=0	cor=0.3912;p-value=0.1493	cor=0.3286;p-value=0.2317
Atp6v1b2	cor=-0.7954;p-value=4e-04	cor=-0.2329;p-value=0.4035	cor=0.7615;p-value=0.001	cor=0.131;p-value=0.6416	cor=0.3095;p-value=0.2617
Atp6v1c1	cor=-0.5396;p-value=0.0379	cor=-0.221;p-value=0.4286	cor=0.7793;p-value=6e-04	cor=0.4343;p-value=0.1057	cor=0.2219;p-value=0.4266
Atp6v1d	cor=-0.6654;p-value=0.0068	cor=-0.2165;p-value=0.4383	cor=0.6984;p-value=0.0038	cor=0.1597;p-value=0.5696	cor=0.145;p-value=0.6061
Atp6v1e1	cor=-0.5194;p-value=0.0472	cor=0.0526;p-value=0.8523	cor=0.7019;p-value=0.0035	cor=0.4101;p-value=0.1289	cor=0.0546;p-value=0.8468
Atp6v1f	cor=-0.6282;p-value=0.0122	cor=-0.2737;p-value=0.3236	cor=0.6767;p-value=0.0056	cor=0.0837;p-value=0.7668	cor=0.437;p-value=0.1034
Atp6v1g1	cor=0.3453;p-value=0.2075	cor=-5e-04;p-value=0.9985	cor=-0.3683;p-value=0.1768	cor=0.0647;p-value=0.8187	cor=-0.1358;p-value=0.6294
Atp6v1g2	cor=-0.6456;p-value=0.0093	cor=-0.4974;p-value=0.0592	cor=0.4209;p-value=0.1182	cor=-0.0103;p-value=0.971	cor=-0.155;p-value=0.5812
Atp6v1h	cor=-0.5336;p-value=0.0405	cor=-0.2015;p-value=0.4715	cor=0.7532;p-value=0.0012	cor=0.5789;p-value=0.0238	cor=-0.0403;p-value=0.8866
ATP8	cor=-0.0467;p-value=0.8687	cor=0.274;p-value=0.323	cor=-0.2389;p-value=0.3911	cor=-0.2719;p-value=0.3268	cor=-0.2262;p-value=0.4176
Atp8a1	cor=-0.6828;p-value=0.005	cor=-0.295;p-value=0.2858	cor=0.6655;p-value=0.0068	cor=0.2766;p-value=0.3183	cor=0.0253;p-value=0.9286
Atp8a2	cor=0.3076;p-value=0.2647	cor=0.0265;p-value=0.9254	cor=-0.1998;p-value=0.4754	cor=-0.1178;p-value=0.6759	cor=0.294;p-value=0.2876
Atp9a	cor=-0.2408;p-value=0.3873	cor=-0.2923;p-value=0.2904	cor=0.3963;p-value=0.1436	cor=0.5328;p-value=0.0409	cor=-0.0136;p-value=0.9616
Atpaf1	cor=-0.2494;p-value=0.3701	cor=-0.2225;p-value=0.4255	cor=0.1958;p-value=0.4843	cor=-0.1233;p-value=0.6616	cor=-0.0741;p-value=0.793
Atpif1	cor=-0.175;p-value=0.5329	cor=0.0103;p-value=0.9708	cor=0.2893;p-value=0.2956	cor=0.4451;p-value=0.0964	cor=0.0032;p-value=0.9909
Atrn	cor=0.124;p-value=0.6598	cor=0.7357;p-value=0.0018	cor=0.0069;p-value=0.9806	cor=-0.088;p-value=0.755	cor=-0.0885;p-value=0.7537
Atrx	cor=0.8511;p-value=1e-04	cor=0.6757;p-value=0.0057	cor=-0.6684;p-value=0.0065	cor=-0.1797;p-value=0.5217	cor=-0.0619;p-value=0.8265
Atxn10	cor=-0.0048;p-value=0.9866	cor=0.1218;p-value=0.6654	cor=0.254;p-value=0.3611	cor=0.4567;p-value=0.087	cor=0.0804;p-value=0.7757
Atxn2	cor=-0.1449;p-value=0.6064	cor=0.459;p-value=0.0852	cor=0.1224;p-value=0.6638	cor=-0.1402;p-value=0.6181	cor=0.019;p-value=0.9465
Atxn2l	cor=-0.3443;p-value=0.2089	cor=-0.0651;p-value=0.8177	cor=0.4573;p-value=0.0865	cor=0.6249;p-value=0.0127	cor=-0.1485;p-value=0.5974
AU022252	cor=-0.2132;p-value=0.4455	cor=-0.084;p-value=0.766	cor=0.1755;p-value=0.5314	cor=-0.002;p-value=0.9944	cor=0.3003;p-value=0.2769
Auh	cor=0.8547;p-value=0	cor=0.3586;p-value=0.1894	cor=-0.7359;p-value=0.0018	cor=-0.1283;p-value=0.6485	cor=-0.4609;p-value=0.0838
Aup1	cor=-0.0682;p-value=0.8091	cor=-0.0722;p-value=0.7981	cor=-0.1754;p-value=0.5319	cor=-0.0845;p-value=0.7647	cor=-0.042;p-value=0.8819
Avl9	cor=-0.283;p-value=0.3068	cor=-0.3664;p-value=0.1792	cor=0.3475;p-value=0.2044	cor=0.1962;p-value=0.4835	cor=0.4108;p-value=0.1282
AW549877	cor=-0.0511;p-value=0.8566	cor=0.543;p-value=0.0365	cor=0.3604;p-value=0.187	cor=0.5431;p-value=0.0364	cor=0.1666;p-value=0.5529
AW551984	cor=-0.0359;p-value=0.8988	cor=0.0634;p-value=0.8225	cor=-0.0046;p-value=0.987	cor=0.138;p-value=0.6238	cor=0.1966;p-value=0.4824
B2m	cor=0.0175;p-value=0.9507	cor=-0.2235;p-value=0.4233	cor=-0.1009;p-value=0.7205	cor=0.4511;p-value=0.0915	cor=-0.3048;p-value=0.2693
B3gat3	cor=-0.0525;p-value=0.8526	cor=0.3036;p-value=0.2713	cor=0.0783;p-value=0.7814	cor=0.2442;p-value=0.3804	cor=-0.1046;p-value=0.7106
B4galnt1	cor=-0.2415;p-value=0.3859	cor=-0.1322;p-value=0.6386	cor=0.4084;p-value=0.1307	cor=0.7133;p-value=0.0028	cor=-0.2135;p-value=0.4449
B930041F14Rik	cor=0.3614;p-value=0.1856	cor=0.9869;p-value=0	cor=-0.2582;p-value=0.3527	cor=-0.0325;p-value=0.9084	cor=0.0452;p-value=0.8728
Baalc	cor=-0.3079;p-value=0.2642	cor=-0.1559;p-value=0.5791	cor=0.4567;p-value=0.087	cor=-0.0827;p-value=0.7694	cor=-0.2185;p-value=0.4341
Babam1	cor=-0.1922;p-value=0.4927	cor=0.0817;p-value=0.7722	cor=0.47;p-value=0.0771	cor=0.2037;p-value=0.4665	cor=0.3604;p-value=0.187
Bad	cor=-0.0682;p-value=0.8091	cor=-0.0722;p-value=0.7981	cor=-0.1754;p-value=0.5319	cor=-0.0845;p-value=0.7647	cor=-0.042;p-value=0.8819
Bag2	cor=-0.1881;p-value=0.502	cor=-0.0916;p-value=0.7453	cor=0.3375;p-value=0.2186	cor=-0.0219;p-value=0.9382	cor=-0.0845;p-value=0.7645
Bag3	cor=0.9018;p-value=0	cor=0.4481;p-value=0.0939	cor=-0.7781;p-value=6e-04	cor=-0.2236;p-value=0.4231	cor=-0.1595;p-value=0.5701
Bag4	cor=-0.1315;p-value=0.6405	cor=-0.1315;p-value=0.6403	cor=0.2584;p-value=0.3525	cor=-0.1242;p-value=0.6591	cor=0.3396;p-value=0.2155
Bag5	cor=-0.7405;p-value=0.0016	cor=-0.2666;p-value=0.3369	cor=0.8093;p-value=3e-04	cor=0.1255;p-value=0.6559	cor=0.2844;p-value=0.3042
Bag6	cor=0.2568;p-value=0.3556	cor=0.1905;p-value=0.4965	cor=-0.2186;p-value=0.4339	cor=0.0476;p-value=0.8662	cor=-0.232;p-value=0.4055
Bai1	cor=-0.6227;p-value=0.0132	cor=-0.2745;p-value=0.3221	cor=0.7842;p-value=5e-04	cor=-0.029;p-value=0.9184	cor=-0.1673;p-value=0.5513
Baiap2	cor=-0.8133;p-value=2e-04	cor=-0.3226;p-value=0.2409	cor=0.9069;p-value=0	cor=0.3611;p-value=0.186	cor=0.1626;p-value=0.5627
Banf1	cor=-0.3976;p-value=0.1422	cor=-0.1484;p-value=0.5975	cor=0.6069;p-value=0.0164	cor=0.2227;p-value=0.425	cor=-0.0158;p-value=0.9555
Basp1	cor=-0.8482;p-value=1e-04	cor=-0.3707;p-value=0.1737	cor=0.9244;p-value=0	cor=0.2255;p-value=0.419	cor=0.1032;p-value=0.7144
Bax	cor=0.0811;p-value=0.7738	cor=0.0036;p-value=0.9899	cor=-0.0653;p-value=0.8171	cor=-0.3104;p-value=0.2602	cor=-0.0699;p-value=0.8046
Bbs1	cor=-0.2663;p-value=0.3375	cor=-0.1364;p-value=0.6279	cor=0.3195;p-value=0.2457	cor=-0.0984;p-value=0.7271	cor=-0.1831;p-value=0.5137
Bbs2	cor=-0.1881;p-value=0.502	cor=-0.0916;p-value=0.7453	cor=0.3375;p-value=0.2186	cor=-0.0219;p-value=0.9382	cor=-0.0845;p-value=0.7645
BC003331	cor=-0.2153;p-value=0.4409	cor=-0.0903;p-value=0.7489	cor=0.121;p-value=0.6675	cor=-0.0638;p-value=0.8214	cor=0.555;p-value=0.0318
BC005624	cor=0.4696;p-value=0.0774	cor=-0.0585;p-value=0.836	cor=-0.3288;p-value=0.2314	cor=-0.105;p-value=0.7095	cor=-0.0528;p-value=0.8516
BC005764	cor=-0.2708;p-value=0.329	cor=-0.099;p-value=0.7257	cor=0.3943;p-value=0.1458	cor=-0.0845;p-value=0.7647	cor=-0.0336;p-value=0.9055
BC017158	cor=0.475;p-value=0.0736	cor=0.9481;p-value=0	cor=-0.3932;p-value=0.1471	cor=0.0707;p-value=0.8022	cor=0.1669;p-value=0.5522
BC017643	cor=0.6419;p-value=0.0099	cor=0.2054;p-value=0.4628	cor=-0.7443;p-value=0.0015	cor=-0.4455;p-value=0.0961	cor=-0.4132;p-value=0.1258
BC018242	cor=-0.6659;p-value=0.0067	cor=-0.286;p-value=0.3015	cor=0.8511;p-value=1e-04	cor=0.3846;p-value=0.1569	cor=0.3854;p-value=0.1561
BC026585	cor=0.8961;p-value=0	cor=0.3409;p-value=0.2137	cor=-0.7364;p-value=0.0017	cor=-0.2057;p-value=0.462	cor=-0.1116;p-value=0.692
BC037034	cor=0.1232;p-value=0.6618	cor=0.4549;p-value=0.0884	cor=-0.1996;p-value=0.4758	cor=-0.252;p-value=0.3649	cor=0.3124;p-value=0.257
Bcam	cor=0.0847;p-value=0.7641	cor=0.0727;p-value=0.7968	cor=-0.3656;p-value=0.1803	cor=-0.1695;p-value=0.5459	cor=-0.1985;p-value=0.4781
Bcan	cor=-0.7571;p-value=0.0011	cor=-0.5592;p-value=0.0302	cor=0.7278;p-value=0.0021	cor=0.0093;p-value=0.9739	cor=-0.3277;p-value=0.2331
Bcap31	cor=-0.1732;p-value=0.537	cor=0.1832;p-value=0.5133	cor=-0.1149;p-value=0.6835	cor=-0.3299;p-value=0.2298	cor=0.2348;p-value=0.3995
Bcar1	cor=0.4283;p-value=0.1112	cor=0.9802;p-value=0	cor=-0.3429;p-value=0.2109	cor=-0.0592;p-value=0.834	cor=0.0264;p-value=0.9255
Bcas1	cor=-0.0747;p-value=0.7914	cor=-0.2442;p-value=0.3804	cor=-0.3111;p-value=0.2591	cor=-0.2282;p-value=0.4133	cor=-0.5302;p-value=0.042
Bcas2	cor=0.6306;p-value=0.0117	cor=0.1118;p-value=0.6916	cor=-0.548;p-value=0.0344	cor=-0.302;p-value=0.2739	cor=0.0485;p-value=0.8637
Bcas3	cor=-0.0882;p-value=0.7546	cor=0.4547;p-value=0.0886	cor=0.0113;p-value=0.968	cor=-0.0377;p-value=0.8939	cor=0.0544;p-value=0.8473
Bcat1	cor=0.6633;p-value=0.007	cor=0.5639;p-value=0.0286	cor=-0.8066;p-value=3e-04	cor=-0.0252;p-value=0.929	cor=-0.3522;p-value=0.198
Bcat2	cor=0.2185;p-value=0.434	cor=-0.0548;p-value=0.8462	cor=-0.3975;p-value=0.1423	cor=-0.1149;p-value=0.6835	cor=-0.1386;p-value=0.6222
Bccip	cor=0.5811;p-value=0.0231	cor=-0.0212;p-value=0.9403	cor=-0.2654;p-value=0.3391	cor=-0.0667;p-value=0.8133	cor=-0.0339;p-value=0.9045
Bckdha	cor=0.5352;p-value=0.0398	cor=0.6827;p-value=0.005	cor=-0.2443;p-value=0.3802	cor=0.1842;p-value=0.511	cor=-0.1599;p-value=0.5691
Bckdhb	cor=0.7417;p-value=0.0015	cor=0.2794;p-value=0.3132	cor=-0.5442;p-value=0.036	cor=0.126;p-value=0.6545	cor=0.2384;p-value=0.3921
Bckdk	cor=-0.1881;p-value=0.502	cor=-0.0916;p-value=0.7453	cor=0.3375;p-value=0.2186	cor=-0.0219;p-value=0.9382	cor=-0.0845;p-value=0.7645
Bcl2l1	cor=0.6231;p-value=0.0131	cor=0.2617;p-value=0.346	cor=-0.3356;p-value=0.2214	cor=0.0746;p-value=0.7917	cor=-0.2376;p-value=0.3939
Bcl2l13	cor=0.1723;p-value=0.5391	cor=-0.1014;p-value=0.7191	cor=-0.4446;p-value=0.0968	cor=-0.0976;p-value=0.7292	cor=-0.3645;p-value=0.1816
Bclaf1	cor=0.3;p-value=0.2774	cor=0.0766;p-value=0.7861	cor=-0.0516;p-value=0.8552	cor=-0.1529;p-value=0.5865	cor=-0.1273;p-value=0.6513
Bcr	cor=-0.7342;p-value=0.0018	cor=-0.314;p-value=0.2543	cor=0.874;p-value=0	cor=0.1626;p-value=0.5627	cor=0.3268;p-value=0.2345
Bcs1l	cor=-0.2615;p-value=0.3465	cor=-0.0727;p-value=0.7967	cor=0.4588;p-value=0.0854	cor=-0.0391;p-value=0.8901	cor=-0.1644;p-value=0.5582
Bdh1	cor=0.8258;p-value=1e-04	cor=0.5513;p-value=0.0332	cor=-0.5249;p-value=0.0445	cor=0.0417;p-value=0.8826	cor=-0.0416;p-value=0.8828
Becn1	cor=0.2513;p-value=0.3664	cor=-0.0505;p-value=0.8581	cor=-0.2771;p-value=0.3174	cor=-0.2007;p-value=0.4733	cor=-0.2716;p-value=0.3274
Bin1	cor=-0.7442;p-value=0.0015	cor=-0.3306;p-value=0.2288	cor=0.5596;p-value=0.0301	cor=-0.0539;p-value=0.8488	cor=-0.2846;p-value=0.304
Birc6	cor=-0.3368;p-value=0.2196	cor=-0.1167;p-value=0.6788	cor=0.3033;p-value=0.2718	cor=0.0725;p-value=0.7973	cor=0.4549;p-value=0.0885
Blmh	cor=0.0966;p-value=0.7321	cor=0.0839;p-value=0.7662	cor=0.24;p-value=0.389	cor=-0.2131;p-value=0.4458	cor=-0.0813;p-value=0.7733
Blvra	cor=0.8355;p-value=1e-04	cor=0.4624;p-value=0.0827	cor=-0.8318;p-value=1e-04	cor=-0.0247;p-value=0.9303	cor=-0.074;p-value=0.7933
Blvrb	cor=0.107;p-value=0.7043	cor=-0.2277;p-value=0.4143	cor=-0.3751;p-value=0.1684	cor=0.1091;p-value=0.6987	cor=-0.1694;p-value=0.5462
Bmpr2	cor=-0.2629;p-value=0.3437	cor=-0.1348;p-value=0.632	cor=0.1931;p-value=0.4904	cor=-0.1017;p-value=0.7185	cor=-0.3252;p-value=0.2369
Bod1	cor=-0.0327;p-value=0.908	cor=-0.1105;p-value=0.695	cor=-0.366;p-value=0.1797	cor=-0.1545;p-value=0.5824	cor=-0.1397;p-value=0.6196
Bola1	cor=-0.2795;p-value=0.313	cor=-0.0448;p-value=0.8741	cor=0.1525;p-value=0.5874	cor=-0.4094;p-value=0.1297	cor=-0.0804;p-value=0.7757
Bola2	cor=-0.0684;p-value=0.8086	cor=-0.0775;p-value=0.7836	cor=0.0788;p-value=0.78	cor=0.0477;p-value=0.866	cor=-0.3279;p-value=0.2329
Bola3	cor=0.4163;p-value=0.1227	cor=0.8734;p-value=0	cor=-0.3993;p-value=0.1404	cor=-0.0779;p-value=0.7826	cor=-0.0222;p-value=0.9374
Bpgm	cor=0.1415;p-value=0.615	cor=0.0204;p-value=0.9424	cor=-0.3483;p-value=0.2033	cor=0.0926;p-value=0.7426	cor=0.1329;p-value=0.6367
Bphl	cor=0.6181;p-value=0.0141	cor=0.5031;p-value=0.0559	cor=-0.5073;p-value=0.0536	cor=0.1971;p-value=0.4815	cor=0.0144;p-value=0.9594
Bpnt1	cor=0.6226;p-value=0.0132	cor=0.4671;p-value=0.0792	cor=-0.5331;p-value=0.0407	cor=0.0929;p-value=0.7418	cor=-0.4357;p-value=0.1045
[truncated: 4,229 more rows]

## Sheet: Tabel S8
Tabel S8 Gene significance in blue module
[truncated: 366 more rows]

[truncated: 1 more sheets: Tabel S9]
